# Supplementary material for: Timing of whole genome duplication is associated with tumor-specific MHC-II depletion in serous ovarian cancer
Source: Nat Commun. 2024 Jul 18;15:6069. doi: 10.1038/s41467-024-50137-y (PMC11258338; doi:10.1038/s41467-024-50137-y)
Supplement: Supplementary file 4 — Supplementary Data 1-10 [file 41467_2024_50137_MOESM4_ESM.xlsx]

## Sheet: TOC
Table	Title	Description
Table 1	FACETS purity	FACETS purity estimation by sample for ICGC dataset
Table 2	Differential gene expression analysis for both ICGC & TCGA cohort	689 genes which are statistically significant in both datasets (glm). P values are adjusted for multiple comparisons
Table 3	Differential gene expression analysis for both ICGC & TCGA cohort - without copy number log ratio as a covariate	550 genes which are statistically significant in both datasets (glm). P values are adjusted for multiple comparisons
Table 4	TCGA Hallmark pathway enrichment score clustering	Normalised Hallmark pathway enrichment score clusters for the 166 TCGA samples
Table 5	CIBERSORTx imputations - statistical comparisons	Comparison of CIBERSORTx imputations per cell subset between WGD status categories. Kruskal-wallis test p values adjusted using Benjamini-Hochberg method.
Table 6	CIBERSORTx imputations - raw data	CIBERSORTx imputations for 78 samples (data with p≥0.05 excluded)
Table 7	Characteristics of cases for snRNAseq	Clinical characteristics of cases for snRNAseq
Table 8	snRNAseq cell annotations	Single nuclei RNA sequencing final cell clusters, WGD status, aneuploidy prediction, and cell annotations
Table 9	Proportions of cell types recovered in snRNAseq	Proportions of cell types recovered in snRNAseq by WGD status
Table 10	CellChat ligand-receptor pairs	Statistically significant interactions inferred by CellChat, which internally adjusts for multiple comparisons (bonferroni method). Threshold for statistical significance is p <0.05.

## Sheet: Table 1
SampleID	FACETS purity
AOCS-001	0.528138
AOCS-004	0.463698
AOCS-005	0.659312
AOCS-034	0.754454
AOCS-055	0.466297
AOCS-056	0.809835
AOCS-057	0.54362
AOCS-058	0.792805
AOCS-059	0.441611
AOCS-060	0.540566
AOCS-061	0.833303
AOCS-063	0.562888
AOCS-064	0.588211
AOCS-065	0.686614
AOCS-075	0.605574
AOCS-076	0.382033
AOCS-077	0.302238
AOCS-078	0.678131
AOCS-079	0.610887
AOCS-080	0.846161
AOCS-081	0.619052
AOCS-083	0.538154
AOCS-084	0.572412
AOCS-085	0.616792
AOCS-086	0.314515
AOCS-090	0.729327
AOCS-091	0.667893
AOCS-092	0.553129
AOCS-093	0.453714
AOCS-094	0.66998
AOCS-095	0.814743
AOCS-096	0.519282
AOCS-097	0.919602
AOCS-104	0.410959
AOCS-105	0.62197
AOCS-106	0.834135
AOCS-107	0.769373
AOCS-108	0.631489
AOCS-109	0.69466
AOCS-111	0.513581
AOCS-112	0.620766
AOCS-113	0.646924
AOCS-114	0.800254
AOCS-115	0.872524
AOCS-116	0.639414
AOCS-122	0.486214
AOCS-123	0.627795
AOCS-124	0.5766
AOCS-125	0.728417
AOCS-126	0.297578
AOCS-128	0.35477
AOCS-130	0.658725
AOCS-131	0.569636
AOCS-132	0.724979
AOCS-133	0.516552
AOCS-139	0.469517
AOCS-143	0.486104
AOCS-144	0.693819
AOCS-145	0.804285
AOCS-146	0.79804
AOCS-147	0.640354
AOCS-148	0.79891
AOCS-149	0.829969
AOCS-152	0.642247
AOCS-153	0.513304
AOCS-088	0.592017
AOCS-157	0.854087
AOCS-158	0.912107
AOCS-159	0.575152
AOCS-160	0.840432
AOCS-161	0.477273
AOCS-162	0.696112
AOCS-163	0.625439
AOCS-164	0.898047
AOCS-165	0.719256
AOCS-166	0.66928
AOCS-168	0.675833
AOCS-169	0.638397
AOCS-170	0.661421

## Sheet: Table 2
Gene	ICGC Estimate	ICGC adjusted p value	TCGA Estimate	TCGA adjusted p value
LIN28B	4.87342	0.00014508	2.81927	0.00250987
CLDN19	4.31286	0.000463881	3.53742	0.000167692
GAL3ST3	4.06366	0.00292466	2.23257	0.013399
DDX25	2.96254	0.000506571	1.76601	0.00183892
PDCL2	2.80679	0.0284572	2.7205	0.00178216
EYA4	2.75436	0.00753601	2.2325	0.00399931
PCDHB6	2.72527	0.000992557	1.11827	0.0333851
INHBE	2.2793	0.00569351	1.6197	0.00679876
ELAVL3	2.27864	0.00719104	1.4441	0.0392556
RAPSN	2.26821	0.003124	1.69868	0.00473796
COL9A1	2.26606	0.0375307	1.78742	0.0250851
CNTN5	2.25854	0.00296085	1.29478	0.0310876
GNGT1	2.2374	0.0240532	1.65525	0.0134053
CCNA1	2.16291	0.0120844	1.37524	0.0247348
PCDHB11	2.1396	0.0176722	1.19423	0.0247348
KAZALD1	2.01509	0.00537306	1.22458	0.0140357
PAPPA2	1.90808	0.0327981	1.08788	0.0376234
CCDC169	1.88166	0.00848658	1.18396	0.00727971
CLEC18A	1.79566	0.0064512	1.3725	0.0103371
DCAF12L2	1.67256	0.0207534	1.22503	0.0421816
TUBB2B	1.65902	0.047046	2.19372	0.0069277
TSPAN1	1.62036	0.047251	1.01311	0.0497021
COL9A2	1.58936	0.0042259	1.94785	3.67e-06
NRCAM	1.52907	0.0136981	0.740842	0.0325536
HIF3A	1.42762	0.0399932	2.43313	3.67e-06
FIGN	1.42475	0.0305117	0.946312	0.030766
SLC39A5	1.39773	0.0381604	0.97017	0.0225549
LCN12	1.37919	0.00991223	1.21482	0.00307793
SPERT	1.33294	0.0346078	1.01592	0.0489012
PLA2G4F	1.31586	0.0276074	1.83315	0.00236935
SLC16A8	1.30929	0.0492177	1.0743	0.0125371
CCDC152	1.26514	0.00898057	0.923495	0.0183657
MYO15A	1.24597	0.0147257	0.828208	0.0134909
RCOR2	1.18115	0.0417911	1.37871	0.00123336
PLEKHG4	1.16732	0.0374728	1.18151	0.000510767
ZNF711	1.0553	0.0400279	0.916652	0.0298168
ADM5	1.04702	0.0451721	0.73286	0.0413518
SEMA6C	1.04485	0.0399562	0.664026	0.0271159
TRO	0.924121	0.0228868	0.987468	0.0113306
LTBP4	0.904025	0.0391082	1.31476	0.000231552
INTS4	-0.272815	0.0122882	0.20611	0.0489772
TFG	-0.30346	0.0455189	0.167672	0.0370805
TADA2A	-0.331502	0.0389231	0.274081	0.00986011
MSL3	-0.337174	0.0212784	-0.298465	0.0114319
SIK3	-0.351941	0.0498178	0.26374	0.0270176
IRF2BP2	-0.360113	0.0434145	0.268906	0.0190337
ATG14	-0.363717	0.0325819	0.234929	0.0450897
ATP6AP2	-0.36974	0.0489538	-0.340485	0.0295092
RIT1	-0.371687	0.0362905	0.297347	0.00402348
VCPKMT	-0.386638	0.046316	0.274052	0.0211256
VTI1A	-0.387136	0.00522302	0.221174	0.0236866
TECPR1	-0.390951	0.0378173	0.358315	0.0114319
TBL2	-0.403457	0.0222636	-0.315222	0.00705873
CDK19	-0.403806	0.029143	0.299511	0.0152826
NAA35	-0.405504	0.012587	0.229793	0.0115658
FIZ1	-0.40897	0.0159283	0.259244	0.0239949
ZFAND3	-0.410654	0.0286629	0.184384	0.0449978
TBC1D13	-0.415993	0.00756362	0.310197	0.0378841
WDR12	-0.416058	0.0220665	0.206931	0.0472109
CPSF6	-0.418799	0.0189283	0.181445	0.0149338
WDR73	-0.426376	0.00194688	0.255125	0.0440116
MMGT1	-0.428432	0.0482095	-0.385396	0.0168452
DEXI	-0.43293	0.0174578	-0.67048	0.0144613
METTL17	-0.443154	0.00734193	0.312467	0.00690256
MAGT1	-0.443305	0.0150865	-0.422678	0.025298
FCHSD2	-0.447195	0.0159797	0.300312	0.0286029
C17orf75	-0.450941	0.0417632	0.322606	0.00703171
PDCL	-0.452498	0.00395898	0.193393	0.0255395
RAD54L2	-0.456052	0.0309169	0.268952	0.0450742
TLK2	-0.456867	0.00118994	0.2707	0.000432321
GGA3	-0.457504	0.0222131	0.313679	0.0357496
HKR1	-0.465703	0.0104245	0.228917	0.033579
ELF2	-0.466738	0.00428831	0.187977	0.0272592
RBM19	-0.469086	0.0120189	0.265666	0.0224087
CCAR2	-0.469388	0.000842159	0.173284	0.0223855
TJP1	-0.471213	0.0423773	0.409186	0.00473796
CEP76	-0.471374	0.0375263	0.322143	0.00662104
TMEM69	-0.471689	0.00720498	0.196364	0.0413531
ZNF212	-0.474473	0.00346106	0.197341	0.0355266
PPHLN1	-0.475563	0.00122453	0.189088	0.0107297
IWS1	-0.475942	0.00137455	0.171572	0.0310143
HSPH1	-0.476237	0.0253144	-0.368233	0.0195547
PRKRIP1	-0.482481	0.0337036	0.192222	0.0319933
BRAP	-0.494019	0.000650107	0.266756	0.00272296
SCRIB	-0.495442	0.00925549	0.35053	0.0340344
NKRF	-0.499882	0.00287041	-0.243751	0.0451946
DYRK1B	-0.503024	0.0304661	0.439312	0.00651199
GTPBP2	-0.505304	0.020903	0.22939	0.0428091
TUBD1	-0.511485	0.00532012	0.285489	0.0294015
ABCD4	-0.511486	0.00590792	0.33066	0.00267097
CEP95	-0.513395	0.00666351	0.315232	0.0168452
CLPX	-0.521617	9.3e-05	0.202346	0.0458595
ZDHHC9	-0.531515	0.00824668	-0.426402	0.0134909
GLA	-0.537248	0.00327695	-0.401733	0.0170613
UTP14A	-0.53845	0.00321999	-0.348523	0.0101232
PHACTR4	-0.540243	0.00737517	0.351765	0.00424798
USP4	-0.541551	0.000554899	0.225234	0.022932
SLC38A6	-0.542311	0.00883813	-0.336781	0.0174528
ABHD6	-0.542721	0.00506412	-0.359833	0.0491422
VMA21	-0.546989	0.00286279	-0.344397	0.0239513
KLHDC2	-0.548544	0.00212456	0.298082	0.0254387
USP30	-0.550074	0.000375123	0.200596	0.0255395
VAPA	-0.552126	3.72e-05	-0.163605	0.0335179
TCEAL8	-0.552279	0.00160594	-0.362818	0.0421748
APEX2	-0.555296	0.000498365	-0.360299	0.0139859
PLRG1	-0.55755	0.00111615	-0.309092	0.00719152
DAB2	-0.557667	0.0485151	-0.556446	0.0118423
NAP1L4	-0.559535	0.000376512	0.185799	0.0429731
HEBP1	-0.559959	0.021924	-0.377184	0.00793726
BLZF1	-0.560988	0.0299454	-0.284114	0.00557847
C1GALT1C1	-0.562944	0.00306961	-0.436775	0.00642646
ATXN2	-0.565601	0.00118609	0.244907	0.0114319
SLC35A2	-0.567757	0.0112754	-0.367267	0.0149597
DHX40	-0.569791	0.00753371	0.305377	0.00651199
RNF141	-0.570816	0.0237086	-0.25964	0.0162749
KDM2B	-0.577865	0.00262794	0.247133	0.0281385
USP20	-0.579224	0.00011331	0.239699	0.0341288
FAM214A	-0.580559	0.0123739	0.311889	0.0254387
SLC35F6	-0.583337	0.0139099	-0.281793	0.00986011
PEX11B	-0.584574	0.00264783	-0.211542	0.0393258
WDR44	-0.585911	0.0410635	-0.401316	0.0213668
DDAH1	-0.591724	0.0432058	-0.444741	0.0462915
CXXC1	-0.598803	0.0117176	0.226775	0.0164934
ARSD	-0.599574	0.00898057	-0.552615	0.0101232
TMX4	-0.602233	0.0294533	-0.411635	0.0202596
TMEM161A	-0.605543	0.00900793	-0.30513	0.0254387
TRAPPC2	-0.606477	0.000140385	-0.314234	0.04327
CBLB	-0.607056	0.041536	-0.381673	0.029927
SNX1	-0.60834	6.66e-06	0.196549	0.0421816
METTL15	-0.616728	0.000771053	-0.245327	0.0335055
FJX1	-0.619615	0.0114619	-0.462159	0.0200667
MAPKAPK5	-0.620404	2.18e-05	0.180243	0.0371149
ARHGAP18	-0.621937	0.00757189	-0.408656	0.0326213
SHROOM2	-0.622811	0.0318277	-0.623195	0.0253487
NPEPPS	-0.623435	0.00356214	0.182167	0.0464886
PIGV	-0.62455	0.00292312	-0.354945	0.0193049
FBXL12	-0.625782	5.81e-05	0.237717	0.0198159
UBE2J1	-0.630286	7.11e-05	-0.235815	0.0241871
TRIM37	-0.632178	0.00347588	0.251786	0.0175287
TMEM214	-0.632466	0.000666563	-0.306718	0.00690256
SRPRB	-0.633117	0.0064512	-0.359052	0.0126234
FEZ2	-0.633279	0.00402446	-0.321596	0.00310615
ALG3	-0.63552	0.00587796	-0.255719	0.0420256
ABHD14B	-0.639177	0.0441851	-0.51089	0.020331
ANKRD13C	-0.640368	0.000692929	-0.197818	0.0374477
ATXN3	-0.640855	0.000243652	0.232561	0.00558053
LEPROT	-0.641565	0.00154575	-0.463045	0.000780525
NIN	-0.64438	0.00203718	-0.247723	0.0430731
PCGF5	-0.645279	0.0151867	-0.334404	0.0118329
DCUN1D2	-0.653697	0.013775	0.303225	0.0455169
CLSTN1	-0.653925	0.001033	-0.31137	0.0438402
CXorf40A	-0.656698	0.000934463	-0.414759	0.00975773
EBP	-0.6583	0.0237109	-0.542561	0.037904
NDRG1	-0.662306	0.039977	-0.566951	0.033579
MRPL38	-0.664574	0.000810409	0.435	0.0215268
TMCO1	-0.669637	0.0300566	-0.374109	0.0152895
METTL18	-0.671223	0.00667216	-0.367541	0.00710761
FAS	-0.672232	0.0198867	-0.650856	0.00587897
TM9SF3	-0.673099	0.000452434	-0.20185	0.0195428
RNF149	-0.673589	0.000326669	-0.298286	0.00214078
GEMIN8	-0.675314	5.63e-05	-0.664418	0.000735809
ZRSR2	-0.679044	0.000813084	-0.43047	0.00705873
CYB5R4	-0.680524	0.0235532	-0.398766	0.0279682
PRKCH	-0.680535	0.0197383	-0.741988	0.000205313
CHMP4B	-0.685483	0.00609584	-0.228786	0.0279682
SLC37A1	-0.686803	0.0366888	-0.351704	0.0472109
UBE2L3	-0.687619	0.00028035	-0.26209	0.00405081
ZMPSTE24	-0.688499	0.000340092	-0.291732	0.00454594
HCCS	-0.689856	3.71e-05	-0.506817	0.00385736
SPATS2	-0.693026	0.0124452	0.383433	0.0118953
IDH3G	-0.693239	0.00641973	-0.440707	0.0125778
USP27X	-0.695729	0.000212975	-0.428016	0.0424964
NUDT18	-0.698531	0.0140883	-0.488743	0.00867915
USP25	-0.702232	0.00783674	-0.279807	0.048893
EIF1AX	-0.702234	5.2e-07	-0.43089	0.00705873
ATP11B	-0.702313	0.0329636	-0.474595	0.0166425
EVC2	-0.705417	0.00668246	0.501209	0.040743
SLC25A43	-0.708599	0.0165621	-0.530523	0.0197199
PGRMC1	-0.714328	5.38e-05	-0.374212	0.0333851
POLA1	-0.718091	0.00043165	-0.372923	0.0208752
MTMR7	-0.718416	0.0272689	0.521095	0.0496387
ERGIC2	-0.721282	0.000674821	-0.294307	0.0316222
SGMS1	-0.721797	0.0167914	-0.581927	0.00272296
ZNF664	-0.723144	0.0262593	0.24312	0.0303562
NINJ2	-0.727361	0.0346078	-0.780254	0.0390213
ARL6IP5	-0.729707	0.0024903	-0.38828	0.0357371
TMEM187	-0.731203	0.00756211	-0.438873	0.0315016
PRCP	-0.733655	0.000668788	-0.300315	0.0223855
TRIM59	-0.734092	0.0161574	-0.48995	0.0410479
RAB12	-0.734624	4.35e-05	-0.30903	0.0416477
HPRT1	-0.73498	0.000921872	-0.386701	0.0463817
MANF	-0.736899	0.0298919	-0.371099	0.028048
PSMA5	-0.736961	0.00269889	-0.291844	0.0421816
ICK	-0.738697	0.0056674	-0.334701	0.0392556
TM2D2	-0.738899	1.91e-05	-0.221996	0.0190929
SLC25A5	-0.741432	0.00134471	-0.429298	0.0487905
DNAJC3	-0.743849	0.000454362	-0.337266	0.0115658
CD99	-0.744561	0.000780259	-0.53054	0.0146866
CYB561	-0.746238	0.000917473	-0.32703	0.0387454
CNDP2	-0.746369	0.00145777	-0.403499	0.0220705
SYAP1	-0.750248	1.16e-07	-0.445714	0.00276974
SUCLG2	-0.751113	0.000557595	-0.465833	0.00221069
RAB9A	-0.754931	6.43e-06	-0.455695	0.00694151
ASTN2	-0.756204	0.0204277	-0.710976	0.000879082
COMT	-0.756432	0.000617647	-0.362405	0.0241493
ANXA1	-0.758129	0.0265191	-0.690874	0.0230835
RAB3IP	-0.759989	0.0006503	0.322262	0.0214131
GGACT	-0.762955	0.0188564	-0.639344	0.00218152
PDLIM5	-0.764769	0.0107057	-0.347546	0.0302092
LPCAT2	-0.766695	0.0139956	-0.477523	0.0183657
PEX11G	-0.767655	0.0231918	-0.500271	0.0183657
STK17B	-0.770377	0.0169285	-0.582692	0.0195075
IL1RAP	-0.770396	0.0372579	-0.583005	0.0301961
TCTA	-0.771623	0.000873465	-0.376746	0.0494349
ANTXR2	-0.773406	0.0393463	-0.496792	0.0300337
CCRL2	-0.779474	0.0329968	-0.604614	0.0177755
TMEM109	-0.78186	0.000705914	-0.333118	0.00535903
DHRSX	-0.786268	0.00035136	-0.581336	0.00276119
MRPS18A	-0.78867	0.000231239	-0.27629	0.0333851
CYB5A	-0.79057	0.00125263	-0.462007	0.0127908
MBD2	-0.79224	1.46e-06	-0.237807	0.0495144
MAST4	-0.792264	0.020903	-0.571957	0.0198809
YY2	-0.795121	0.0336758	-0.521552	0.0348357
DBF4B	-0.796919	0.00920282	0.443053	0.00390052
NSDHL	-0.799361	0.000368244	-0.478177	0.0066487
MAN2A1	-0.801604	0.00787634	-0.394603	0.0489772
PHKB	-0.805739	3.99e-06	-0.267247	0.0371149
ARF1	-0.806112	9.39e-06	-0.247887	0.0203649
RER1	-0.80714	6.81e-05	-0.224524	0.0451946
LHFPL2	-0.816021	0.0023838	-0.372759	0.037538
CASP7	-0.816458	0.00623173	-0.487118	0.00230449
TMBIM6	-0.817055	0.000120074	-0.249709	0.0189682
ABHD17C	-0.820945	0.000438025	-0.328939	0.0398351
EMC7	-0.821177	1.25e-06	-0.308476	0.0271441
CLPTM1	-0.822471	1.22e-06	-0.266774	0.014096
TNFRSF21	-0.823332	0.00654123	-0.633157	0.00478267
CMPK1	-0.824125	1.92e-05	-0.32114	0.00814919
DHRS7	-0.82523	0.00413104	-0.491671	0.0201459
BCAP31	-0.82714	0.000711649	-0.520163	0.00227049
C11orf63	-0.830199	0.035716	-0.696752	0.0211256
FAM207A	-0.835557	0.0120358	-0.310801	0.0391758
TUBGCP5	-0.836952	1.59e-05	-0.253656	0.0336322
SPATS2L	-0.838306	0.0115296	-0.418754	0.0268123
TAPT1	-0.840315	1.62e-07	-0.256661	0.019762
GNA11	-0.842453	1.68e-05	-0.232491	0.0462915
GALNT18	-0.847394	0.0254679	-0.782968	0.00389508
LITAF	-0.848649	0.000935505	-0.473222	0.0125371
MAP3K5	-0.853463	0.0140145	-0.421987	0.0435009
PPIB	-0.855895	6.3e-06	-0.30122	0.0497021
PIR	-0.857242	0.00925266	-0.697881	0.0168452
CDC42EP3	-0.859016	0.0104677	-0.508648	0.0186798
NUDT19	-0.859968	4.94e-05	-0.357608	0.0155292
FAM86C1	-0.860153	9.29e-06	-0.306821	0.0170613
TMEM59	-0.861984	0.000693839	-0.333	0.0223159
ACSL1	-0.862264	0.00682067	-0.645255	0.00405081
RIN3	-0.862971	0.000260235	-0.456844	0.0125183
ETS1	-0.863735	0.00126553	-0.505295	0.00492667
CTSZ	-0.863873	0.000152586	-0.386845	0.0376536
PRPS2	-0.864151	2.48e-05	-0.698496	0.000620196
OMA1	-0.864162	2.38e-05	-0.27032	0.0449996
ILDR1	-0.864237	0.0108368	-0.419581	0.0212416
ALDOA	-0.864697	0.000733023	-0.60665	0.036035
ZNF10	-0.865058	0.0293887	0.549339	0.00221069
LPAR6	-0.865445	0.0299873	-0.618674	0.0390719
SMARCA2	-0.865518	0.00739141	-0.690751	0.00659662
ALG5	-0.865694	0.000106309	-0.343871	0.0144613
RBM47	-0.867043	0.000179224	-0.352071	0.0295092
WDR45B	-0.868492	3.1e-05	-0.305194	0.0471442
GUK1	-0.869491	0.00402086	-0.34803	0.0413518
ETFB	-0.869918	0.0194805	-0.426921	0.0171465
CD81	-0.872979	0.00814638	-0.515409	0.0145111
ALG2	-0.881598	1.69e-09	-0.241564	0.0151337
KDELR2	-0.882829	4.62e-05	-0.266237	0.00673127
FAM110A	-0.885646	0.00758559	-0.386423	0.0497021
TC2N	-0.889801	0.00692604	-0.504303	0.019382
RCN1	-0.892417	5.3e-05	-0.455577	0.0134308
HADH	-0.893433	0.00290616	-0.346647	0.0347924
AP2M1	-0.89872	1.85e-06	-0.255164	0.0270176
TMED2	-0.899884	0.00218432	-0.244631	0.0429062
RTN2	-0.900067	0.0218657	-0.626627	0.0392192
EMC3	-0.900999	0.000264686	-0.309955	0.0114487
MRRF	-0.90351	1.94e-05	-0.347623	0.0114319
NUB1	-0.903896	7.89e-06	-0.29592	0.0215268
BRCC3	-0.905403	6.46e-06	-0.365921	0.0267628
ZNF576	-0.906932	1.93e-05	-0.230636	0.0311737
EPAS1	-0.909537	0.029852	-0.454328	0.0280143
RNF113A	-0.909946	0.000108673	-0.462132	0.00391361
SERTAD1	-0.910408	0.00396811	-0.374372	0.0355252
SLC3A2	-0.911351	4.38e-06	-0.34879	0.00667928
PQLC3	-0.912132	0.000637098	-0.402643	0.0361683
PI4K2B	-0.91795	0.000114378	-0.354653	0.0202596
TMEM9B	-0.925197	0.000295526	-0.262188	0.0404353
MTM1	-0.925898	0.00294607	-0.508945	0.020674
LYRM1	-0.929046	0.00390257	-0.427428	0.0350854
PCTP	-0.934411	0.00322321	-0.48139	0.0369794
CRYBB1	-0.934804	0.00815269	-0.562645	0.0379837
VDAC1	-0.937818	5.18e-07	-0.26075	0.0276221
FAM89A	-0.937865	0.0158906	-0.543955	0.0478209
SPCS2	-0.939841	1.93e-08	-0.291958	0.00575296
MTUS1	-0.941601	0.00421916	-0.492925	0.0212416
PKIB	-0.942238	0.0105989	-0.623128	0.0452072
SLC22A18	-0.943976	0.0212753	-0.622303	0.0203424
MAP3K6	-0.944201	0.00219955	-0.55308	0.011398
MPP1	-0.944489	7.57e-05	-0.587142	0.0111957
GIMAP2	-0.946393	0.0174939	-0.586953	0.033309
SCRN3	-0.946684	0.00595174	-0.381736	0.0121703
KANK1	-0.948279	0.00043046	-0.34126	0.0478614
RCAN1	-0.948959	0.0212519	-0.579191	0.0303562
ELOVL1	-0.956356	1.04e-06	-0.292154	0.0466451
MLKL	-0.95813	0.0162295	-0.52121	0.0215854
NEDD4	-0.959512	0.00364794	-0.592307	0.0183657
P4HB	-0.961265	1.03e-05	-0.280047	0.0471652
TRIM26	-0.96606	8.77e-07	-0.346027	0.00410538
KIAA0513	-0.96712	0.00302156	-0.46272	0.0496387
AMPD3	-0.967294	0.000920161	-0.440175	0.0218435
TMEM70	-0.968218	2.21e-06	-0.33154	0.0272853
KIAA1671	-0.968924	0.00095895	-0.485868	0.0484282
ELL2	-0.969576	0.00352427	-0.816542	0.00214078
SMPDL3A	-0.970078	0.00666328	-0.607221	0.0239513
TMX2	-0.970484	7.89e-05	-0.27513	0.0377514
DDB2	-0.973116	0.000264686	-0.415575	0.00710761
EMP2	-0.974131	0.00271236	-0.523547	0.0168061
TRMT2B	-0.976367	2.61e-07	-0.370244	0.0269892
SGPP1	-0.979267	0.0147126	-0.799747	0.00207105
PTTG1IP	-0.981146	4.97e-07	-0.289844	0.0195428
PTRH2	-0.981309	0.000199707	-0.267814	0.0319116
TBC1D12	-0.984479	0.000311254	-0.346777	0.0437366
TP53I11	-0.989554	0.000895175	-0.591791	0.0139599
NR2C2AP	-0.990683	0.000484251	-0.355778	0.0429062
COBLL1	-0.99214	0.0267045	-0.939039	0.00247432
DBI	-0.993821	0.00182266	-0.525059	0.0153872
TNFRSF1A	-0.994617	8.06e-07	-0.285088	0.0279682
YBX3	-0.995805	5.86e-05	-0.387393	0.0253905
PELI3	-0.996266	0.000231239	-0.3967	0.0148935
FAM210B	-0.997558	0.000305067	-0.449175	0.00272296
MSN	-0.998744	4.71e-05	-0.601839	0.00232341
LACC1	-1.00001	0.00445318	-0.429132	0.0253487
TRAM1	-1.00063	0.00885819	-0.373214	0.0044451
HNRNPF	-1.00245	7.47e-06	-0.286225	0.00705873
IFI16	-1.00403	0.0188788	-0.773692	0.00637864
ZHX1	-1.00523	8.74e-05	-0.420289	0.013399
LY96	-1.0067	0.0122945	-0.597586	0.0346996
CENPB	-1.00706	3.52e-05	-0.26794	0.033579
GMDS	-1.00963	0.000164031	-0.360131	0.0421748
ELP4	-1.01018	1.36e-08	-0.264532	0.0246466
EGFR	-1.0102	0.0334841	-0.755767	0.00583143
PIK3R3	-1.0137	0.00333081	-0.666148	0.0195075
NOD2	-1.0162	0.00929164	-0.673547	0.0258075
ATP8B4	-1.01714	0.000162373	-0.612262	0.0398861
GSTM4	-1.02102	0.00348214	0.453149	0.0495144
IL13RA1	-1.02592	1.98e-05	-0.660684	0.00051489
OGFRL1	-1.026	0.000146803	-0.657031	0.000382037
MFSD1	-1.02683	1.93e-05	-0.31695	0.0271345
STEAP1	-1.02816	0.0044601	-0.853636	0.0104615
CCDC47	-1.03146	5.31e-06	-0.234825	0.0431336
IQGAP1	-1.0359	4.06e-05	-0.370488	0.033579
ATP8B1	-1.03719	0.00981669	-0.687548	0.00792185
LDLRAD4	-1.03826	0.00962542	-0.734168	0.0117458
TMX1	-1.03976	4.15e-05	-0.355381	0.00705015
PYCARD	-1.04126	0.0140015	-0.617429	0.0386149
TMEM159	-1.04161	0.00367323	-0.514867	0.0462528
CNIH1	-1.04354	2.34e-05	-0.361087	0.0115347
FUT4	-1.04355	3.12e-06	-0.597909	0.00221069
IL12A	-1.04591	0.0389707	-1.26336	0.0048006
REC8	-1.04922	0.0414766	1.07499	0.0119949
SYNE2	-1.05025	0.0151624	-0.514593	0.018978
PIGX	-1.05378	8.18e-06	-0.312354	0.0121703
GRPEL1	-1.05445	2.71e-07	-0.331001	0.00507857
FRYL	-1.05678	1.17e-05	-0.324332	0.00777878
SMCO4	-1.05852	0.000169698	-0.702841	0.00986011
FAM81A	-1.05875	0.019409	-0.672443	0.0384707
BCL2A1	-1.05959	0.00679499	-0.814042	0.0180941
GNPNAT1	-1.061	0.000308267	-0.333956	0.0457949
ADK	-1.06183	4.19e-06	-0.406106	0.0271441
SLC25A1	-1.06228	9.23e-05	-0.338325	0.0281385
EFNA5	-1.0629	0.0254183	-0.649085	0.0462915
RAB27B	-1.06355	0.0285764	-1.02156	0.00727914
C19orf24	-1.06658	0.00941879	-0.442161	0.0349665
SNX8	-1.06717	4.37e-06	-0.448954	0.00587897
PCED1B	-1.06885	0.0211747	-0.636665	0.0244161
OSCAR	-1.07011	0.00323857	-0.873677	0.00214078
EIF4E3	-1.0706	0.00258651	-0.972945	0.000252438
BHLHE40	-1.07262	0.00218869	-0.552457	0.0406711
LMF2	-1.07462	1.69e-05	-0.306063	0.0198159
PPP1R3D	-1.07567	5.82e-07	-0.443551	0.000205313
RNF19B	-1.08	1.01e-05	-0.328243	0.0375127
TEX264	-1.08019	6.27e-05	-0.530657	0.000752252
ATP2A2	-1.08155	0.000137186	-0.266917	0.0157114
EDN1	-1.08254	0.0151537	-1.04451	0.00644695
TAF12	-1.08286	5.73e-09	-0.293366	0.0253487
OGFR	-1.08293	7.78e-05	-0.322538	0.0429255
LDHA	-1.08545	5.82e-05	-0.474978	0.00929697
TPRN	-1.08631	0.000106636	-0.363662	0.0491422
COQ2	-1.08767	9.58e-07	-0.316567	0.035472
MYD88	-1.08998	0.000546322	-0.32692	0.0364647
SAT1	-1.0954	1.22e-05	-0.922865	0.000423188
LSP1	-1.09712	0.000233764	-0.565125	0.015966
MID2	-1.09842	0.012344	-0.900766	0.00594221
PSMA6	-1.09984	1.68e-05	-0.35714	0.0462915
SMAP2	-1.10122	9.56e-08	-0.362974	0.00901365
IER5	-1.10158	0.000443832	-0.46079	0.0310143
RAB20	-1.1072	0.000104043	-0.627697	0.00110974
A4GALT	-1.10765	0.0126715	-0.663761	0.0469715
PCDH7	-1.10789	0.0286073	-0.946591	0.00984802
TLR5	-1.10976	0.00543909	-0.721618	0.0132254
TRPM4	-1.11284	0.00112683	-0.521337	0.0302894
CDCP1	-1.11578	0.000844978	-0.615532	0.0139836
AK4	-1.11588	0.00137332	-0.65525	0.00727971
MSMO1	-1.11833	4.21e-05	-0.411883	0.0370357
MVP	-1.11889	0.000153842	-0.3849	0.0377212
RMDN3	-1.12015	1.25e-09	-0.223568	0.0136911
PSTPIP2	-1.12201	0.0131993	-1.00981	0.00145904
FAT1	-1.12276	0.0310184	-0.634631	0.0376234
BACE2	-1.12436	0.000912671	-0.487367	0.0350854
BAG3	-1.12611	9.23e-07	-0.460582	0.00110897
MMD	-1.12922	0.00120855	-0.557652	0.033579
RSU1	-1.13238	2.36e-05	-0.362421	0.0104615
BID	-1.13338	3.33e-05	-0.450671	0.027063
CHCHD4	-1.13656	7.8e-07	-0.34356	0.0118965
ACOT2	-1.1386	4.67e-05	-0.391916	0.0153872
GIMAP4	-1.14161	0.00158541	-0.508837	0.0340089
PRR15	-1.14261	0.039628	-0.875061	0.0112771
PLXNB3	-1.14536	0.0302019	-1.40098	0.00419327
SLC38A5	-1.15246	0.0342913	-0.983651	0.0336038
TTC9	-1.15464	0.0150316	-1.47692	4.35e-05
TMEM87B	-1.15905	7.45e-05	-0.422351	0.0025364
STS	-1.15993	1.01e-05	-0.626039	0.0121703
KIAA0930	-1.16045	2.52e-07	-0.303215	0.0265018
ATP6V0C	-1.16115	0.000861713	0.601089	0.0407437
PTK2B	-1.16251	2.8e-05	-0.481985	0.00648346
PLCL2	-1.16258	0.000568299	-0.549192	0.035472
APOL2	-1.163	0.00390607	-0.61412	0.00214078
TYROBP	-1.1722	0.0104512	-0.715942	0.0184498
OSTF1	-1.1753	4.35e-08	-0.378295	0.0241871
CD37	-1.17776	0.000965644	-0.489614	0.0485289
PNPLA4	-1.18044	3.42e-07	-0.890417	0.000159291
TLR6	-1.18412	0.00333834	-0.80702	0.0127908
CARD16	-1.18969	0.000881222	-0.571734	0.0314503
NR3C1	-1.1901	0.000162244	-0.423142	0.0276221
C1QB	-1.1915	0.029809	-0.726461	0.0377212
TMEM30B	-1.192	3.81e-05	-0.536181	0.00584381
LMF1	-1.19445	0.000317268	-0.615413	0.00210797
TMEM200B	-1.19949	0.0333793	-0.775142	0.0450468
MGLL	-1.20046	0.0169121	-0.804931	0.0143635
ARF6	-1.20319	4.97e-08	-0.335664	0.00433911
LAIR1	-1.20455	0.000405023	-0.635472	0.0413518
H2AFJ	-1.20535	0.00917914	-0.670389	0.015412
HSD3B7	-1.20597	1.78e-05	-0.603577	0.0199671
IL15	-1.20681	0.00496609	-0.822995	0.0213137
AHR	-1.20789	0.00504648	-0.668045	0.00473796
GLOD5	-1.21181	0.0362678	-0.960937	0.0306054
PNPO	-1.21333	0.00012628	-0.316318	0.0254284
TTC39B	-1.21436	8.86e-05	-0.413159	0.0380316
GSTZ1	-1.21981	0.00278234	-0.410782	0.0488994
HAP1	-1.22185	0.0284723	-0.931363	0.0306054
CITED4	-1.2237	0.0302098	-0.736488	0.0171465
ACSL5	-1.22371	0.0168403	-0.79973	0.0286997
ADCK2	-1.22373	3.42e-07	-0.45344	0.00166562
TNFRSF11A	-1.22454	0.000824857	-0.667253	0.0373881
TLR3	-1.22507	3.24e-05	-0.587935	0.019031
TANK	-1.22598	0.000702553	-0.43822	0.0024244
SLC46A3	-1.22795	4.68e-05	-0.47788	0.0196839
BSPRY	-1.22967	1.75e-05	-0.579061	0.0113773
RAP2B	-1.23208	8.34e-09	-0.367883	0.0435215
LY86	-1.23278	0.00302251	-0.850771	0.00214078
PRNP	-1.23455	0.000741442	-0.480354	0.0268435
UBASH3B	-1.23473	0.000460126	-0.640103	0.0267227
LENG9	-1.23624	0.000215645	-0.765581	0.0144613
ARHGDIB	-1.23749	0.000300071	-0.745758	0.00110974
EHD1	-1.23765	8.77e-07	-0.281866	0.0303562
SYNGR2	-1.23847	1.49e-05	-0.490621	0.00710761
TMEM71	-1.23939	0.00390607	-0.727826	0.0371149
CCDC85B	-1.24937	0.0159214	-0.478054	0.0408706
PDZD4	-1.25045	0.0351737	-1.16197	0.0126854
CD58	-1.25071	1.37e-07	-0.461178	0.018686
TPST2	-1.25781	2.37e-05	-0.545822	0.00100953
GNG7	-1.26061	0.0168022	-0.784976	0.0228709
SCD	-1.2624	0.0154688	-0.755148	0.029927
MAN1A1	-1.26243	0.0113906	-0.663103	0.0474161
TRIM21	-1.26268	5.93e-06	-0.504836	0.00261635
PAG1	-1.26341	2e-05	-0.75818	0.000510767
RFTN1	-1.267	1.96e-05	-0.540747	0.0288154
STIM1	-1.27645	7.28e-05	-0.492065	0.0125411
SFMBT2	-1.27915	0.00149333	-0.739006	0.0183657
TNIK	-1.2814	0.0223387	-0.914768	0.0387383
SHROOM1	-1.2831	5.57e-05	-0.413257	0.0493126
TGFBI	-1.28318	0.000201989	-0.615896	0.0279682
LRRC25	-1.28495	0.000668231	-0.57777	0.0361488
BEGAIN	-1.28861	0.00128162	-0.708923	0.0302092
SLC39A11	-1.28939	8.94e-09	-0.393947	0.0183983
ITPRIPL2	-1.28994	0.0035191	-0.52779	0.0138364
B4GALT1	-1.29106	1.55e-06	-0.422822	0.0389962
FAM46C	-1.29207	0.0061165	-0.678806	0.0424111
CD44	-1.29331	5.3e-05	-0.688691	0.0167206
MEGF11	-1.29719	0.0282179	-1.13072	0.0203201
IRF1	-1.30208	0.0005529	-0.624893	0.0206405
LRRC45	-1.30321	0.000252396	-0.326712	0.0392556
ARFRP1	-1.30623	0.000116649	-0.397606	0.0333851
CYP2J2	-1.30795	0.0221078	-0.783344	0.0333585
KLK8	-1.31391	0.00841556	-0.77539	0.0218435
EHD2	-1.31539	0.000484135	-0.564947	0.0294598
HUNK	-1.33492	0.00380194	-0.903316	0.00960996
TRIM22	-1.33715	0.0033889	-0.70874	0.0170613
CHAF1B	-1.33826	6.35e-05	-0.432241	0.0215237
ARHGAP15	-1.35368	0.00257996	-0.606251	0.0232701
RUNX1	-1.35799	0.000214528	-0.577906	0.0333851
CARD14	-1.35831	0.00117708	-0.717845	0.0202596
FFAR4	-1.36492	0.0162349	-0.902334	0.047471
APOBR	-1.366	0.00174196	-0.601172	0.0357303
TREM2	-1.36858	0.00502425	-0.813167	0.0246466
LYN	-1.37758	2.58e-05	-0.767505	0.000365586
P2RY6	-1.37962	0.00102044	-0.975356	0.00434927
PMM1	-1.38261	1.77e-05	-0.464508	0.0109055
HAVCR2	-1.38287	0.000239467	-0.601852	0.0471905
OSMR	-1.38661	0.000738409	-0.797164	0.00110897
FCGR1B	-1.38787	0.00473178	-0.660586	0.0436782
ZDHHC24	-1.39004	1.14e-05	-0.5129	0.000914703
FCER1G	-1.39245	0.00875562	-0.684609	0.0290111
TNFSF13B	-1.39427	0.00109746	-0.778559	0.018347
PTGER2	-1.39631	0.0169911	-1.39718	0.000780525
RASSF8	-1.39711	0.0378959	-0.720623	0.0429062
COMTD1	-1.40286	0.00317841	-0.710513	0.0136911
SYT12	-1.40708	0.0154228	-1.0724	0.0122558
DUSP4	-1.40995	0.00165003	-0.856269	0.0336322
CBR1	-1.41526	7.26e-07	-0.373646	0.0297497
FTH1	-1.4171	2.06e-05	-0.544019	0.0199121
PDZD2	-1.42227	0.00117782	-0.591607	0.0339339
IDO1	-1.42787	0.0329636	-1.23917	0.0266036
DUSP10	-1.43209	0.00623749	-0.847751	0.0272592
GNA15	-1.43395	0.000427019	-0.605652	0.0333851
KYNU	-1.43451	0.00291445	-0.740658	0.0271356
ZBTB18	-1.44581	0.0053153	-0.636758	0.0486407
SIRPA	-1.44656	1.14e-05	-0.754504	0.0111957
KBTBD8	-1.4469	0.000368004	-0.669465	0.0393221
ELMO1	-1.4623	0.000175561	-0.632504	0.0226807
BDNF	-1.46469	0.00519485	-1.21696	0.00669979
EMB	-1.46552	0.00102009	-0.968299	0.00282702
INPP5D	-1.46586	0.00390257	-0.596024	0.0457459
BCL3	-1.47021	0.000108365	-0.661797	0.0136911
EGF	-1.47074	0.0392229	-0.950371	0.0153872
RAMP1	-1.47098	0.0437065	-0.94993	0.0347924
ADORA2B	-1.47273	0.0395861	-0.855695	0.00986011
GBP3	-1.48254	0.000620136	-1.008	0.00596644
SLC22A31	-1.48395	0.0456181	-1.24093	0.0407437
SFN	-1.48744	0.0422838	-0.946365	0.0373659
LYSMD2	-1.48863	6.33e-07	-0.66986	0.0111957
MAPK13	-1.49283	0.000248205	-0.691905	0.000914703
ACE2	-1.49472	0.00626739	-1.05991	0.0218435
SLCO4A1	-1.49716	0.0109382	-1.24753	0.00660463
THSD4	-1.49899	0.00794714	-1.02598	0.0438484
CD180	-1.50949	0.000363171	-0.788059	0.012818
MNDA	-1.51511	0.00932555	-0.760108	0.0273298
PSMB10	-1.51899	0.000220204	-0.748084	0.00507857
ST6GALNAC5	-1.52511	0.0408421	-1.32523	0.0218435
STEAP4	-1.52519	0.016285	-1.06065	0.0357303
CCR1	-1.53848	0.000399803	-0.819811	0.0105272
HTATIP2	-1.53894	2.2e-06	-0.637313	0.00358329
BST1	-1.54101	0.000435275	-1.16738	0.00208045
GBP5	-1.54233	0.0179579	-0.973838	0.04023
TACC1	-1.54319	1.15e-05	-0.550335	0.0255086
IGSF10	-1.5515	0.023806	-0.925079	0.0493126
SNX20	-1.55159	0.00151175	-0.711482	0.0472109
TAP2	-1.56814	0.000235852	-0.734293	0.00492667
VNN2	-1.57189	0.000985595	-1.02851	0.0121703
GBP2	-1.57224	0.000320719	-0.686544	0.0253487
CD86	-1.57233	0.000374248	-0.635843	0.0458595
HLA-B	-1.57636	0.000504345	-0.473098	0.0439481
PRSS16	-1.585	0.00211284	-0.827252	0.0463817
CORO1A	-1.59481	4.34e-05	-0.63714	0.0347924
NTN4	-1.60149	0.00526108	-0.953831	0.0173165
STAC	-1.6103	0.0274139	-1.15754	0.0344311
ITGB2	-1.61575	4.16e-05	-0.845942	0.0168938
SLC15A3	-1.61687	0.000632834	-0.805703	0.0181379
VAV1	-1.61864	9.35e-06	-0.6666	0.0345763
APOL1	-1.62048	0.00354225	-0.893008	0.00533289
PSMB8	-1.63283	0.000109938	-0.637702	0.0269892
AIF1	-1.63822	0.00067386	-0.67453	0.0185331
CCR5	-1.6438	0.00226276	-0.736363	0.0478725
PPARG	-1.64931	0.000175652	-0.993094	0.0044451
CD82	-1.65005	1.19e-05	-0.551032	0.0264931
GPSM3	-1.65679	4.64e-06	-0.570498	0.0419846
METTL7B	-1.66628	0.0297969	-0.992221	0.00937273
TNFAIP8L2	-1.6752	0.00565385	-0.633986	0.0422428
HAMP	-1.67959	0.00874282	-1.02093	0.0114319
TLR7	-1.68613	3e-05	-0.879167	0.0189466
TFPI2	-1.68938	0.0230761	-1.1816	0.0318379
IL15RA	-1.6963	0.0021447	-0.852827	0.0175287
GSDMC	-1.69814	0.00373159	-1.56737	0.0027245
SKAP2	-1.70759	0.000418388	-0.709151	0.0166425
CHPT1	-1.70812	2.91e-05	-0.63177	0.00651199
GPR141	-1.71043	0.0123983	-1.35841	0.0101062
FUT2	-1.72049	0.00260516	-0.899293	0.0343986
KLK6	-1.72257	0.0156799	-1.01305	0.0358054
SELL	-1.7337	0.00566086	-0.93471	0.0156937
SLC19A3	-1.73668	0.0248526	-1.38677	0.00727971
VDR	-1.75441	0.00041504	-0.769146	0.00627199
APOL6	-1.76117	0.000173074	-0.82262	0.00485133
GJB1	-1.76119	0.0169285	-1.20019	0.0287705
DKK1	-1.76913	0.0332713	-1.32361	0.0376234
LST1	-1.77778	0.000422304	-0.720514	0.0279682
C3	-1.77805	0.00247205	-0.994241	0.0372957
CNTNAP3	-1.7796	0.0254679	-1.28253	0.0200223
NKX3-1	-1.7972	7.79e-05	-1.17929	0.0056805
RHBDL2	-1.80058	6.89e-06	-0.874254	0.00208045
SYT7	-1.81647	0.00132843	-1.05364	0.020331
PSMB9	-1.81729	0.00185766	-0.921615	0.0153872
TAP1	-1.82555	0.000179529	-0.738524	0.0326213
DMC1	-1.82816	0.00119026	-0.995957	0.0171465
CCR3	-1.8316	0.00195377	-1.3644	0.00301205
APOL3	-1.84171	0.000506639	-1.12792	0.00116974
ATP11A	-1.87663	0.000831758	-0.719357	0.0178518
MATK	-1.89061	0.00117437	-0.911169	0.0327173
ATP10A	-1.89551	1.06e-05	-0.858993	0.0269892
LRRC26	-1.89622	0.0422127	-1.71598	0.0076142
SLC40A1	-1.90147	0.00160305	-0.755626	0.0487905
SLC46A2	-1.93675	0.000471206	-0.891696	0.0471229
STYK1	-1.94075	0.00334472	-1.22142	0.00198883
VTCN1	-1.94126	0.0150616	-1.11993	0.0271345
KBTBD11	-1.94645	0.000315018	-1.27869	0.00221663
SECTM1	-1.94872	0.000554899	-1.6281	0.000160997
GDF3	-1.95109	0.0465202	-2.08629	0.000529431
AADAC	-1.96431	0.0188549	-1.26781	0.00659662
SLC24A3	-1.96798	0.00534031	-1.26519	0.00238528
FBP1	-1.96963	2.96e-05	-1.0767	0.00109461
CHRNB4	-1.97354	0.00018744	-1.0867	0.0246466
CEACAM1	-1.98078	0.0072724	-1.35404	0.00214078
APBB1IP	-1.99163	8.61e-05	-0.683827	0.0282476
SULT2B1	-1.99306	0.0069346	-1.23584	0.018347
LCN2	-1.99552	0.00311101	-1.04667	0.0413518
SLC6A14	-2.00038	0.0366802	-2.39927	0.0015079
GAPT	-2.01362	0.000179206	-0.88833	0.0375127
NUDT8	-2.02103	7.02e-05	-0.733105	0.00596504
VIPR1	-2.02536	0.000760491	-0.782812	0.0325536
RAC2	-2.02595	0.000122913	-0.695295	0.0213137
RIN1	-2.02939	8.63e-06	-0.702214	0.0135432
IL2RB	-2.03895	0.00194904	-0.946152	0.0319116
TTPA	-2.04122	0.0320359	-1.41603	0.0335179
CIITA	-2.05901	0.000153238	-0.869402	0.0258075
HLA-DMB	-2.07382	1.84e-05	-0.768826	0.035957
GABBR2	-2.08015	0.0166431	-1.63657	0.0139302
DPF3	-2.11046	0.00143805	-1.71697	0.000231552
ETV7	-2.1124	0.00155095	-0.898981	0.0203201
CWH43	-2.13175	0.0365792	-1.37653	0.0477688
SPTSSB	-2.17262	0.0117521	-1.75104	0.00507857
CRABP1	-2.18015	0.0280764	-1.98978	0.0347924
IFITM1	-2.20441	0.000111938	-0.823216	0.0347924
MB	-2.2101	0.0186498	-1.54753	0.00330294
HLA-DRB1	-2.26132	0.000112268	-1.05793	0.0102753
CBR3	-2.26953	0.000413397	-0.918018	0.016664
RARRES3	-2.2843	0.000175867	-1.17604	0.00528512
DOC2A	-2.28977	0.00216129	-1.11849	0.0333851
ARSH	-2.29285	8.55e-05	-1.91633	0.000360658
RASL11A	-2.31765	0.00143048	-1.15726	0.00546861
HLA-DMA	-2.3205	8.8e-06	-0.946279	0.0107929
C9orf152	-2.33608	0.000506245	-1.46223	0.00761961
EVA1C	-2.35213	5.56e-06	-0.922363	0.00793726
STK32B	-2.35649	2.81e-05	-1.17896	0.00605924
SLC5A1	-2.37666	0.0183442	-1.57812	0.0234349
TFAP2C	-2.37833	2.54e-05	-1.50151	0.000219889
LMTK3	-2.3788	0.000202509	-1.05695	0.0137964
RHOV	-2.39148	2.99e-05	-0.865297	0.0369794
ITGB6	-2.39216	0.000459728	-1.3658	0.00183892
HLA-DPB1	-2.45066	1.87e-05	-1.02405	0.00507857
HLA-DRA	-2.47229	1.55e-06	-1.03691	0.0101232
CLPSL1	-2.48648	0.0333426	-1.9249	0.00487572
SAA1	-2.5122	0.00648693	-1.49315	0.0332785
GJB2	-2.63221	0.00201813	-1.13157	0.0455169
KRT6A	-2.63705	0.0257505	-2.12119	0.00221069
HLA-DRB5	-2.64815	5.56e-05	-1.07245	0.0153872
WNT7B	-2.65652	3.9e-05	-1.55159	0.00180013
VNN1	-2.66111	2.86e-05	-1.44276	0.00343565
KRT16	-2.6616	0.0119336	-1.92188	0.0031265
CPB1	-2.67359	0.00414639	-2.47622	0.000879082
HLA-DPA1	-2.68542	2.65e-06	-1.07682	0.0114208
NNMT	-2.69105	8.94e-06	-1.51782	0.00473796
HLA-DQA1	-2.7719	4.86e-05	-0.911048	0.0406001
BNC1	-2.78672	0.000600599	-1.72066	0.0313089
SAA2	-2.83964	0.00243522	-1.38326	0.0286623
PDZK1IP1	-2.88851	0.000376512	-1.20022	0.024726
C6orf15	-2.98089	0.00386198	-2.08851	0.0132254
TNIP3	-2.99192	0.000148304	-1.66431	0.00324028
LRG1	-3.09226	0.000179972	-1.46479	0.00533289
RTN4RL1	-3.14218	0.000121512	-1.79184	0.00931499
CYP24A1	-3.25232	0.00181543	-2.15457	0.00218152
CHST9	-3.42818	0.00357925	-1.78817	0.0211451
IGFL1	-3.46485	0.000273411	-1.59201	0.0302267
CXCL17	-3.67383	0.00402446	-2.17197	0.00473796
HP	-4.43947	0.00090713	-1.9372	0.0373659
GPR12	-5.06363	0.000978313	-3.09598	0.000913422

## Sheet: Table 3
Gene	ICGC Estimate	ICGC adjusted p value	TCGA Estimate	TCGA adjusted p value
LIN28B	5.56012	8.71948e-05	3.31583	0.000506786
CLDN19	4.62478	0.000251682	3.51159	0.00012316
UGT2B17	3.5571	0.00702295	1.85248	0.0393055
ZIC4	3.51649	0.0142798	2.94532	0.00686078
COL9A1	3.43513	0.00306221	1.75874	0.0306945
SLCO1A2	3.15019	0.0042162	1.86772	0.0080696
NKX6-1	3.11413	0.0109137	2.73398	0.000439173
NKAIN4	3.07522	0.00228378	2.12257	0.00206827
MROH2A	2.93417	0.00461928	2.09874	0.00783804
FGF17	2.83754	0.00443879	2.22315	0.0021914
PDCL2	2.76013	0.0232671	2.62013	0.00189613
GAL3ST3	2.69186	0.0395637	2.36985	0.0047605
RAPSN	2.68521	0.00109742	1.68459	0.0030787
GNGT1	2.6359	0.00307966	1.77215	0.00592362
WDR87	2.62676	0.0019219	2.14155	0.00126527
ELAVL3	2.60642	0.00259925	1.50331	0.025455
DDX25	2.57195	0.00417445	1.70056	0.00189295
LMO3	2.51538	0.00781887	1.79162	0.018179
CCNA1	2.48889	0.0033257	1.41498	0.0165635
EYA4	2.40261	0.017193	2.4193	0.00131761
IMPG2	2.36759	0.0185227	1.67381	0.0239471
KIF1A	2.3183	0.0202479	1.7289	0.00921636
PNMT	2.30908	0.00702295	1.73265	0.00415777
MYT1	2.29782	0.0158166	2.35233	7.30671e-05
HIF3A	2.26474	0.00173492	2.51301	5.7436e-06
PTH2R	2.23415	0.0440596	1.58123	0.0286833
C2orf40	2.18297	0.0129406	1.75682	0.00315709
ADAM21	2.16257	0.00204044	1.40777	0.00503215
GJB7	2.0727	0.00573347	1.30218	0.0246639
ATP1A2	2.067	0.0230777	1.29119	0.0265268
FBN3	2.00327	0.0275869	1.95655	0.00195662
SLC16A12	1.98684	0.033302	1.27506	0.0293104
CNTN5	1.97122	0.0168977	1.17136	0.0420554
CPAMD8	1.93857	0.010913	1.46613	0.00122302
TMEM132B	1.93386	0.027689	2.16653	9.27929e-06
COL9A2	1.93047	0.00108538	1.94319	7.18509e-06
FIGN	1.90125	0.00153138	1.04122	0.0139875
LTBP4	1.88937	0.000586303	1.37312	0.000166617
CCDC169	1.88831	0.00689875	1.24339	0.00494613
KAZALD1	1.88158	0.00317196	1.23663	0.0104696
LGALS7B	1.87637	0.0437839	1.53043	0.0277024
CPB2	1.87406	0.00317196	2.09471	9.27929e-06
DCAF12L2	1.81364	0.0321386	1.25946	0.0295526
RAB11FIP4	1.76286	0.00102974	1.42294	7.18509e-06
GCK	1.7581	0.0315605	2.20419	0.000387374
INHBE	1.72613	0.00417445	1.79165	0.00159487
BRSK2	1.71681	0.00720941	1.18293	0.0270029
SLC39A5	1.69934	0.00113253	1.25375	0.00315709
PAPPA2	1.63676	0.0244977	1.11149	0.0309195
LCN12	1.62974	0.0059991	1.15109	0.00418183
TAS1R1	1.62431	0.00658126	1.2592	0.00845792
NRCAM	1.57876	0.00503606	0.791612	0.0204615
SPERT	1.56365	0.00817138	1.09313	0.0246639
ARHGEF33	1.55776	0.000543464	0.966074	0.00393247
SLC16A8	1.53873	0.0139319	1.00791	0.0173936
ISM2	1.46379	0.0321727	1.12999	0.0273684
PLA2G4F	1.45188	0.0254319	1.66144	0.00391609
PLEKHG4	1.44901	0.00656242	1.19191	0.000251643
MYOM3	1.44442	0.0208384	1.78415	0.00315709
MYO15A	1.42598	0.000835596	0.93287	0.00424707
ASTL	1.42311	0.00665928	1.6269	9.73169e-05
TCAP	1.41784	0.00506755	0.912729	0.0101582
KLRF1	1.394	0.0375225	1.41004	0.00213891
TTLL9	1.38019	0.0159183	0.891271	0.0290743
DUSP15	1.36316	0.0274242	1.31232	0.0016364
DMKN	1.34596	0.0114342	1.02045	0.00778759
HFM1	1.3414	0.0388629	0.982629	0.0160277
RND2	1.32109	0.0440083	0.991558	0.0249214
RGS9	1.31468	0.0258378	0.560538	0.0331038
KIAA1683	1.30722	0.0202723	1.10066	0.00920581
BSN	1.29899	0.00496767	1.14075	0.000953845
TNNI1	1.26181	0.0248012	0.934032	0.0115029
CSRNP3	1.258	0.0127152	0.670169	0.0306369
SPATC1L	1.22073	0.0192185	0.970974	0.0109206
MEX3A	1.2195	0.0101674	1.14573	0.000198683
ANKRD45	1.20463	0.0299209	0.875281	0.0221388
PAM	1.2001	0.00503735	0.573777	0.0473399
BGLAP	1.19628	0.0121818	0.661267	0.0478498
IQCA1	1.19452	0.00394946	0.76582	0.0265214
GDF11	1.17807	0.0208384	1.24687	0.000780224
ADM5	1.17438	0.0329944	0.744833	0.0314169
EMID1	1.16667	0.0227142	1.00651	0.00325474
MYH7B	1.16012	0.00689875	0.996983	0.00137101
STK33	1.15442	0.0139235	0.939982	0.00109457
CCNJL	1.15098	0.0184008	0.763029	0.0407603
THBS3	1.11986	0.000887218	0.714306	0.00276125
ANKRD7	1.11203	0.0497046	0.714525	0.0370803
ANKLE1	1.10483	0.0325422	1.56063	0.000363899
AGPAT4	1.099	0.00106605	0.700352	0.00755593
CKB	1.09658	0.0400815	1.25173	0.000842201
FAM124A	1.04605	0.0423158	0.879568	0.00730205
IGFALS	1.04438	0.0417056	1.13968	0.00724691
CCDC152	1.02213	0.017643	0.840887	0.0322167
CLIP3	1.01732	0.0144276	0.920153	0.00242334
ZNF781	1.01397	0.0321334	0.858282	0.0175823
PHC1	1.00328	0.0117808	0.547556	0.0125485
KCNIP3	1.00014	0.0328011	1.28213	0.000206338
C19orf44	0.999953	0.000713622	0.474921	0.021117
EFCAB2	0.986269	0.00455709	0.553394	0.0358641
WDR35	0.982119	0.00204193	0.537724	0.00493918
PDZD7	0.974212	0.0228561	0.821188	0.0330309
SEMA6C	0.964276	0.0106444	0.716331	0.015875
CCDC150	0.959082	0.021874	0.780014	0.00224156
OBSCN	0.955158	0.00241414	0.651683	0.0105727
SLC4A5	0.948781	0.0013994	0.60679	0.0296374
CLSTN3	0.94684	0.00720941	0.814987	0.00111082
LNP1	0.937517	0.00730056	0.528266	0.0368014
ZNF608	0.932759	0.0139134	0.785502	0.00300477
TRDMT1	0.916591	0.00346377	0.486978	0.0259254
PAQR6	0.915602	0.0386757	0.713991	0.0309195
WDFY2	0.911297	0.00352301	0.430804	0.0383709
CNTD1	0.910412	0.0224555	0.733181	0.00552012
FBL	0.908177	0.0396661	0.551666	0.0339382
C6orf48	0.902334	0.00243464	0.594772	0.0117925
THNSL1	0.879513	0.00185187	0.416475	0.0354242
SWT1	0.857756	0.00102005	0.387675	0.0111985
INTU	0.855602	0.00327373	0.487446	0.017093
MST1	0.853044	0.0438317	0.815047	0.00840526
STX1A	0.852862	0.00496767	0.557333	0.00482394
ZNF571	0.85228	0.0125998	0.494664	0.0119632
CAPRIN2	0.847074	0.00781887	0.539608	0.00211072
ZNF529	0.837502	0.00424671	0.343113	0.0475751
SLC29A1	0.833267	0.0106824	0.848066	0.000160688
KCND1	0.828781	0.0474348	0.909788	0.00466792
UBQLN4	0.824184	0.000251682	0.40767	0.00920581
CUL7	0.814132	0.0010519	0.578371	0.00675659
TMEM120B	0.813669	0.000906667	0.439307	0.0117165
FKBP1B	0.810823	0.0425147	0.839905	0.00791517
ACOT11	0.806522	0.0166444	0.640201	0.0115929
KALRN	0.806344	0.0433665	0.663649	0.0255569
NINL	0.806249	0.0159246	0.772548	0.00434235
SUPT5H	0.806096	0.00985028	0.524645	0.0101242
PPP1R9A	0.804761	0.0052908	0.43467	0.0223257
IFT88	0.800705	0.000366144	0.487638	0.00376279
ZNF891	0.800394	0.00439419	0.630616	0.00106903
C20orf96	0.798505	0.0100086	0.65548	0.0051791
DZANK1	0.797416	0.00574573	0.569025	0.0084195
TIMM50	0.787161	0.0302657	0.474945	0.0475751
CCDC91	0.776096	0.00192044	0.372342	0.0362089
CIC	0.775502	0.033302	0.486835	0.0218796
ZNF827	0.772232	0.0195173	0.389155	0.0302223
ATAT1	0.771652	0.0052931	0.501509	0.0265268
CCDC77	0.767965	0.00573347	0.686227	9.73169e-05
FAM221A	0.766373	0.0351403	0.701229	0.00117931
TCTN2	0.759397	0.0163215	0.550889	0.0117947
MPL	0.753509	0.035394	0.579355	0.0277707
CHRNE	0.752117	0.0337383	0.895337	0.0032416
ZNF692	0.75083	0.0259969	0.445736	0.0265268
SAMD4B	0.74452	0.0111653	0.472703	0.0397562
WDR27	0.743474	0.0199425	0.563028	0.0214598
AKAP8L	0.737591	0.00662912	0.58266	0.000251643
RAD52	0.736305	0.0086913	0.545802	0.0024503
ZNF10	0.731703	0.0412829	0.747397	0.000214291
PAF1	0.729784	0.0440461	0.462744	0.0337515
PRKCE	0.728361	0.0315447	0.42154	0.0213595
UBE4B	0.727421	0.00106605	0.399184	0.0329174
NEK3	0.722232	0.00394946	0.678029	0.000883554
PRDM11	0.718891	0.0144989	0.601156	0.00429912
SIRT4	0.717325	0.0367482	0.446531	0.0422542
ZBTB12	0.716414	0.0426519	0.551267	0.0368923
KDM5B	0.702906	0.0236378	0.551611	0.00213891
BMI1	0.692682	0.0472038	0.818923	7.18509e-06
EPN2	0.691047	0.000251682	0.477637	0.015875
ZNF678	0.690546	0.00529662	0.484944	0.00455831
CROCC	0.68992	0.00950797	0.593136	0.000409227
MYL6B	0.686337	0.0441911	0.475373	0.0320107
PYGB	0.682119	0.00417445	0.438242	0.0175652
LRP6	0.681587	0.0380982	0.564962	0.011669
SARNP	0.673842	0.0340599	0.624439	0.0350702
ZNF605	0.671433	0.0312292	0.392551	0.0427126
ZNF607	0.667795	0.0440596	0.443837	0.0391934
CCDC130	0.666847	0.0287255	0.47592	0.0181655
ZBED3	0.666463	0.0121022	0.524115	0.0169709
FAM117B	0.648642	0.0150354	0.412651	0.0229374
SEC61A2	0.64442	0.0220387	0.483827	0.0152877
FAM222B	0.642954	0.00549009	0.478127	0.00228099
NAPB	0.641612	0.0042593	0.450617	0.00834782
HSDL1	0.641376	0.00110395	0.520875	0.00127794
ZNF512	0.639117	0.00122402	0.454101	0.0017349
DNMT3A	0.635307	0.0190074	0.675486	0.000676025
AGBL5	0.630098	0.0073216	0.471526	0.00686819
PLEKHG1	0.629923	0.0420994	0.505856	0.0125725
TIA1	0.62884	0.0424783	0.404812	0.00742382
RCAN3	0.626487	0.0231641	0.567402	0.00315709
NSUN6	0.621857	0.00549009	0.319294	0.029982
RNF2	0.620739	0.036327	0.289259	0.043691
FAM160A2	0.614444	0.0101075	0.449527	0.00672888
MSL1	0.611518	0.00886221	0.356459	0.0186073
DHX57	0.60835	0.000849538	0.272102	0.0362216
STARD3	0.607016	0.0311668	0.509368	0.0161975
WDR19	0.606855	0.0250009	0.497005	0.011669
RMND1	0.599445	0.00799351	0.523744	0.00393247
BTBD3	0.597825	0.0116349	0.364188	0.0445578
ZNF496	0.597095	0.0140129	0.608122	0.000603325
PSEN2	0.588183	0.0196023	0.642914	0.00371308
CCDC138	0.587476	0.0495054	0.353476	0.0321314
KIF1B	0.580983	0.0302878	0.494612	0.00840955
CAPN10	0.580667	0.00965297	0.488624	0.00585099
USP49	0.579489	0.0315853	0.562976	0.0104447
C17orf75	0.578351	0.00916195	0.425346	0.00371599
PRPF40B	0.574882	0.0232049	0.694972	0.000441096
PBX2	0.572369	0.0256017	0.523707	0.0051791
REPS1	0.571232	0.00108538	0.349595	0.0272666
C2CD5	0.571183	0.0316402	0.394898	0.0220376
WDR59	0.568838	0.00960443	0.400652	0.012694
POGZ	0.567914	0.00979811	0.357482	0.0169709
COPG2	0.566966	0.0271808	0.363247	0.0361642
GTF2H4	0.565322	0.0365216	0.815559	0.0136274
IFT172	0.564866	0.0060486	0.38662	0.0383709
ZNF33A	0.545645	0.00831283	0.376397	0.0218917
SFSWAP	0.544666	0.0195761	0.436981	0.0010182
BTBD9	0.535504	0.0203366	0.420043	0.0151412
HSPBAP1	0.525479	0.0252744	0.380612	0.0135423
GTF2IRD1	0.521942	0.0372022	0.380622	0.0292261
SLC25A33	0.521934	0.0291465	0.438578	0.0265268
TADA2A	0.520792	0.0293148	0.341023	0.0302709
ZNF133	0.517069	0.0337383	0.417015	0.00778911
ERAL1	0.516904	0.0101674	0.439977	0.0121871
KATNA1	0.516688	0.00914753	0.404492	0.00337092
RCOR3	0.512278	0.0472807	0.479383	0.00025967
PBX1	0.510445	0.0441911	0.31186	0.0253612
KLC4	0.497264	0.0129378	0.729853	0.000206338
ASXL1	0.492069	0.00409906	0.39805	0.00477645
FGFR1OP	0.489535	0.0307879	0.558259	0.00269388
PRPSAP2	0.486314	0.0116274	0.359328	0.00656693
DHX33	0.484	0.0121649	0.302103	0.0465277
DFFA	0.482886	0.0178214	0.403015	0.00988058
GON4L	0.478514	0.0161282	0.373244	0.0129998
APMAP	0.476388	0.0455823	0.356839	0.0158845
USP5	0.474909	0.0478454	0.343644	0.0213838
POLR3F	0.474273	0.0167319	0.302302	0.0327604
DVL2	0.470371	0.0210378	0.420717	0.00675419
CRNKL1	0.469275	0.0141476	0.341048	0.0121967
RAD17	0.468422	0.017301	0.281408	0.0411492
TARBP2	0.468278	0.0427565	0.42214	0.011367
DCTN2	0.452943	0.00113253	0.493381	0.00012316
SLC25A13	0.45015	0.0328455	0.547621	0.000500659
NUP133	0.445041	0.0260813	0.328642	0.00559295
RBM39	0.439403	0.0213073	0.255593	0.0191979
VPS33A	0.436724	0.0249742	0.510536	0.000383619
SPPL3	0.436516	0.0330128	0.357683	0.0297473
ATP6V0A1	0.436213	0.0435593	0.397383	0.00677581
RHOT1	0.433027	0.0310937	0.343745	0.00282818
RPAIN	0.428199	0.0248516	0.369279	0.0161033
EXOSC10	0.424445	0.021069	0.313332	0.0436134
SMARCD1	0.423162	0.0325291	0.51194	0.000495495
CLK2	0.42027	0.0347152	0.307087	0.0161028
SETDB1	0.418359	0.0410133	0.315661	0.030818
SMYD5	0.414964	0.00814343	0.234172	0.0479728
KLHL12	0.414406	0.0352349	0.258593	0.0354852
EPC1	0.404247	0.0270624	0.388191	0.0295938
LTV1	0.402532	0.0351403	0.342909	0.0441371
EIF2B1	0.400724	0.0327264	0.345704	0.00388305
KDM1A	0.394478	0.0330262	0.586886	0.000315258
GATAD2B	0.38146	0.0158166	0.248672	0.0232916
AAAS	0.362669	0.0351403	0.297755	0.0130299
YIPF4	0.338749	0.0421557	0.227835	0.0449607
STIP1	-0.380763	0.0353895	-0.347156	0.0107164
CMPK1	-0.421598	0.0253968	-0.392897	0.00488604
NKRF	-0.434068	0.0277452	-0.255293	0.0395664
ALG2	-0.438233	0.0433665	-0.4077	0.00461388
SLC3A2	-0.447036	0.0316192	-0.428054	0.00140661
SFXN1	-0.458263	0.0249758	-0.362873	0.0169629
EMC7	-0.460914	0.02881	-0.405576	0.0153356
MAGT1	-0.466557	0.0302878	-0.422507	0.0212437
GEMIN8	-0.468668	0.0435853	-0.778685	0.000254103
RAB11A	-0.484611	0.0135438	-0.367468	0.00766131
AEN	-0.487507	0.0349105	-0.42386	0.0201171
EIF1AX	-0.488533	0.0129066	-0.472472	0.00647304
TCEAL8	-0.489457	0.0165891	-0.364486	0.0333555
SYAP1	-0.49547	0.0129427	-0.502281	0.00315709
MTFMT	-0.497159	0.0189198	-0.312709	0.0247206
EIF2S3	-0.498064	0.0106824	-0.362268	0.018613
BCL10	-0.500806	0.00980287	-0.361987	0.0220376
ERP44	-0.514573	0.0261041	-0.393066	0.00955024
ELP4	-0.52183	0.010395	-0.352117	0.0265268
EHD1	-0.523466	0.0343076	-0.387388	0.00695036
RPS6KA4	-0.545105	0.00763511	-0.278654	0.0457886
ASMTL	-0.550874	0.0423813	-0.477983	0.0319623
PSMA6	-0.553021	0.0463024	-0.455426	0.0165214
RAB9A	-0.555614	0.0125998	-0.574175	0.00202641
SLC46A3	-0.556173	0.0455823	-0.458477	0.0341806
ADCK2	-0.558967	0.035622	-0.47045	0.00492803
PARP16	-0.5637	0.0273775	-0.348307	0.0259254
MVP	-0.570738	0.0483593	-0.4802	0.0113642
LDHA	-0.572499	0.0441911	-0.464305	0.0364522
TUBGCP5	-0.583763	0.0165734	-0.485797	0.00176932
HSD3B7	-0.589953	0.0324442	-0.769458	0.00594969
KIAA0930	-0.591259	0.0180609	-0.54603	0.00149353
DAB2	-0.59538	0.0208023	-0.558625	0.00840955
LMF2	-0.604476	0.0302878	-0.553464	0.00123114
ETS1	-0.604497	0.0379145	-0.508834	0.00404558
PDCD7	-0.606899	0.00204744	-0.324702	0.0167161
BAG3	-0.609051	0.00641704	-0.486253	0.00123114
HCCS	-0.610121	0.00185131	-0.585828	0.0020765
CNIH1	-0.612351	0.0109137	-0.45006	0.00669645
HPRT1	-0.613696	0.0241767	-0.41169	0.0302223
PML	-0.617542	0.0409356	-0.460921	0.0164112
ETFA	-0.62273	0.00792905	-0.400041	0.0267326
PPIB	-0.623777	0.0113508	-0.606833	0.000532533
TP53I11	-0.628249	0.0410133	-0.634256	0.00653879
POLA1	-0.63164	0.00835301	-0.426753	0.00893049
DBI	-0.632042	0.0116274	-0.467217	0.028113
SYNGR2	-0.632189	0.0367482	-0.655882	0.00131761
CD99	-0.636802	0.0224555	-0.626955	0.00492023
RPS27L	-0.640567	0.0127672	-0.565375	0.0041698
RIN3	-0.642336	0.0028778	-0.515866	0.00358182
DHRSX	-0.647944	0.0235101	-0.679299	0.00131761
TPST2	-0.6496	0.0291738	-0.654476	0.00018865
SLC39A11	-0.650853	0.0140746	-0.579223	0.00311583
LPXN	-0.651861	0.010395	-0.374991	0.0425622
SLC25A5	-0.652824	0.0151009	-0.43182	0.0383603
IL17RA	-0.661994	0.00306221	-0.510901	0.00219717
CD58	-0.667373	0.00306221	-0.478624	0.0160277
SURF4	-0.668431	0.00228378	-0.32785	0.0338256
ZDHHC24	-0.675546	0.0329616	-0.623831	8.92527e-05
LHFPL2	-0.677459	0.0110291	-0.358009	0.0383325
SNRPA1	-0.678127	0.0129066	-0.426825	0.018087
RFTN1	-0.684805	0.0363068	-0.62008	0.010806
SMAP2	-0.687242	0.00189957	-0.36832	0.021291
ERG	-0.687795	0.0459836	-0.478499	0.0498222
CTSH	-0.688743	0.0119248	-0.455605	0.0322158
STK17B	-0.688919	0.0151466	-0.581285	0.0160277
B4GALT1	-0.694965	0.0189162	-0.65051	0.00354001
FUT4	-0.696274	0.00424671	-0.705059	0.000263287
LAP3	-0.697542	0.040014	-0.514378	0.0171525
BRCC3	-0.700387	0.0100086	-0.391737	0.0204615
NINJ1	-0.701581	0.00677349	-0.438223	0.0141372
PGRMC1	-0.701809	0.000791223	-0.420685	0.018613
IFI16	-0.702098	0.0365868	-0.74517	0.0063709
TMX1	-0.703685	0.00386051	-0.442671	0.00492803
RMDN3	-0.710677	0.00102005	-0.370339	0.0109685
UNC93B1	-0.710836	0.0387118	-0.486262	0.0144244
CRYBB1	-0.715833	0.0350154	-0.540622	0.0360938
ARF6	-0.72099	0.00110395	-0.465073	0.00183874
DIS3L	-0.72363	0.010395	-0.409579	0.00839411
LACTB	-0.724233	0.00127936	-0.315004	0.0443151
FAM129B	-0.726075	0.0125998	-0.454723	0.0270555
MYO5A	-0.731025	0.0235101	-0.422312	0.0486693
INSIG1	-0.731143	0.0168977	-0.567848	0.0234024
DCUN1D3	-0.743943	0.00355155	-0.507249	0.0220069
FLVCR2	-0.747605	0.0163464	-0.462626	0.0472159
TMEM30B	-0.748128	0.00855705	-0.599393	0.00740669
ELMO1	-0.751163	0.0368104	-0.644423	0.016419
RNF113A	-0.751948	0.00662912	-0.468645	0.00293893
PRPS2	-0.76311	0.00146844	-0.784323	0.000215127
PRKCH	-0.773246	0.00665928	-0.770266	7.45863e-05
MPP1	-0.778182	0.0111565	-0.587353	0.00827094
IQGAP1	-0.783132	0.0117816	-0.468604	0.00686078
HBEGF	-0.789637	0.01632	-0.566563	0.0435876
TPRN	-0.793552	0.0141503	-0.42567	0.0277857
LYN	-0.794462	0.00873886	-0.779368	0.000173685
SHCBP1	-0.796176	0.00595856	-0.446214	0.0425622
ELL2	-0.801963	0.010395	-0.768668	0.00315709
IER5	-0.803801	0.00260778	-0.44509	0.0349504
SGPP1	-0.804658	0.038989	-0.865098	0.000674586
LPAR6	-0.815821	0.0477902	-0.596918	0.0383874
TRMT2B	-0.820027	0.000513993	-0.367076	0.0219254
PLCL2	-0.820706	0.0175673	-0.648055	0.0128568
CARD6	-0.8242	0.0412829	-0.56612	0.0424866
OSTF1	-0.82693	0.00113253	-0.597461	0.00152623
SMAD6	-0.828523	0.0176641	-0.621776	0.0185595
OGFRL1	-0.832043	0.00230804	-0.647261	0.000780224
TLR1	-0.837026	0.0203856	-0.665272	0.0310838
IL13RA1	-0.838153	0.00352251	-0.688018	0.000338935
NOD2	-0.841345	0.0380505	-0.717265	0.0145849
PDZD2	-0.841779	0.0459286	-0.629244	0.0246639
LY96	-0.844365	0.0299086	-0.564004	0.0377722
LENG9	-0.849476	0.0204809	-0.645103	0.0472159
OSMR	-0.860901	0.0226595	-0.844576	0.000799753
TRIM22	-0.865863	0.0293275	-0.605607	0.0382706
HUNK	-0.872644	0.0410133	-0.80926	0.0191112
C9orf64	-0.87317	0.00618591	-0.323199	0.0434824
SYT15	-0.874812	0.018616	-0.820766	0.018571
IDH3A	-0.876925	0.021885	-0.538101	0.0201711
MLKL	-0.877967	0.0144595	-0.490078	0.028849
MSN	-0.878291	0.00208934	-0.583057	0.00196958
ADAM19	-0.883289	0.0195665	-0.62333	0.0272666
STS	-0.889363	0.011338	-0.677269	0.00827094
PSTPIP2	-0.892254	0.033302	-1.01228	0.00196483
CCRL2	-0.89729	0.00949443	-0.611606	0.0123089
CASP1	-0.900798	0.00948743	-0.680805	0.0167368
KBTBD8	-0.907106	0.0253786	-0.656154	0.0362216
P2RY6	-0.918803	0.0406548	-1.15921	0.000951422
PYCARD	-0.919964	0.0168582	-0.6846	0.0177819
PSMB10	-0.92524	0.0151466	-0.685908	0.0104696
FTH1	-0.925511	0.00556178	-0.665737	0.0050617
CD300A	-0.926491	0.00948743	-0.549328	0.0489484
RIN1	-0.938596	0.0431062	-0.857886	0.00168435
TLR6	-0.939953	0.0189288	-0.882339	0.00513896
SAT1	-0.941171	0.00192044	-0.986088	0.000125441
APOL6	-0.942047	0.0293148	-0.918162	0.00286617
TPM1	-0.948268	0.00262975	-0.391711	0.0402174
CD37	-0.952485	0.00934283	-0.494861	0.0383603
SKAP2	-0.95614	0.035475	-0.656177	0.0243544
NIPAL2	-0.956262	0.0148294	-0.929695	0.000780224
PAG1	-0.959189	0.000912061	-0.791566	0.000215745
IDH2	-0.964641	0.00306221	-0.519279	0.0196596
LY6E	-0.969166	0.0497296	-0.905092	0.00653281
PNPLA4	-0.971051	0.00217983	-0.967598	0.00012316
ACOT1	-0.9718	0.0189198	-0.641366	0.0354852
BCL2A1	-0.973697	0.0341866	-0.830897	0.0106407
OSCAR	-0.974997	0.0121022	-0.849129	0.00196483
FCGR2A	-0.975442	0.00987044	-0.577197	0.038835
LSP1	-0.977135	0.00035758	-0.550968	0.013771
ADAP2	-0.978542	0.00218778	-0.508466	0.0384531
TRIM14	-0.980948	0.00215228	-0.506323	0.0307042
TYROBP	-0.983705	0.019323	-0.692124	0.0167368
RUNX1	-0.991818	0.00467958	-0.532529	0.0402174
SIRPA	-0.997968	0.00245444	-0.688187	0.0173943
ADRB2	-0.998542	0.0151466	-0.806723	0.0208866
VNN2	-1.00289	0.0264056	-0.879217	0.0282919
LYSMD2	-1.01183	0.00454239	-0.823728	0.00228099
PCED1B	-1.01184	0.0052908	-0.62525	0.0190769
ATP8B4	-1.01292	0.0010519	-0.646192	0.0223257
THEM6	-1.02439	0.0048284	-0.762256	0.00211072
INPP5D	-1.03099	0.0110291	-0.629293	0.029253
TMEM2	-1.03221	0.00245444	-0.658274	0.0158335
TNFAIP8L3	-1.03717	0.0342558	-0.700774	0.0259081
FCGR1B	-1.03841	0.0158166	-0.644965	0.0407603
TREM2	-1.04148	0.0224534	-0.861674	0.0136056
GIMAP2	-1.04242	0.00845592	-0.593733	0.0256387
CFH	-1.04384	0.0387494	-0.772576	0.00728192
NRP2	-1.04856	0.0132035	-1.21322	0.000310678
TGFBI	-1.05301	0.001625	-0.620722	0.0230466
GNA15	-1.05564	0.00268771	-0.647885	0.018613
TACC1	-1.06233	0.0130744	-0.542786	0.0276523
CD44	-1.06975	0.00165335	-0.787011	0.00466792
FCGR3A	-1.07019	0.0144989	-0.684224	0.0459624
FCER1G	-1.07092	0.00534829	-0.69057	0.021291
MID2	-1.07317	0.0387494	-0.886572	0.00478654
SLCO4A1	-1.08757	0.0479972	-1.03245	0.0192092
SLC15A3	-1.08765	0.0159558	-0.959967	0.00466792
RAB27A	-1.08922	0.000386358	-0.510952	0.0129829
AIF1	-1.09038	0.0186648	-0.620219	0.0256469
DMC1	-1.09504	0.0448144	-1.08103	0.00776241
HLA-DMA	-1.09859	0.0337383	-0.882179	0.0150298
HTATIP2	-1.1006	0.00110395	-0.575893	0.0246639
ACSL5	-1.11901	0.0150855	-0.860032	0.0191112
SFMBT2	-1.12451	0.00204744	-0.726781	0.015875
ARHGDIB	-1.12499	0.000586303	-0.752028	0.000632497
QPCT	-1.1329	0.0247986	-1.38736	0.000251643
LAT2	-1.13902	0.00156039	-0.497882	0.0468496
NT5E	-1.1401	0.0158166	-0.953299	0.0128706
TMEM71	-1.14167	0.0223543	-0.985038	0.00266311
RHBDL2	-1.1421	0.00716628	-0.876187	0.00388576
LAIR1	-1.16259	0.00127936	-0.60815	0.0421053
VDR	-1.16387	0.00254571	-0.702537	0.00895365
CHRNA5	-1.16529	0.0312773	-1.07047	0.0174182
FCGR1A	-1.17366	0.00381092	-0.778881	0.011326
C1QA	-1.17582	0.024596	-0.700736	0.0271709
CCR3	-1.17859	0.0395637	-1.40224	0.0016071
IFITM1	-1.18043	0.0190074	-0.748064	0.0450677
ITGB2	-1.18352	0.00192044	-0.844932	0.0129829
PPARG	-1.18499	0.00684871	-1.02678	0.00213891
CD74	-1.18799	0.0170888	-0.882298	0.0116351
HAVCR2	-1.19628	0.00102974	-0.611711	0.029253
LST1	-1.19783	0.0131827	-0.651625	0.0427126
LRRC25	-1.19783	0.00113253	-0.570825	0.0343232
PLEK	-1.19877	0.00405494	-0.647897	0.0482493
TNFSF13B	-1.19962	0.00273092	-0.760932	0.015875
TNFAIP8L2	-1.2086	0.00720412	-0.614785	0.0407402
RNASE6	-1.20907	0.00665928	-0.620153	0.0441371
TMEM52B	-1.21364	0.00286064	-1.01853	0.00213891
UBASH3B	-1.22682	0.00106605	-0.783028	0.0087522
NIPA1	-1.23489	0.0151466	-0.832657	0.0211195
FUT2	-1.24312	0.0296093	-0.94397	0.0235705
GIMAP4	-1.24563	0.000887218	-0.510595	0.0270555
EVI2B	-1.25238	0.00506089	-0.635625	0.032158
SPI1	-1.26004	0.00122402	-0.584106	0.027138
CD86	-1.26022	0.00153138	-0.615227	0.0454958
CD180	-1.26453	0.00208934	-0.785759	0.0098026
ST3GAL1	-1.27166	0.0104397	-0.918266	0.00455831
SERPINA1	-1.2718	0.0272083	-1.45144	0.000165363
TMEM229B	-1.28462	0.00286064	-0.641538	0.0393762
RASL11A	-1.2905	0.0451083	-1.14102	0.00583698
STEAP4	-1.29998	0.0290802	-1.00171	0.0441371
ANKRD22	-1.30648	0.0192185	-0.886231	0.0220069
STK32B	-1.30707	0.0400815	-1.19471	0.00327088
OLR1	-1.30989	0.00781887	-0.942881	0.0121871
SYT7	-1.31401	0.0151466	-1.1547	0.0073913
C1QC	-1.31404	0.00424671	-0.677631	0.0420554
APBB1IP	-1.31683	0.00159233	-0.675622	0.0230466
DPYD	-1.32458	0.00689875	-0.694426	0.0280672
RARRES3	-1.32728	0.0324043	-1.31791	0.00142222
C1QB	-1.33158	0.00985028	-0.730023	0.0278661
SLC28A3	-1.33303	0.0195665	-1.04529	0.0137856
TTC9	-1.33458	0.00204193	-1.59256	7.18509e-06
ARHGAP15	-1.33635	0.00102974	-0.613267	0.0187121
HAMP	-1.33711	0.0258077	-0.932847	0.0144244
SECTM1	-1.33978	0.0244977	-1.68067	3.29814e-05
EMB	-1.34224	0.00409906	-0.998741	0.00142222
FAM111B	-1.373	0.00122402	-0.686179	0.0282099
NKX3-1	-1.3856	0.00220482	-1.20395	0.0047605
CIITA	-1.39931	0.00878441	-0.888114	0.0179107
HLA-DRB1	-1.40019	0.0114748	-1.02887	0.00987514
KYNU	-1.40395	0.00113253	-0.736074	0.0224252
MNDA	-1.40657	0.00122402	-0.753345	0.0220069
LMTK3	-1.41688	0.0386901	-1.10099	0.0123202
GPR65	-1.41844	0.00106605	-0.645859	0.0398584
FFAR4	-1.42488	0.00673986	-0.912193	0.0375993
CCR1	-1.45914	0.000586303	-0.841493	0.00621061
CSF2RA	-1.46435	0.00102005	-0.664592	0.0465715
HLA-DPB1	-1.4731	0.00604401	-0.986649	0.0048955
GPR141	-1.48244	0.0172519	-1.30572	0.0108838
HLA-DRA	-1.48667	0.00228378	-0.991501	0.0104696
TFAP2C	-1.49789	0.00491005	-1.27755	0.0012676
RHOV	-1.51364	0.0168389	-1.0444	0.0117947
RHOH	-1.51784	0.00208934	-0.756681	0.0444732
LCN2	-1.53297	0.044123	-1.23369	0.0140827
CCR5	-1.55579	0.00208934	-0.735513	0.0384914
VNN1	-1.56159	0.0093189	-1.26331	0.00840955
SNX20	-1.57276	0.00173492	-0.723546	0.0345954
RAC2	-1.57661	0.00110395	-0.764554	0.00793746
TLR7	-1.59085	0.000869836	-0.887104	0.0125725
LYNX1	-1.59597	0.021069	-1.18467	0.00670685
SLC46A2	-1.59801	0.011065	-1.04732	0.018179
CHRNB4	-1.59807	0.00999171	-1.23231	0.00789216
CHRNA3	-1.60408	0.00498335	-0.960819	0.0345098
HLA-DPA1	-1.6147	0.00249234	-1.04439	0.0104696
CORO1A	-1.62934	4.95189e-05	-0.645843	0.0246639
TMIGD2	-1.63631	0.0213073	-0.96895	0.0432058
FBP1	-1.65207	0.00127936	-1.3019	0.00018847
IL2RB	-1.65535	0.00537805	-0.970316	0.020789
S100A9	-1.66712	0.0170748	-1.52718	0.00580043
TFPI2	-1.67233	0.0118482	-1.11073	0.0353591
HLA-DQA1	-1.69524	0.00855705	-0.87371	0.0416745
LINGO3	-1.70306	0.00127936	-0.746834	0.0436134
ATP10A	-1.70525	0.000713622	-1.09244	0.00415777
VSTM1	-1.75184	0.0325422	-1.30721	0.046899
ZNF683	-1.78354	0.024796	-1.0781	0.0395664
SELL	-1.79891	0.000513993	-0.933158	0.011982
GAPT	-1.80998	0.00127936	-0.893523	0.029694
PTGFR	-1.81349	0.0280763	-1.34753	0.016419
GJB2	-1.82184	0.0180775	-1.12284	0.0364979
CNTNAP3	-1.84768	0.0261047	-1.28099	0.0161975
SAA2	-1.90098	0.0437418	-1.38536	0.0254562
PDZK1IP1	-1.91251	0.0121022	-1.29412	0.0140243
SAA1	-1.91964	0.0361339	-1.49549	0.0294543
ARSH	-1.91977	0.00769773	-1.98393	0.00012345
WNT7B	-1.92829	0.00354815	-1.70193	0.000270451
ITGB6	-1.94565	0.00134098	-1.33694	0.00134427
HLA-DRB5	-2.06733	0.00238274	-1.04706	0.0436669
NNMT	-2.07152	0.00137565	-1.66511	0.00134196
LRG1	-2.13401	0.00351946	-1.50084	0.0048804
TNIP3	-2.19254	0.00106605	-1.61936	0.00315709
RTN4RL1	-2.22751	0.00237649	-1.77914	0.00743629
CYP24A1	-2.39469	0.0148638	-2.01063	0.00281663
BNC1	-2.44328	0.00950797	-1.76325	0.0203466
HP	-3.97774	0.001927	-1.82014	0.0435876

## Sheet: Table 4
SampleID	Cluster	timed_WGD
TCGA-13-1408-01	cluster1	late_WGD
TCGA-29-1763-01	cluster1	late_WGD
TCGA-13-1505-01	cluster1	early_WGD
TCGA-25-1317-01	cluster1	early_WGD
TCGA-10-0933-01	cluster1	early_WGD
TCGA-30-1861-01	cluster1	late_WGD
TCGA-13-1487-01	cluster1	early_WGD
TCGA-23-1110-01	cluster1	late_WGD
TCGA-04-1347-01	cluster1	late_WGD
TCGA-24-1544-01	cluster1	early_WGD
TCGA-13-0800-01	cluster1	late_WGD
TCGA-04-1542-01	cluster1	late_WGD
TCGA-29-2425-01	cluster1	late_WGD
TCGA-04-1655-01	cluster1	late_WGD
TCGA-23-1113-01	cluster1	no_WGD
TCGA-24-1844-01	cluster1	early_WGD
TCGA-13-0888-01	cluster1	late_WGD
TCGA-04-1514-01	cluster1	late_WGD
TCGA-04-1331-01	cluster1	late_WGD
TCGA-61-2088-01	cluster1	late_WGD
TCGA-13-0762-01	cluster1	late_WGD
TCGA-24-1426-01	cluster1	no_WGD
TCGA-61-1995-01	cluster1	late_WGD
TCGA-57-1993-01	cluster1	late_WGD
TCGA-36-1571-01	cluster1	early_WGD
TCGA-24-1558-01	cluster1	early_WGD
TCGA-24-1467-01	cluster1	late_WGD
TCGA-09-1673-01	cluster1	late_WGD
TCGA-61-2092-01	cluster1	no_WGD
TCGA-24-1431-01	cluster1	early_WGD
TCGA-13-0920-01	cluster1	late_WGD
TCGA-36-1570-01	cluster1	no_WGD
TCGA-29-1697-01	cluster1	no_WGD
TCGA-61-1910-01	cluster1	no_WGD
TCGA-24-1464-01	cluster1	no_WGD
TCGA-13-0724-01	cluster1	late_WGD
TCGA-13-1510-01	cluster1	no_WGD
TCGA-24-1471-01	cluster1	early_WGD
TCGA-23-1021-01	cluster1	late_WGD
TCGA-24-0966-01	cluster1	no_WGD
TCGA-24-1474-01	cluster1	early_WGD
TCGA-13-1497-01	cluster1	late_WGD
TCGA-57-1583-01	cluster1	early_WGD
TCGA-13-1501-01	cluster1	no_WGD
TCGA-24-1105-01	cluster1	late_WGD
TCGA-24-1850-01	cluster1	late_WGD
TCGA-13-0901-01	cluster1	early_WGD
TCGA-13-1509-01	cluster1	no_WGD
TCGA-61-1737-01	cluster1	no_WGD
TCGA-13-1512-01	cluster1	no_WGD
TCGA-24-0979-01	cluster1	early_WGD
TCGA-24-1552-01	cluster1	early_WGD
TCGA-04-1536-01	cluster1	early_WGD
TCGA-24-1560-01	cluster1	early_WGD
TCGA-04-1341-01	cluster1	early_WGD
TCGA-13-0891-01	cluster1	late_WGD
TCGA-25-2397-01	cluster1	no_WGD
TCGA-61-2008-01	cluster1	early_WGD
TCGA-61-1728-01	cluster1	late_WGD
TCGA-24-1103-01	cluster1	no_WGD
TCGA-24-1616-01	cluster1	late_WGD
TCGA-24-1419-01	cluster1	no_WGD
TCGA-29-1762-01	cluster1	late_WGD
TCGA-20-1686-01	cluster1	early_WGD
TCGA-04-1343-01	cluster2	late_WGD
TCGA-29-1693-01	cluster2	late_WGD
TCGA-61-2009-01	cluster2	late_WGD
TCGA-13-0726-01	cluster2	no_WGD
TCGA-20-0987-01	cluster2	no_WGD
TCGA-20-0991-01	cluster2	late_WGD
TCGA-13-0924-01	cluster2	no_WGD
TCGA-23-1026-01	cluster2	no_WGD
TCGA-13-0911-01	cluster2	late_WGD
TCGA-29-1785-01	cluster2	late_WGD
TCGA-13-0795-01	cluster2	early_WGD
TCGA-61-1911-01	cluster2	late_WGD
TCGA-24-1924-01	cluster2	early_WGD
TCGA-29-2427-01	cluster2	no_WGD
TCGA-09-1659-01	cluster2	early_WGD
TCGA-10-0937-01	cluster2	no_WGD
TCGA-13-0887-01	cluster2	late_WGD
TCGA-29-1688-01	cluster2	late_WGD
TCGA-13-1488-01	cluster2	early_WGD
TCGA-24-1846-01	cluster2	no_WGD
TCGA-24-2290-01	cluster2	late_WGD
TCGA-09-1667-01	cluster2	late_WGD
TCGA-23-2084-01	cluster2	late_WGD
TCGA-59-2351-01	cluster2	late_WGD
TCGA-09-1666-01	cluster2	no_WGD
TCGA-09-1665-01	cluster2	late_WGD
TCGA-24-1843-01	cluster2	early_WGD
TCGA-30-1866-01	cluster2	early_WGD
TCGA-13-0885-01	cluster2	late_WGD
TCGA-13-0797-01	cluster2	no_WGD
TCGA-61-1907-01	cluster2	late_WGD
TCGA-29-1696-01	cluster2	no_WGD
TCGA-13-0923-01	cluster2	late_WGD
TCGA-24-2023-01	cluster2	late_WGD
TCGA-13-1506-01	cluster2	late_WGD
TCGA-29-1761-01	cluster2	early_WGD
TCGA-09-2044-01	cluster2	no_WGD
TCGA-13-0766-01	cluster2	late_WGD
TCGA-09-2045-01	cluster3	no_WGD
TCGA-57-1584-01	cluster3	no_WGD
TCGA-20-1687-01	cluster3	late_WGD
TCGA-29-1694-01	cluster3	late_WGD
TCGA-25-2409-01	cluster3	late_WGD
TCGA-24-1930-01	cluster3	late_WGD
TCGA-25-1313-01	cluster3	late_WGD
TCGA-25-1318-01	cluster3	no_WGD
TCGA-13-1485-01	cluster3	no_WGD
TCGA-29-1776-01	cluster3	no_WGD
TCGA-30-1862-01	cluster3	early_WGD
TCGA-24-2038-01	cluster3	no_WGD
TCGA-24-2267-01	cluster3	early_WGD
TCGA-04-1362-01	cluster3	late_WGD
TCGA-25-1321-01	cluster3	late_WGD
TCGA-25-1870-01	cluster3	late_WGD
TCGA-29-2428-01	cluster3	late_WGD
TCGA-23-2077-01	cluster3	no_WGD
TCGA-29-1778-01	cluster3	late_WGD
TCGA-04-1356-01	cluster3	late_WGD
TCGA-09-1669-01	cluster3	late_WGD
TCGA-13-1477-01	cluster3	no_WGD
TCGA-13-0727-01	cluster3	late_WGD
TCGA-10-0927-01	cluster3	late_WGD
TCGA-23-1111-01	cluster3	late_WGD
TCGA-13-0884-01	cluster3	late_WGD
TCGA-23-1029-01	cluster3	no_WGD
TCGA-31-1950-01	cluster3	late_WGD
TCGA-24-2261-01	cluster3	late_WGD
TCGA-23-1120-01	cluster3	no_WGD
TCGA-09-1662-01	cluster3	no_WGD
TCGA-61-1736-01	cluster3	no_WGD
TCGA-24-1928-01	cluster3	early_WGD
TCGA-24-1424-01	cluster3	late_WGD
TCGA-04-1530-01	cluster3	late_WGD
TCGA-25-2398-01	cluster3	early_WGD
TCGA-24-1425-01	cluster3	no_WGD
TCGA-57-1585-01	cluster3	late_WGD
TCGA-61-2003-01	cluster3	late_WGD
TCGA-25-1633-01	cluster3	late_WGD
TCGA-24-2293-01	cluster3	late_WGD
TCGA-25-1626-01	cluster3	late_WGD
TCGA-13-1499-01	cluster3	late_WGD
TCGA-24-2271-01	cluster3	no_WGD
TCGA-61-2012-01	cluster3	late_WGD
TCGA-13-1411-01	cluster3	late_WGD
TCGA-31-1953-01	cluster3	late_WGD
TCGA-25-1623-01	cluster3	early_WGD
TCGA-25-2404-01	cluster3	late_WGD
TCGA-31-1956-01	cluster3	no_WGD
TCGA-23-1116-01	cluster3	early_WGD
TCGA-61-1919-01	cluster3	late_WGD
TCGA-24-0968-01	cluster3	late_WGD
TCGA-36-1574-01	cluster3	no_WGD
TCGA-20-1682-01	cluster3	no_WGD
TCGA-31-1944-01	cluster3	no_WGD
TCGA-25-2391-01	cluster3	no_WGD
TCGA-29-1695-01	cluster3	early_WGD
TCGA-36-1576-01	cluster3	early_WGD
TCGA-24-1550-01	cluster3	no_WGD
TCGA-09-1668-01	cluster3	late_WGD
TCGA-24-1417-01	cluster3	late_WGD
TCGA-25-1322-01	cluster3	no_WGD
TCGA-13-1410-01	cluster3	late_WGD

## Sheet: Table 5
Cell subset	p value	p.adjust	p.adj.signif
B cells naive	0.675	0.825	ns
B cells memory	0.132	0.451	ns
Plasma cells	0.298	0.589	ns
T cells CD8	0.873	0.934	ns
T cells CD4 naive	0.144	0.451	ns
T cells CD4 memory resting	0.091	0.451	ns
T cells CD4 memory activated	0.348	0.589	ns
T cells follicular helper	0.136	0.451	ns
T cells regulatory (Tregs)	0.244	0.536	ns
T cells gamma delta	0.164	0.451	ns
NK cells resting	0.406	0.602	ns
NK cells activated	0.934	0.934	ns
Monocytes	0.085	0.451	ns
Macrophages M0	0.133	0.451	ns
Macrophages M1	0.237	0.536	ns
Macrophages M2	0.584	0.77	ns
Dendritic cells resting	0.595	0.77	ns
Dendritic cells activated	0.41	0.602	ns
Mast cells resting	0.326	0.589	ns
Mast cells activated	0.913	0.934	ns
Eosinophils	0.009	0.194	ns
Neutrophils	0.759	0.879	ns

## Sheet: Table 6
SampleID	B cells naive	B cells memory	Plasma cells	T cells CD8	T cells CD4 naive	T cells CD4 memory resting	T cells CD4 memory activated	T cells follicular helper	T cells regulatory (Tregs)	T cells gamma delta	NK cells resting	NK cells activated	Monocytes	Macrophages M0	Macrophages M1	Macrophages M2	Dendritic cells resting	Dendritic cells activated	Mast cells resting	Mast cells activated	Eosinophils	Neutrophils
AOCS-122-2-8	0.0109445	0	0.0741454	0.0660814	0	0.212142	0.0187135	0.0857761	0.144472	0	0.0179314	0.100527	0.022228	0.0563955	0.0706368	0.0731886	0.00387179	0	0.0425625	0	0	0.000383745
AOCS-123-2-0	0	0.0198205	0.0758418	0.0873028	0	0.306095	0.00860822	0	0.044597	0	0	0.0381199	0.0507919	0.0910058	0.0616799	0.12082	0.0518005	0.00997719	0.0335403	0	0	0
AOCS-106-2-5	0.0917663	0	0.0448146	0	0	0.264367	0	0.0757139	0.0579891	0	0.00482363	0.0769775	0.0247927	0.10993	0.025914	0.129741	0.0239033	0.0182965	0.0399444	0	0.00578332	0.00524409
AOCS-152-2-3	0.0980479	0	0.0369685	0.0196667	0	0.186764	0.0549903	0.0585705	0.0153033	0	0.0323666	0.0873591	0.019543	0.138855	0.0476699	0.115774	0	0.0730347	0.00406192	0	0	0.011025
AOCS-161-2-2	0.054572	0	0.0583567	0.0717448	0	0.308777	0.0259327	0.0328122	0.000557352	0	0.0521869	0	0.0325233	0.030861	0.093946	0.164401	8.17098e-05	0.0134419	0.059655	0	0	0.000150936
AOCS-133-2-2	0.0367813	0.00685763	0.0370814	0.10389	0	0.266635	0	0.0423775	0.106123	0	0.0746109	0.047206	0.0521104	0.036899	0.0976158	0.0782737	0	0.00216928	0.0113685	0	0	0
AOCS-116-2-7	0.0316111	0	0.141425	0.0655169	0	0.199535	0.0210949	0.0487503	0.0418743	0	0.0617662	0.0178691	0.00220197	0.089334	0.0988963	0.148471	0	0.00743636	0.0242182	0	0	0
AOCS-153-2-6	0.0641091	0	0.0159464	0.0390825	0	0.265458	0.0280721	0.06699	0.0316861	0	0.105335	0	0.0308338	0.152819	0.0313344	0.13443	0	0.0128525	0.000231832	0.0143306	0.00648954	0
AOCS-056-2-3	0.0288243	0.0217044	0.02049	0.0486289	0	0.290027	0	0.025649	0.0634308	0	0	0.100257	0.045357	0.0576699	0.010797	0.226761	0	0.0194875	0.00247728	0.0384389	0	0
AOCS-086-2-9	0.0248969	0.0213681	0.0238229	0.21527	0	0.134432	0.0189871	0.0189354	0.0710442	0	0.087478	0.00229825	0.0569413	0.0616273	0.0384014	0.188944	0	0.0150272	0.0205262	0	0	0
AOCS-147-2-5	0.0488015	0	0.0158639	0.0950703	0	0.268122	0.0485301	0.00605786	0	0	0.0905466	0	0.064543	0.0121164	0.0835979	0.252735	0	0.00307284	0.00954983	0	0	0.0013927
AOCS-168-2-1	0.0648809	0	0.0238534	0.000203868	0	0.358385	0	0.0317992	0.0380674	0	0.0851435	0.00164975	0.0226015	0.0765921	0.0292217	0.191172	0	0.0483914	0.0092333	0.0151349	0	0.00366971
AOCS-080-2-2	0.0821454	0	0.014824	0.0459876	0	0.156066	0	0.0538499	0.101672	0	0	0.0655214	0.00894565	0.268693	0.0137358	0.136151	0	0.0271166	0.00583823	0.00676116	0.0126912	0
AOCS-124-2-3	0.0289471	0	0.157053	0.0762866	0	0.298125	0.0330529	0.0168325	0.00425398	0	0.0640885	0	0.0210799	0.125335	0.0770445	0.0921767	0	0.0057245	0	0	0	0
AOCS-091-2-7	0.0724415	0	0.0969711	0.132753	0	0.196439	0.0277545	0.0698832	0.0273524	0	0.0275202	0.0178127	0.0179089	0.0672562	0.0425199	0.164308	0	0.0319295	0.00714928	0	0	0
AOCS-158-2-X	0.117926	0	0.0866291	0.00526893	0	0.318278	0	0.0104373	0.0135591	0	0.0472897	0.0316528	0.0268671	0.0958855	0.0252685	0.101649	0	0.086366	0.00161787	0.0210172	0.0102869	0
AOCS-115-2-4	0.0768141	0	0.00966141	0	0	0.322573	0.00636783	0.0332738	0.0252669	0	0.0931534	0	0.0188056	0.133854	0.0595021	0.140594	0	0.0567789	0.0222519	0	0.00105715	4.59e-05
AOCS-144-2-7	0.0891881	0	0.0513913	0.00244931	0	0.298629	0	0.0545099	0.0415991	0	0.0416103	0.0599561	0.0479673	0.075992	0.0533697	0.0900901	0.000463666	0.0418648	0.046693	0	0.00275777	0.00146851
AOCS-169-2-4	0.0872471	0	0.080908	0.0671502	0	0.317415	0	0.0146532	0.0220148	0	0.0756755	0	0.0151766	0.0520488	0.0657193	0.14237	0	0.0436748	0.0159467	0	0	0
AOCS-092-2-X	0.0641735	0	0.169179	0	0	0.272241	0	0.0104757	0.0366957	0	0.0726901	0.00580288	0.0254458	0.103548	0.0428603	0.174113	0.00372962	0	0	0.019046	0	0
AOCS-131-2-7	0.032662	0.00518821	0	0	0	0.413959	0	0.0323917	0.0478463	0	0.117105	0.0592244	0.0397425	0.0368164	0.0676119	0.12732	0.00156953	0.00707565	0	0.00890836	0.00257993	0
AOCS-108-2-0	0.0181097	0	0	0.0721413	0	0.285208	0.00543408	0.0284246	0.0702858	0	0.0193654	0.0170741	0.0184401	0.120489	0.103631	0.224153	0.00520053	0	0.0107131	0	0	0.00132939
AOCS-162-2-5	0.00590041	0.018309	0.00812858	0.0249913	0	0.253889	0	0.0430707	0.0735507	0	0.00700579	0.0539582	0.0238999	0.0189602	0.0704506	0.298365	0.00356613	0.00185769	0.0918916	0	0	0.00220445
AOCS-166-2-6	0.0188702	0.00210903	0.0415436	0.150082	0	0.190801	0.013653	0.0204343	0.106217	0	0.0357245	0.0177484	0.0299582	0.0519403	0.0766107	0.17198	0.0243302	0.0215355	0.025999	0	0	0.000462282
AOCS-064-2-X	0.0290928	0	0.0470073	0.0565864	0	0.189727	0	0.0494158	0.0359196	0	0	0.159911	0.0257862	0.0468604	0.0325272	0.280771	0.00352345	0	0	0.0299438	0	0.0129279
AOCS-148-2-8	0.0753625	0	0.0173579	0	0	0.34593	0	0.0671436	0.0191698	0.0159429	0.0014975	0.051924	0.0440058	0.0950522	0.0129761	0.11005	0.0168074	0.0085575	0.0935883	0	0.0183946	0.00623992
AOCS-095-2-8	0.042539	0	0.141052	0	0	0.292327	0	0.0217739	0	0	0.0381923	0.0534195	0.026693	0.165233	0.0546038	0.145213	0	0.00196872	0	0.0169842	0	0
AOCS-113-2-9	0.0283679	1.45e-05	0.0718719	0.0145931	0	0.356484	0.00272737	0	0	0	0.0901644	0	0.0267943	0.200018	0.00881982	0.154638	0	0.0143903	0.00661626	0.0156749	0	0.00882491
AOCS-111-2-3	0.084012	0	0.0752089	0.0229579	0	0.330767	0.00736404	0	0	0	0.0394	0	0.0324367	0.0638923	0.0447113	0.186977	0.0785838	0.00266108	0.0274474	0.00305469	0	0.00052622
AOCS-058-2-9	0.0302714	0.00673505	0.00696362	0.0911514	0	0.218234	0	0.0502506	0.0855783	0	0.00225877	0.0865428	0.0363769	0.0149366	0.033405	0.252175	0	0.0479617	0.0370862	0	0	7.288e-05
AOCS-159-2-2	0.0274146	0.0232103	0.00022114	0.0327392	0	0.441562	0	0	0	0	0.0181201	0.0395245	0.0213725	0.118228	0.0914123	0.137657	0	0.0357945	0.00613809	0.000139019	0.000526806	0.00594002
AOCS-160-2-X	0.023051	0.0173196	0.00157916	0.0126736	0	0.359811	0.0104431	0.00890471	0.0206567	0	0.0477262	0.0397061	0.0501381	0.0784064	0.0920054	0.137595	0	0.0663337	0.0319549	0	0.00169564	0
AOCS-081-2-5	0.055339	0	0.0515822	0.0540672	0	0.357827	0.0198825	0	0.0181179	0	0.0454902	0	0.0249126	0.133605	0.0697842	0.141257	0.00466027	0	0.023476	0	0	0
AOCS-107-2-8	0.0731353	0	0.0536125	0.0178969	0	0.418657	0.00716121	0.0276646	0	0	0.0282463	0.0343284	0.0179222	0.0434071	0.0327685	0.154875	0	0.0442473	0.0298284	0.0162492	0	0
AOCS-163-2-8	0.149055	0	0.0455091	0.0249024	0	0.218591	0	0.0648833	0.0261335	0	0	0.0738262	0.0263252	0.130772	0.0401733	0.10816	0	0.0601983	0.0314708	0	0	0
AOCS-170-2-1	0.0491497	0	0.00446685	0.0552304	0	0.264603	0.00942827	0.0349588	0.0351132	0	0.0212971	0.0485145	0.0640639	0	0.113014	0.241657	8.45182e-05	0.032269	0.0210278	0	0	0.00512178
AOCS-109-2-3	0.0366902	0.0150664	0.0388811	0	0	0.290324	0	0.0228827	0.0475887	0	0.0519379	0.0146245	0.0204545	0.234326	0.0107567	0.0864882	0	0.108166	0.0194961	0	0.00152718	0.000789615
AOCS-149-2-0	0.00382599	0.00149486	0.0101801	0.0166322	0	0.29425	0	0.062214	0.0799154	0	0.0725551	0.0387937	0.0423316	0.179332	0.0591873	0.0977181	0	0.0187144	0.0228552	0	0	0
AOCS-112-2-6	0.0649559	0	0.0128568	0.00671408	0	0.265081	0	0.0255869	0.014139	0	0.0519514	0.00323034	0.154679	0	0.0467232	0.324873	0.000203978	0.0111559	0.0162331	0	0.00161651	0
AOCS-077-2-X	0.0494774	0.0396846	0.0885845	0.114753	0	0.147292	0	0.0310262	0.0522323	0	0.0526846	0.031599	0.0387166	0.0185251	0.0360178	0.258732	0	0.00113894	0.0381268	0	0	0.00140879
AOCS-146-2-2	0.0307414	0.0134528	0.0105337	0.0640952	0	0.251583	0	0.0230578	0.0289774	0	0.0441961	0	0.0130745	0.110873	0.0769096	0.193597	0.0614941	0.0514377	0.0210796	0	0	0.00489771
AOCS-125-2-6	0.0957102	0	0.0127064	0.049322	0	0.300849	0	0.0337343	0.0322582	0	0.0533883	0.0199163	0.0485861	0.0392545	0.0244732	0.125419	0.00988393	0.144006	0.00370187	0.00679003	0	0
AOCS-084-2-3	0.0371775	0.00185689	0	0.00114644	0	0.311338	0	0.0104994	0.0134677	0	0.0266087	0.0370292	0.0652945	0.252181	0.0196172	0.171662	0	0.0380899	0.010923	0	0.00310855	0
AOCS-165-2-3	0.0876708	0	0.00168557	0.0225035	0	0.34309	0	0.00474915	0.0784208	0	0.0267064	0.0212074	0.0521911	0.105667	0.00997821	0.155432	0	0	0	0.0701574	0.00774272	0.0127984
AOCS-132-2-X	0.0550866	0	0.025718	0.0849568	0.0180227	0.247391	0	0.0508125	0.0601476	0	0.0178283	0.069167	0.0465614	0.123179	0.0261669	0.0860044	0.0022618	0.0485225	0.0270053	0	0.0111678	0
AOCS-057-2-6	0.0499574	0	0.0295106	0.0394409	0	0.348853	0.00355527	0.0102862	0	0	0.0589626	0	0.0600397	0.0720969	0.0660962	0.169978	0	0.0549484	0.0290591	0	0	0.00721574
AOCS-061-2-1	0.142161	0	0.0593135	0.083988	0	0.253833	0	0.0119518	0.0332629	0	0.0150524	0.0380055	0.042967	0.0548596	0.00360852	0.209699	0	0.0219512	0.00947682	0.00412637	0.0157439	0
AOCS-145-2-X	0.0175641	0.0363296	0.0396096	0.0647824	0	0.396676	0	0.0228907	0.0393407	0	0.0351637	0.015713	0.0297728	0.0390615	0.0541931	0.154536	0.0160112	0.0131568	0.0243399	0	0	0.000858218
AOCS-088-2-4	0.0518689	0	0.0481881	0.128577	0	0.293983	0.0174426	0	0.0279567	0	0.0729788	0	0.0775879	0.015536	0.041042	0.150163	0.000647503	0.038162	0.0222036	0	0	0.0136622
AOCS-001-2-0	0.0599128	0.0246607	0.017099	0.0246897	0	0.365121	0.0218025	0	0	0	0.0720015	0	0.0236622	0.0430056	0.0647981	0.2382	0.0154892	0.00630287	0.0175234	0	0	0.00573095
AOCS-139-2-9	0.0139582	0.00659315	0.077588	0.0545927	0	0.32732	9.04882e-05	0	0.00624115	0	0.00033051	0.021696	0.0557289	0.133771	0.0875219	0.18647	0	0.017418	0.000601508	0.0100787	0	0
AOCS-104-2-X	0.0726524	0	0.0718682	0.0483048	0	0.373698	0.0518805	0.015898	0	0.0266551	0.0315195	0	0.0363093	0	0.0696464	0.169461	0.00667385	0.00842529	0	0.0125528	0.00255454	0.00190027
AOCS-157-2-7	0.0388417	0.0521438	0	0.027851	0	0.36959	0.0094736	0	0.0144456	0	0.0694955	0.00111712	0.0330685	0.0445456	0.0525178	0.225981	0.0160928	0.0204845	0.0227662	0	0	0.00158532
AOCS-143-2-4	0.0456594	0	0.010718	0.0316821	0	0.395094	0.00509048	0	0	0	0.050579	0.00472303	0.013899	0.141273	0.0475827	0.191758	0	0.0208211	0.0400803	0	0	0.00104003
AOCS-005-2-1	0.103716	0	0.0223625	0	0	0.333885	0.00422786	0.0567491	0.0431794	0	0.0659834	0	0.0364817	0.0570102	0.0850813	0.158522	0	0.00571312	0.0205696	0	0	0.00651806
AOCS-060-2-9	0.0472143	0	0.0247301	0.00290841	0	0.328908	0.0220582	0	0.00613096	0	0.0636655	0	0.0394539	0.110027	0.105516	0.168502	0.0159846	0.0315867	0.033315	0	0	0
AOCS-126-2-9	0.0677382	0	0.00907847	0.0532547	0	0.305811	0.0504038	0.0499682	0	0	0.0640623	0	0.0546627	0.112934	0.0775984	0.130841	0	0.0154338	0.00345428	0	0	0.00475908
AOCS-130-2-4	0.0977841	0	0.0357238	0.0887007	0	0.196022	0	0.0935134	0.0687751	0	0	0.0527003	0.0589557	0.0697558	0.050771	0.174654	0	0.00892648	0	0.0037175	0	0
AOCS-093-2-2	0.0673421	0.0389485	0	0	0	0.337166	0	0.0100122	0.0345699	0	0.0385528	0.0527317	0.0410777	0.0998311	0.0637059	0.141091	0	0.0685354	6.71336e-05	0.00349173	0	0.00287681
AOCS-097-2-3	0.0849318	0.00796711	0	0	0	0.323294	0.00290349	0.0331666	0.0149121	0	0.0688275	0	0.133539	0.0196442	0.0145988	0.24332	0.00201137	0.0377873	0.00684578	0.00349335	0.000906112	0.00185149
AOCS-065-2-2	0.020056	0.00637115	0.0189194	0.0491507	0	0.429922	0	0.00548103	0.0403278	0	0.0705952	0.0063145	0.0382398	0.0629266	0.0537731	0.138986	0.0193886	0.0106325	0.0289153	0	0	0
AOCS-094-2-5	0.0235879	0.000573066	0.0588192	0	0	0.249478	0	0.040752	0.0327327	0	0.0531025	0.00504954	0.0169675	0.152226	0.11701	0.19577	0	0.026549	0.027382	0	0	0
AOCS-128-2-4	0.0622318	0	0.0457535	0.00355034	0	0.35135	0.0148053	0	0.00552488	0	0.0836499	0	0.0722843	0.0549632	0.0871608	0.179494	0	0.0145161	0.00183912	0.00889631	0	0.013981
AOCS-114-2-1	0.0685017	0	0.00829569	0.0488962	0	0.315736	0	0.060987	0.0360486	0	0.0291104	0.0103176	0.0406405	0.0385296	0.0851957	0.16751	0.0150638	0.0260931	0	0.0209504	0	0.028124
AOCS-004-2-9	0.0499673	0	0.0033598	0	0	0.372671	0	0	0.00407366	0	0.105863	0.000402764	0.0233577	0.177067	0.0751068	0.158873	0	0	0.0290437	0	0	0.000215038
AOCS-078-2-2	0.0119257	0.0236604	0.0353621	0.0313884	0	0.232688	0	0.0100058	0.0710296	0	0.0412965	0.0487188	0.0664015	0.0154696	0.044079	0.298124	0	0.0206157	0.0492351	0	0	0
AOCS-164-2-0	0.0164811	0.00961959	0	0.0501851	0	0.276611	0	0.0199584	0.0774282	0	0	0.0836098	0.0320126	0.0320709	0.0434636	0.262127	0	0.0648788	0.0194891	0	0	0.0120651
AOCS-055-2-0	0.0794849	0	0.00139298	0.00772982	0	0.266497	0	0.0310989	0.0543375	0	0.00491292	0.0805771	0.0307599	0.0814861	0.0527118	0.222505	0	0.0488387	0.0290484	0	0.00347177	0.00514744
AOCS-090-2-4	0.0340761	0.000960046	0.051556	0.0800412	0	0.184678	0	0.0683537	0.0703376	0	0.062779	0	0.0476205	0.166145	0.0137604	0.134431	0.0145685	0.000648122	0.0599938	0	0.00614134	0.00391045
AOCS-083-2-0	0.0650418	0	0.0265198	0	0	0.250012	0.0125664	0.0397701	0.00177258	0	0.0634754	0	0.0586584	0.112209	0.0510111	0.228799	0	0.0705476	0	0.00404101	0.00593931	0.00963733
AOCS-075-2-4	0.0906174	0	0.00723155	0	0	0.415567	0	0	0	0	0.00285376	0.0339994	0.043971	0.161071	0.0512064	0.144177	0.022923	0.0106689	0.0106165	0	0.00509758	0
AOCS-096-2-0	0.0474701	0	0.00314555	0	0	0.409389	0.00514408	0	0	0	0.0380771	0	0.114217	0.0422482	0	0.152907	0.0490638	0.121484	0	0.0121781	0.00457779	9.93836e-05
AOCS-079-2-5	0.00228312	0.00422917	0.0132916	0.00865618	0	0.31355	0.0111304	0	0	0	0.0406062	0.0168188	0.0271561	0.0998259	0.116086	0.221251	0	0	0.125115	0	0	0
AOCS-059-2-1	0.0297507	0.00146758	0.0159103	0	0	0.323028	0	0.00962191	0	0	0.0233588	0	0.0105746	0.155523	0.057139	0.200526	0	0.105362	0.0664908	0	0	0.00124804
AOCS-063-2-7	0.0446408	0	0.0116403	0	0	0.279622	0	0	0	0	0.0500068	0.00631315	0.008284	0.234143	0.0923197	0.169755	0	0.0147766	0.0884987	0	0	0
AOCS-076-2-7	0.0596978	0	0.00104537	0.0238563	0	0.29848	0.00575737	0	0	0	0.0505961	0	0.0116502	0.269312	0.0695739	0.19604	0	0	0.0104942	0	0	0.00349699
AOCS-105-2-2	0.037745	0.0194219	0.0311325	0.0136902	0	0.298131	0	0.00229021	0.0111393	0	0.032444	0.0264869	0.0975498	0.0299457	0.0631613	0.271259	0	0.00861697	0.0423451	0	0	0.0146411
AOCS-085-2-6	0.00552023	0.0114285	0.00680592	0.020476	0	0.345495	0	0.0235193	0	0	0.0650719	0	0.114013	0.0114752	0.0480888	0.210527	0	0.11381	0.00968062	0.0110424	0	0.00304544

## Sheet: Table 7
SampleID	Site	Grade	Stage	Passed QC	BRCA1/2 mutation	HR status (HRDsum)
AOCS_075_2_4	ovary	3	IIIC	Yes	wildtype	48
AOCS_034_2_4	ovary	3	IIIC	Yes	BRCA1	76
AOCS_149_2_0	ovary	3	IIIC	Yes	BRCA2	82
AOCS_080_2_2	ovary	3	IIIC	Yes	wildtype	37
AOCS_105_2_2	omentum	3	IIIC	Yes	BRCA1	63
AOCS_081_2_5	omentum	3	IIIC	Yes	wildtype	50
AOCS_055_2_0	ovary	3	IIIC	Yes	wildtype	50
AOCS_056_2_3	omentum	3	IIIC	Yes	wildtype	31
AOCS_170_2_1	ovary	3	IIIC	Yes	wildtype	40
AOCS_091_2_7	ovary	3	IIIC	Yes	wildtype	91
AOCS_092_2_X	ovary	3	IIIC	Yes	BRCA1	41
AOCS_097_2_3	pelvic mass	3	IIIC	Yes	wildtype	6
AOCS_060_2_9	ovary	2	IV	Yes	wildtype	48
AOCS_084_2_3	ovary	3	IIIC	No	wildtype	39
AOCS_061_2_1	ovary	3	IIIC	Yes	wildtype	28

## Sheet: Table 8
Cell ID	Copykat Prediction	Cell type	Cluster	WGD status
AOCS_034_2_4_AAACCCAAGAGCAACC-1	aneuploid	Cancer cell	4	no_WGD
AOCS_034_2_4_AAACCCAAGCGCACAA-1	aneuploid	Cancer cell	1	no_WGD
AOCS_034_2_4_AAACCCAAGCTACTAC-1	diploid	Progenitor cell	20	no_WGD
AOCS_034_2_4_AAACCCAAGCTTGTGT-1	aneuploid	Cancer cell	1	no_WGD
AOCS_034_2_4_AAACCCAAGGCACGAT-1	aneuploid	Cancer cell	7	no_WGD
AOCS_034_2_4_AAACCCAAGTTCATGC-1	diploid	Macrophage	3	no_WGD
AOCS_034_2_4_AAACCCACAAAGACTA-1	aneuploid	Cancer cell	4	no_WGD
AOCS_034_2_4_AAACCCACAACCTAAC-1	diploid	Cancer cell	4	no_WGD
AOCS_034_2_4_AAACCCACAAGCTACT-1	aneuploid	Cancer cell	1	no_WGD
AOCS_034_2_4_AAACCCACAATAGGAT-1	aneuploid	Cancer cell	1	no_WGD
AOCS_034_2_4_AAACCCACACAAAGTA-1	aneuploid	Cancer cell	7	no_WGD
AOCS_034_2_4_AAACCCACAGAAGTTA-1	diploid	Macrophage	13	no_WGD
AOCS_034_2_4_AAACCCACAGAGTAAT-1	aneuploid	Cancer cell	1	no_WGD
AOCS_034_2_4_AAACCCACAGCATCTA-1	aneuploid	Cancer cell	1	no_WGD
AOCS_034_2_4_AAACCCACAGTCTTCC-1	aneuploid	Macrophage	13	no_WGD
AOCS_034_2_4_AAACCCAGTACATTGC-1	aneuploid	Cancer cell	1	no_WGD
AOCS_034_2_4_AAACCCAGTCGGTACC-1	aneuploid	Cancer cell	1	no_WGD
AOCS_034_2_4_AAACCCAGTCTCGACG-1	aneuploid	Cancer cell	1	no_WGD
AOCS_034_2_4_AAACCCAGTTATCTTC-1	aneuploid	Cancer cell	1	no_WGD
AOCS_034_2_4_AAACCCATCAGCGGAA-1	diploid	Macrophage	13	no_WGD
AOCS_034_2_4_AAACCCATCGCAATGT-1	aneuploid	Cancer cell	1	no_WGD
AOCS_034_2_4_AAACCCATCGTCGACG-1	aneuploid	Cancer cell	1	no_WGD
AOCS_034_2_4_AAACCCATCTATACTC-1	aneuploid	Cancer cell	1	no_WGD
AOCS_034_2_4_AAACCCATCTCCCAAC-1	aneuploid	Cancer cell	1	no_WGD
AOCS_034_2_4_AAACGAAAGCACTCGC-1	aneuploid	Cancer cell	1	no_WGD
AOCS_034_2_4_AAACGAAAGTATGAGT-1	aneuploid	Cancer cell	1	no_WGD
AOCS_034_2_4_AAACGAAAGTCTAGCT-1	aneuploid	Cancer cell	7	no_WGD
AOCS_034_2_4_AAACGAACAAGGGCAT-1	aneuploid	Cancer cell	1	no_WGD
AOCS_034_2_4_AAACGAACAGCCTACG-1	aneuploid	Cancer cell	11	no_WGD
AOCS_034_2_4_AAACGAACATAACAGA-1	aneuploid	Cancer cell	4	no_WGD
AOCS_034_2_4_AAACGAACATTAAAGG-1	diploid	Cancer cell	4	no_WGD
AOCS_034_2_4_AAACGAAGTCCGCAGT-1	aneuploid	Cancer cell	1	no_WGD
AOCS_034_2_4_AAACGAAGTGACACGA-1	diploid	Macrophage	3	no_WGD
AOCS_034_2_4_AAACGAAGTGGTGATG-1	aneuploid	Cancer cell	1	no_WGD
AOCS_034_2_4_AAACGAATCCACGTGG-1	aneuploid	Cancer cell	1	no_WGD
AOCS_034_2_4_AAACGAATCTGAGAAA-1	diploid	Cancer cell	1	no_WGD
AOCS_034_2_4_AAACGCTAGCCAAGTG-1	aneuploid	Cancer cell	1	no_WGD
AOCS_034_2_4_AAACGCTAGCCGTTGC-1	aneuploid	Cancer cell	1	no_WGD
AOCS_034_2_4_AAACGCTAGTAACCGG-1	aneuploid	Cancer cell	11	no_WGD
AOCS_034_2_4_AAACGCTAGTCAGAGC-1	aneuploid	Cancer cell	1	no_WGD
AOCS_034_2_4_AAACGCTCACAGTATC-1	aneuploid	Cancer cell	1	no_WGD
AOCS_034_2_4_AAACGCTCACCCTAGG-1	diploid	Cancer cell	4	no_WGD
AOCS_034_2_4_AAACGCTGTAATTAGG-1	diploid	Cancer cell	1	no_WGD
AOCS_034_2_4_AAACGCTGTATGGTTC-1	aneuploid	Cancer cell	7	no_WGD
AOCS_034_2_4_AAACGCTGTCAAAGTA-1	diploid	Cancer cell	0	no_WGD
AOCS_034_2_4_AAACGCTGTCTCCCTA-1	aneuploid	Cancer cell	1	no_WGD
AOCS_034_2_4_AAACGCTGTCTCGACG-1	aneuploid	Cancer cell	7	no_WGD
AOCS_034_2_4_AAACGCTGTGACTCGC-1	aneuploid	Cancer cell	1	no_WGD
AOCS_034_2_4_AAACGCTTCAAACCTG-1	aneuploid	Cancer cell	1	no_WGD
AOCS_034_2_4_AAACGCTTCATTGCGA-1	aneuploid	Cancer cell	7	no_WGD
AOCS_034_2_4_AAACGCTTCCAATCCC-1	aneuploid	Cancer cell	7	no_WGD
AOCS_034_2_4_AAACGCTTCGACACTA-1	aneuploid	Cancer cell	1	no_WGD
AOCS_034_2_4_AAACGCTTCTAAGGAA-1	aneuploid	Cancer cell	1	no_WGD
AOCS_034_2_4_AAACGCTTCTTCGGTC-1	diploid	Cancer cell	4	no_WGD
AOCS_034_2_4_AAAGAACAGAGTGGCT-1	aneuploid	Cancer cell	1	no_WGD
AOCS_034_2_4_AAAGAACAGCCGTCGT-1	diploid	Cancer cell	4	no_WGD
AOCS_034_2_4_AAAGAACAGCGACTTT-1	aneuploid	Cancer cell	1	no_WGD
AOCS_034_2_4_AAAGAACAGGAGAATG-1	diploid	Cancer cell	1	no_WGD
AOCS_034_2_4_AAAGAACAGGCCTAGA-1	aneuploid	Cancer cell	1	no_WGD
AOCS_034_2_4_AAAGAACAGGTCGTAG-1	aneuploid	Cancer cell	1	no_WGD
AOCS_034_2_4_AAAGAACCAACAAAGT-1	diploid	Cancer cell	4	no_WGD
AOCS_034_2_4_AAAGAACCAACGTATC-1	aneuploid	Cancer cell	1	no_WGD
AOCS_034_2_4_AAAGAACCACAAGGTG-1	aneuploid	Cancer cell	1	no_WGD
AOCS_034_2_4_AAAGAACCACTAGGTT-1	aneuploid	Cancer cell	4	no_WGD
AOCS_034_2_4_AAAGAACCACTGAGTT-1	aneuploid	Macrophage	13	no_WGD
AOCS_034_2_4_AAAGAACCAGGAGGTT-1	aneuploid	Cancer cell	1	no_WGD
AOCS_034_2_4_AAAGAACCATGCAGGA-1	aneuploid	Cancer cell	1	no_WGD
AOCS_034_2_4_AAAGAACGTAGAAACT-1	aneuploid	Cancer cell	1	no_WGD
AOCS_034_2_4_AAAGAACGTATCAGGG-1	aneuploid	Cancer cell	1	no_WGD
AOCS_034_2_4_AAAGAACGTCGGCTAC-1	aneuploid	Cancer cell	1	no_WGD
AOCS_034_2_4_AAAGAACGTGATCATC-1	aneuploid	Cancer cell	1	no_WGD
AOCS_034_2_4_AAAGAACGTGGCCCAT-1	aneuploid	Cancer cell	1	no_WGD
AOCS_034_2_4_AAAGAACGTTTAAGGA-1	aneuploid	Cancer cell	1	no_WGD
AOCS_034_2_4_AAAGAACTCAATCTCT-1	aneuploid	Cancer cell	1	no_WGD
AOCS_034_2_4_AAAGAACTCACATCAG-1	aneuploid	Cancer cell	1	no_WGD
AOCS_034_2_4_AAAGAACTCATCACTT-1	diploid	Cancer cell	4	no_WGD
AOCS_034_2_4_AAAGAACTCCCAAGCG-1	diploid	Macrophage	13	no_WGD
AOCS_034_2_4_AAAGAACTCGGCCCAA-1	aneuploid	Cancer cell	1	no_WGD
AOCS_034_2_4_AAAGAACTCGGCTGTG-1	aneuploid	Cancer cell	1	no_WGD
AOCS_034_2_4_AAAGAACTCTGTCCGT-1	aneuploid	Cancer cell	1	no_WGD
AOCS_034_2_4_AAAGAACTCTTAGCCC-1	aneuploid	Cancer cell	1	no_WGD
AOCS_034_2_4_AAAGGATAGACGACTG-1	diploid	Macrophage	3	no_WGD
AOCS_034_2_4_AAAGGATAGAGGCTGT-1	aneuploid	Cancer cell	1	no_WGD
AOCS_034_2_4_AAAGGATAGAGTGGCT-1	diploid	Fibroblast	6	no_WGD
AOCS_034_2_4_AAAGGATAGCAACTTC-1	diploid	Macrophage	13	no_WGD
AOCS_034_2_4_AAAGGATAGCGTCTCG-1	aneuploid	Cancer cell	1	no_WGD
AOCS_034_2_4_AAAGGATAGCTCAGAG-1	aneuploid	Cancer cell	11	no_WGD
AOCS_034_2_4_AAAGGATAGGCATCGA-1	aneuploid	Cancer cell	1	no_WGD
AOCS_034_2_4_AAAGGATAGGCCACCT-1	diploid	Cancer cell	4	no_WGD
AOCS_034_2_4_AAAGGATAGGTGTGAC-1	aneuploid	Cancer cell	1	no_WGD
AOCS_034_2_4_AAAGGATAGTAGGCCA-1	aneuploid	Cancer cell	1	no_WGD
AOCS_034_2_4_AAAGGATAGTGAGGCT-1	diploid	Cancer cell	1	no_WGD
AOCS_034_2_4_AAAGGATAGTGCACCC-1	aneuploid	Cancer cell	1	no_WGD
AOCS_034_2_4_AAAGGATCACATTCGA-1	aneuploid	Cancer cell	1	no_WGD
AOCS_034_2_4_AAAGGATCACGCGTGT-1	aneuploid	Cancer cell	1	no_WGD
AOCS_034_2_4_AAAGGATTCAAGTGGG-1	aneuploid	Cancer cell	1	no_WGD
AOCS_034_2_4_AAAGGATTCACGTCCT-1	aneuploid	Cancer cell	1	no_WGD
AOCS_034_2_4_AAAGGATTCAGCTTGA-1	aneuploid	Cancer cell	1	no_WGD
AOCS_034_2_4_AAAGGATTCCGGACTG-1	aneuploid	Cancer cell	1	no_WGD
AOCS_034_2_4_AAAGGATTCTCTCGCA-1	aneuploid	Cancer cell	7	no_WGD
AOCS_034_2_4_AAAGGATTCTGCACCT-1	diploid	Cancer cell	4	no_WGD
AOCS_034_2_4_AAAGGGCAGCTACTAC-1	aneuploid	Cancer cell	7	no_WGD
AOCS_034_2_4_AAAGGGCAGGTAATCA-1	diploid	Macrophage	13	no_WGD
AOCS_034_2_4_AAAGGGCCAAAGGTTA-1	aneuploid	Cancer cell	1	no_WGD
AOCS_034_2_4_AAAGGGCCACCTGATA-1	diploid	Macrophage	13	no_WGD
AOCS_034_2_4_AAAGGGCCAGAACGCA-1	aneuploid	Cancer cell	7	no_WGD
AOCS_034_2_4_AAAGGGCCAGAATGTA-1	aneuploid	Cancer cell	1	no_WGD
AOCS_034_2_4_AAAGGGCCAGTGTACT-1	diploid	Progenitor cell	20	no_WGD
AOCS_034_2_4_AAAGGGCCATCACAGT-1	aneuploid	Cancer cell	1	no_WGD
AOCS_034_2_4_AAAGGGCCATCAGCGC-1	aneuploid	Cancer cell	1	no_WGD
AOCS_034_2_4_AAAGGGCTCAGATGCT-1	aneuploid	Cancer cell	4	no_WGD
AOCS_034_2_4_AAAGGGCTCCGTCAAA-1	aneuploid	Cancer cell	1	no_WGD
AOCS_034_2_4_AAAGGGCTCGAATCCA-1	diploid	Cancer cell	1	no_WGD
AOCS_034_2_4_AAAGGGCTCGTAGGAG-1	aneuploid	Cancer cell	1	no_WGD
AOCS_034_2_4_AAAGGGCTCTAGAGCT-1	aneuploid	Macrophage	13	no_WGD
AOCS_034_2_4_AAAGGTAAGACTGGGT-1	diploid	Cancer cell	1	no_WGD
AOCS_034_2_4_AAAGGTAAGCAGAAAG-1	aneuploid	Cancer cell	1	no_WGD
AOCS_034_2_4_AAAGGTAAGCAGCACA-1	aneuploid	Cancer cell	4	no_WGD
AOCS_034_2_4_AAAGGTAAGGAGATAG-1	aneuploid	Cancer cell	4	no_WGD
AOCS_034_2_4_AAAGGTAAGGATTCCT-1	aneuploid	Cancer cell	1	no_WGD
AOCS_034_2_4_AAAGGTAAGGTAGACC-1	diploid	Cancer cell	4	no_WGD
AOCS_034_2_4_AAAGGTAAGTCGCCAC-1	aneuploid	Cancer cell	4	no_WGD
AOCS_034_2_4_AAAGGTAAGTGCCTCG-1	aneuploid	Cancer cell	1	no_WGD
AOCS_034_2_4_AAAGGTAAGTTTGTCG-1	aneuploid	Cancer cell	1	no_WGD
AOCS_034_2_4_AAAGGTACACCTTCCA-1	diploid	Cancer cell	4	no_WGD
AOCS_034_2_4_AAAGGTACAGACAAGC-1	aneuploid	Cancer cell	1	no_WGD
AOCS_034_2_4_AAAGGTACATCTGCGG-1	aneuploid	Cancer cell	7	no_WGD
AOCS_034_2_4_AAAGGTACATGGTACT-1	aneuploid	Cancer cell	1	no_WGD
AOCS_034_2_4_AAAGGTACATTCGGGC-1	diploid	Macrophage	3	no_WGD
AOCS_034_2_4_AAAGGTAGTAGGAGTC-1	diploid	Cancer cell	4	no_WGD
AOCS_034_2_4_AAAGGTAGTCCACATA-1	aneuploid	Cancer cell	1	no_WGD
AOCS_034_2_4_AAAGGTAGTCGGTACC-1	diploid	Fibroblast	6	no_WGD
AOCS_034_2_4_AAAGGTAGTCTGTAGT-1	diploid	Macrophage	13	no_WGD
AOCS_034_2_4_AAAGGTAGTTCAATCG-1	aneuploid	Cancer cell	4	no_WGD
AOCS_034_2_4_AAAGGTAGTTTACCTT-1	aneuploid	Cancer cell	1	no_WGD
AOCS_034_2_4_AAAGGTAGTTTGACAC-1	aneuploid	Cancer cell	1	no_WGD
AOCS_034_2_4_AAAGGTATCAATCCAG-1	aneuploid	Cancer cell	1	no_WGD
AOCS_034_2_4_AAAGGTATCATTTGCT-1	diploid	Cancer cell	4	no_WGD
AOCS_034_2_4_AAAGGTATCCATACAG-1	aneuploid	Cancer cell	1	no_WGD
AOCS_034_2_4_AAAGGTATCGCAGTTA-1	aneuploid	Cancer cell	1	no_WGD
AOCS_034_2_4_AAAGGTATCGTCAGAT-1	diploid	Cancer cell	1	no_WGD
AOCS_034_2_4_AAAGGTATCTCGGCTT-1	diploid	Cancer cell	0	no_WGD
AOCS_034_2_4_AAAGGTATCTGGTCAA-1	aneuploid	Cancer cell	1	no_WGD
AOCS_034_2_4_AAAGGTATCTTCACGC-1	aneuploid	Cancer cell	1	no_WGD
AOCS_034_2_4_AAAGGTATCTTGGATG-1	aneuploid	Cancer cell	1	no_WGD
AOCS_034_2_4_AAAGTCCAGAAGCGCT-1	aneuploid	Cancer cell	1	no_WGD
AOCS_034_2_4_AAAGTCCAGACTCTTG-1	aneuploid	Cancer cell	7	no_WGD
AOCS_034_2_4_AAAGTCCAGCCACCGT-1	diploid	Cancer cell	1	no_WGD
AOCS_034_2_4_AAAGTCCAGCCTCTCT-1	aneuploid	Cancer cell	1	no_WGD
AOCS_034_2_4_AAAGTCCAGGAACTAT-1	aneuploid	Cancer cell	1	no_WGD
AOCS_034_2_4_AAAGTCCAGGTGATAT-1	aneuploid	Cancer cell	1	no_WGD
AOCS_034_2_4_AAAGTCCCAAATAAGC-1	diploid	Cancer cell	4	no_WGD
AOCS_034_2_4_AAAGTCCCAACATCGT-1	aneuploid	Cancer cell	7	no_WGD
AOCS_034_2_4_AAAGTCCCAATCAAGA-1	aneuploid	Cancer cell	1	no_WGD
AOCS_034_2_4_AAAGTCCCAATGCAGG-1	aneuploid	Cancer cell	1	no_WGD
AOCS_034_2_4_AAAGTCCGTCCCTGAG-1	diploid	Macrophage	13	no_WGD
AOCS_034_2_4_AAAGTCCGTCGCATCG-1	aneuploid	Cancer cell	1	no_WGD
AOCS_034_2_4_AAAGTCCGTTGCCTAA-1	aneuploid	Cancer cell	1	no_WGD
AOCS_034_2_4_AAAGTCCTCAAGATAG-1	aneuploid	Cancer cell	1	no_WGD
AOCS_034_2_4_AAAGTCCTCAATCGGT-1	aneuploid	Cancer cell	7	no_WGD
AOCS_034_2_4_AAAGTCCTCCACTGAA-1	aneuploid	Cancer cell	1	no_WGD
AOCS_034_2_4_AAAGTCCTCCGTGTCT-1	aneuploid	Cancer cell	1	no_WGD
AOCS_034_2_4_AAAGTCCTCGATTGAC-1	diploid	Cancer cell	1	no_WGD
AOCS_034_2_4_AAAGTGAAGAAGGCTC-1	diploid	Macrophage	13	no_WGD
AOCS_034_2_4_AAAGTGAAGACATAGT-1	aneuploid	Cancer cell	7	no_WGD
AOCS_034_2_4_AAAGTGAAGCGATGAC-1	aneuploid	Cancer cell	1	no_WGD
AOCS_034_2_4_AAAGTGAAGCTCCATA-1	aneuploid	Cancer cell	1	no_WGD
AOCS_034_2_4_AAAGTGAAGCTGACAG-1	aneuploid	Cancer cell	1	no_WGD
AOCS_034_2_4_AAAGTGAAGGACGCAT-1	diploid	Cancer cell	1	no_WGD
AOCS_034_2_4_AAAGTGAAGGACGCTA-1	aneuploid	Cancer cell	1	no_WGD
AOCS_034_2_4_AAAGTGAAGTAATCCC-1	aneuploid	Cancer cell	1	no_WGD
AOCS_034_2_4_AAAGTGACAATGTCTG-1	aneuploid	Cancer cell	1	no_WGD
AOCS_034_2_4_AAAGTGACACCAAAGG-1	diploid	Cancer cell	4	no_WGD
AOCS_034_2_4_AAAGTGACACGCACCA-1	aneuploid	Cancer cell	7	no_WGD
AOCS_034_2_4_AAAGTGACAGCAGATG-1	aneuploid	Cancer cell	1	no_WGD
AOCS_034_2_4_AAAGTGACAGCGTATT-1	aneuploid	Cancer cell	1	no_WGD
AOCS_034_2_4_AAAGTGACAGGAACCA-1	aneuploid	Cancer cell	1	no_WGD
AOCS_034_2_4_AAAGTGACAGTAGAAT-1	aneuploid	Cancer cell	1	no_WGD
AOCS_034_2_4_AAAGTGACAGTGTACT-1	diploid	Cancer cell	1	no_WGD
AOCS_034_2_4_AAAGTGAGTCAGCTTA-1	aneuploid	Cancer cell	1	no_WGD
AOCS_034_2_4_AAAGTGAGTCGAACAG-1	aneuploid	Cancer cell	0	no_WGD
AOCS_034_2_4_AAAGTGAGTCTTAGTG-1	aneuploid	Cancer cell	1	no_WGD
AOCS_034_2_4_AAAGTGAGTGACTAAA-1	aneuploid	Cancer cell	7	no_WGD
AOCS_034_2_4_AAAGTGAGTGAGATCG-1	diploid	Cancer cell	4	no_WGD
AOCS_034_2_4_AAAGTGAGTGCCCTTT-1	aneuploid	Cancer cell	1	no_WGD
AOCS_034_2_4_AAAGTGATCAGCATTG-1	aneuploid	Cancer cell	1	no_WGD
AOCS_034_2_4_AAAGTGATCGTAGTCA-1	diploid	Macrophage	13	no_WGD
AOCS_034_2_4_AAAGTGATCGTTGTAG-1	aneuploid	Cancer cell	1	no_WGD
AOCS_034_2_4_AAAGTGATCTCCTGAC-1	aneuploid	Cancer cell	1	no_WGD
AOCS_034_2_4_AAATGGAAGACCATAA-1	diploid	Cancer cell	4	no_WGD
AOCS_034_2_4_AAATGGAAGGCCACTC-1	aneuploid	Cancer cell	1	no_WGD
AOCS_034_2_4_AAATGGACAAGGAGTC-1	diploid	Cancer cell	4	no_WGD
AOCS_034_2_4_AAATGGACACCAATTG-1	diploid	Cancer cell	7	no_WGD
AOCS_034_2_4_AAATGGACATAACAGA-1	diploid	Macrophage	3	no_WGD
AOCS_034_2_4_AAATGGAGTACAAGTA-1	diploid	Macrophage	3	no_WGD
AOCS_034_2_4_AAATGGAGTATCAGCT-1	aneuploid	Cancer cell	1	no_WGD
AOCS_034_2_4_AAATGGAGTTGGGCCT-1	aneuploid	Cancer cell	11	no_WGD
AOCS_034_2_4_AAATGGATCAGCCTTC-1	aneuploid	Cancer cell	1	no_WGD
AOCS_034_2_4_AAATGGATCCGTGGTG-1	aneuploid	Cancer cell	1	no_WGD
AOCS_034_2_4_AAATGGATCTCCCATG-1	aneuploid	Cancer cell	1	no_WGD
AOCS_034_2_4_AAATGGATCTCGCCTA-1	diploid	Macrophage	13	no_WGD
AOCS_034_2_4_AAATGGATCTGTCTCG-1	aneuploid	Cancer cell	1	no_WGD
AOCS_034_2_4_AACAAAGAGAAGTGTT-1	aneuploid	Cancer cell	4	no_WGD
AOCS_034_2_4_AACAAAGAGAGCATTA-1	diploid	Macrophage	13	no_WGD
AOCS_034_2_4_AACAAAGAGCCGGATA-1	aneuploid	Cancer cell	1	no_WGD
AOCS_034_2_4_AACAAAGAGGGTTGCA-1	aneuploid	Cancer cell	1	no_WGD
AOCS_034_2_4_AACAAAGAGGTAAAGG-1	aneuploid	Cancer cell	1	no_WGD
AOCS_034_2_4_AACAAAGAGGTTCCAT-1	diploid	Cancer cell	4	no_WGD
AOCS_034_2_4_AACAAAGCAACAGATA-1	aneuploid	Cancer cell	1	no_WGD
AOCS_034_2_4_AACAAAGCAACTGCTA-1	aneuploid	Cancer cell	1	no_WGD
AOCS_034_2_4_AACAAAGCAATGGCAG-1	aneuploid	Cancer cell	1	no_WGD
AOCS_034_2_4_AACAAAGCATCCCACT-1	diploid	Cancer cell	4	no_WGD
AOCS_034_2_4_AACAAAGCATGATCTG-1	aneuploid	Cancer cell	1	no_WGD
AOCS_034_2_4_AACAAAGGTCCTACGG-1	aneuploid	Cancer cell	1	no_WGD
AOCS_034_2_4_AACAAAGGTCGAACGA-1	aneuploid	Cancer cell	1	no_WGD
AOCS_034_2_4_AACAAAGGTGACCGAA-1	diploid	Cancer cell	4	no_WGD
AOCS_034_2_4_AACAAAGGTGATAGAT-1	aneuploid	Cancer cell	1	no_WGD
AOCS_034_2_4_AACAAAGGTGCATCTA-1	aneuploid	Cancer cell	1	no_WGD
AOCS_034_2_4_AACAAAGGTGGACCTC-1	diploid	Endothelial cell	15	no_WGD
AOCS_034_2_4_AACAAAGGTTAATCGC-1	aneuploid	Macrophage	13	no_WGD
AOCS_034_2_4_AACAAAGTCATGAGAA-1	aneuploid	Cancer cell	4	no_WGD
AOCS_034_2_4_AACAAAGTCCATTTGT-1	aneuploid	Cancer cell	7	no_WGD
AOCS_034_2_4_AACAAAGTCCTAGCGG-1	aneuploid	Cancer cell	1	no_WGD
AOCS_034_2_4_AACAAAGTCCTCTCTT-1	aneuploid	Cancer cell	1	no_WGD
AOCS_034_2_4_AACAAAGTCCTTCACG-1	aneuploid	Cancer cell	7	no_WGD
AOCS_034_2_4_AACAAAGTCCTTCAGC-1	aneuploid	Cancer cell	7	no_WGD
AOCS_034_2_4_AACAAAGTCGATACGT-1	aneuploid	Cancer cell	11	no_WGD
AOCS_034_2_4_AACAAAGTCGATACTG-1	diploid	Fibroblast	6	no_WGD
AOCS_034_2_4_AACAAAGTCGGTATGT-1	aneuploid	Cancer cell	1	no_WGD
AOCS_034_2_4_AACAAAGTCGTGTGGC-1	aneuploid	Cancer cell	1	no_WGD
AOCS_034_2_4_AACAACCAGAGAGGGC-1	aneuploid	Cancer cell	1	no_WGD
AOCS_034_2_4_AACAACCAGCAATAAC-1	aneuploid	Cancer cell	1	no_WGD
AOCS_034_2_4_AACAACCAGCACCGTC-1	aneuploid	Fibroblast	6	no_WGD
AOCS_034_2_4_AACAACCAGCAGGGAG-1	aneuploid	Cancer cell	1	no_WGD
AOCS_034_2_4_AACAACCAGCGTGCCT-1	aneuploid	Cancer cell	1	no_WGD
AOCS_034_2_4_AACAACCAGGGACCAT-1	aneuploid	Cancer cell	1	no_WGD
AOCS_034_2_4_AACAACCAGGGTATAT-1	aneuploid	Cancer cell	7	no_WGD
AOCS_034_2_4_AACAACCAGTTTCTTC-1	aneuploid	Cancer cell	1	no_WGD
AOCS_034_2_4_AACAACCCACCTAAAC-1	aneuploid	Cancer cell	1	no_WGD
AOCS_034_2_4_AACAACCCACTTGACA-1	diploid	Cancer cell	4	no_WGD
AOCS_034_2_4_AACAACCCATCCTAAG-1	aneuploid	Cancer cell	1	no_WGD
AOCS_034_2_4_AACAACCCATGAGTAA-1	aneuploid	Cancer cell	1	no_WGD
AOCS_034_2_4_AACAACCCATGCTGCG-1	diploid	Macrophage	3	no_WGD
AOCS_034_2_4_AACAACCCATGTGACT-1	aneuploid	Cancer cell	1	no_WGD
AOCS_034_2_4_AACAACCGTAGATGTA-1	diploid	Endothelial cell	15	no_WGD
AOCS_034_2_4_AACAACCGTATCAGGG-1	aneuploid	Cancer cell	7	no_WGD
AOCS_034_2_4_AACAACCGTGCATCTA-1	aneuploid	Cancer cell	1	no_WGD
AOCS_034_2_4_AACAACCGTGCCTGAC-1	aneuploid	Cancer cell	1	no_WGD
AOCS_034_2_4_AACAACCGTTCCGGTG-1	aneuploid	Cancer cell	1	no_WGD
AOCS_034_2_4_AACAACCGTTGAGTCT-1	aneuploid	Cancer cell	1	no_WGD
AOCS_034_2_4_AACAACCTCATTGGTG-1	aneuploid	Cancer cell	1	no_WGD
AOCS_034_2_4_AACAACCTCGGACAAG-1	aneuploid	Cancer cell	1	no_WGD
AOCS_034_2_4_AACAACCTCGGTGTTA-1	diploid	Cancer cell	1	no_WGD
AOCS_034_2_4_AACAAGAAGAGGGTCT-1	diploid	Macrophage	3	no_WGD
AOCS_034_2_4_AACAAGAAGAGGTGCT-1	aneuploid	Cancer cell	1	no_WGD
AOCS_034_2_4_AACAAGAAGAGTCCGA-1	aneuploid	Cancer cell	1	no_WGD
AOCS_034_2_4_AACAAGAAGCAGCAGT-1	aneuploid	Macrophage	13	no_WGD
AOCS_034_2_4_AACAAGAAGCGGTATG-1	aneuploid	Cancer cell	7	no_WGD
AOCS_034_2_4_AACAAGAAGGAGGCAG-1	aneuploid	Cancer cell	7	no_WGD
AOCS_034_2_4_AACAAGAAGGCACTAG-1	aneuploid	Cancer cell	1	no_WGD
AOCS_034_2_4_AACAAGAAGGTCGAGT-1	aneuploid	Fibroblast	6	no_WGD
AOCS_034_2_4_AACAAGACACAACATC-1	aneuploid	Cancer cell	1	no_WGD
AOCS_034_2_4_AACAAGACAGCGAGTA-1	aneuploid	Cancer cell	7	no_WGD
AOCS_034_2_4_AACAAGACATAATGCC-1	diploid	Cancer cell	1	no_WGD
AOCS_034_2_4_AACAAGACATGAATCC-1	aneuploid	Cancer cell	1	no_WGD
AOCS_034_2_4_AACAAGACATGTAACC-1	aneuploid	Cancer cell	7	no_WGD
AOCS_034_2_4_AACAAGAGTAACGGTG-1	aneuploid	Cancer cell	1	no_WGD
AOCS_034_2_4_AACAAGAGTAAGATTG-1	aneuploid	Cancer cell	1	no_WGD
AOCS_034_2_4_AACAAGAGTATCGTAC-1	diploid	Cancer cell	1	no_WGD
AOCS_034_2_4_AACAAGAGTATGGTAA-1	aneuploid	Cancer cell	1	no_WGD
AOCS_034_2_4_AACAAGAGTCGCTTGG-1	diploid	Cancer cell	1	no_WGD
AOCS_034_2_4_AACAAGAGTCGTCAGC-1	aneuploid	Cancer cell	4	no_WGD
AOCS_034_2_4_AACAAGAGTCTTCCGT-1	aneuploid	Cancer cell	7	no_WGD
AOCS_034_2_4_AACAAGAGTGTTCATG-1	aneuploid	Cancer cell	1	no_WGD
AOCS_034_2_4_AACAAGAGTTGTATGC-1	aneuploid	Cancer cell	1	no_WGD
AOCS_034_2_4_AACAAGATCATGGATC-1	diploid	Cancer cell	1	no_WGD
AOCS_034_2_4_AACAAGATCCTTGGAA-1	diploid	Macrophage	13	no_WGD
AOCS_034_2_4_AACAAGATCGAAGCCC-1	aneuploid	Cancer cell	7	no_WGD
AOCS_034_2_4_AACAAGATCTAGCAAC-1	aneuploid	Cancer cell	1	no_WGD
AOCS_034_2_4_AACAAGATCTAGGCCG-1	aneuploid	Cancer cell	1	no_WGD
AOCS_034_2_4_AACAAGATCTCGCTTG-1	aneuploid	Cancer cell	1	no_WGD
AOCS_034_2_4_AACAAGATCTTCTAAC-1	aneuploid	Cancer cell	1	no_WGD
AOCS_034_2_4_AACACACAGGCAGGTT-1	diploid	Fibroblast	6	no_WGD
AOCS_034_2_4_AACACACCAACGACTT-1	aneuploid	Cancer cell	1	no_WGD
AOCS_034_2_4_AACACACCACACACTA-1	diploid	Cancer cell	4	no_WGD
AOCS_034_2_4_AACACACCACAGCGCT-1	diploid	Macrophage	13	no_WGD
AOCS_034_2_4_AACACACCAGCAGGAT-1	aneuploid	Cancer cell	1	no_WGD
AOCS_034_2_4_AACACACCATCCAACA-1	aneuploid	Cancer cell	1	no_WGD
AOCS_034_2_4_AACACACCATGCCATA-1	aneuploid	Cancer cell	1	no_WGD
AOCS_034_2_4_AACACACCATTGTAGC-1	aneuploid	Cancer cell	1	no_WGD
AOCS_034_2_4_AACACACGTAACTAAG-1	aneuploid	Cancer cell	1	no_WGD
AOCS_034_2_4_AACACACGTACATACC-1	aneuploid	Macrophage	13	no_WGD
AOCS_034_2_4_AACACACGTAGGCAAC-1	aneuploid	Cancer cell	1	no_WGD
AOCS_034_2_4_AACACACGTCCTGTTC-1	aneuploid	Cancer cell	4	no_WGD
AOCS_034_2_4_AACACACGTCGAGTGA-1	aneuploid	Cancer cell	1	no_WGD
AOCS_034_2_4_AACACACGTGATCGTT-1	aneuploid	Fibroblast	6	no_WGD
AOCS_034_2_4_AACACACGTTGTAGCT-1	aneuploid	Cancer cell	1	no_WGD
AOCS_034_2_4_AACACACGTTTAAGGA-1	diploid	Progenitor cell	20	no_WGD
AOCS_034_2_4_AACACACTCATCACTT-1	aneuploid	Cancer cell	1	no_WGD
AOCS_034_2_4_AACACACTCCGGACGT-1	aneuploid	Cancer cell	1	no_WGD
AOCS_034_2_4_AACACACTCGTTCTAT-1	aneuploid	Cancer cell	0	no_WGD
AOCS_034_2_4_AACACACTCTAACACG-1	aneuploid	Cancer cell	1	no_WGD
AOCS_034_2_4_AACACACTCTATCCAT-1	aneuploid	Cancer cell	1	no_WGD
AOCS_034_2_4_AACACACTCTATCGGA-1	aneuploid	Cancer cell	1	no_WGD
AOCS_034_2_4_AACAGGGAGATTGAGT-1	aneuploid	Cancer cell	1	no_WGD
AOCS_034_2_4_AACAGGGAGCTGTTAC-1	aneuploid	Cancer cell	1	no_WGD
AOCS_034_2_4_AACAGGGAGGAGCAAA-1	diploid	Fibroblast	6	no_WGD
AOCS_034_2_4_AACAGGGCAACCTATG-1	aneuploid	Cancer cell	7	no_WGD
AOCS_034_2_4_AACAGGGCACCACATA-1	aneuploid	Cancer cell	1	no_WGD
AOCS_034_2_4_AACAGGGCACGATAGG-1	aneuploid	Cancer cell	7	no_WGD
AOCS_034_2_4_AACAGGGCATGAAGCG-1	aneuploid	Cancer cell	1	no_WGD
AOCS_034_2_4_AACAGGGGTACCCGAC-1	aneuploid	Cancer cell	1	no_WGD
AOCS_034_2_4_AACAGGGGTACCGGCT-1	aneuploid	Cancer cell	4	no_WGD
AOCS_034_2_4_AACAGGGGTACTAAGA-1	aneuploid	Cancer cell	7	no_WGD
AOCS_034_2_4_AACAGGGGTATCTCTT-1	aneuploid	Cancer cell	1	no_WGD
AOCS_034_2_4_AACAGGGGTCGATTAC-1	aneuploid	Cancer cell	1	no_WGD
AOCS_034_2_4_AACAGGGGTCGTAATC-1	aneuploid	Cancer cell	7	no_WGD
AOCS_034_2_4_AACAGGGGTCTAGTGT-1	diploid	Macrophage	13	no_WGD
AOCS_034_2_4_AACAGGGGTTCGGCCA-1	aneuploid	Cancer cell	1	no_WGD
AOCS_034_2_4_AACAGGGGTTGCGAAG-1	diploid	Cancer cell	4	no_WGD
AOCS_034_2_4_AACAGGGTCCCGTGTT-1	aneuploid	Cancer cell	1	no_WGD
AOCS_034_2_4_AACAGGGTCCGGTAAT-1	aneuploid	Cancer cell	7	no_WGD
AOCS_034_2_4_AACAGGGTCGGCTGTG-1	aneuploid	Cancer cell	1	no_WGD
AOCS_034_2_4_AACAGGGTCGTCCTTG-1	aneuploid	Cancer cell	1	no_WGD
AOCS_034_2_4_AACAGGGTCTGTAAGC-1	diploid	Macrophage	13	no_WGD
AOCS_034_2_4_AACAGGGTCTTTGCGC-1	diploid	Cancer cell	4	no_WGD
AOCS_034_2_4_AACCAACAGCCGGAAT-1	diploid	Fibroblast	6	no_WGD
AOCS_034_2_4_AACCAACAGCGCGTTC-1	aneuploid	Cancer cell	1	no_WGD
AOCS_034_2_4_AACCAACAGCTTCATG-1	aneuploid	Cancer cell	1	no_WGD
AOCS_034_2_4_AACCAACAGGGTTAAT-1	diploid	Cancer cell	4	no_WGD
AOCS_034_2_4_AACCAACAGTTGCCCG-1	aneuploid	Cancer cell	7	no_WGD
AOCS_034_2_4_AACCAACCAAATCAAG-1	aneuploid	Cancer cell	7	no_WGD
AOCS_034_2_4_AACCAACCACCCTAGG-1	aneuploid	Cancer cell	11	no_WGD
AOCS_034_2_4_AACCAACCAGCTTTCC-1	aneuploid	Cancer cell	1	no_WGD
AOCS_034_2_4_AACCAACCATATGAAG-1	aneuploid	Cancer cell	4	no_WGD
AOCS_034_2_4_AACCAACCATTCAGCA-1	aneuploid	Cancer cell	1	no_WGD
AOCS_034_2_4_AACCAACGTATGTGTC-1	aneuploid	Cancer cell	1	no_WGD
AOCS_034_2_4_AACCAACGTCATCCGG-1	aneuploid	Cancer cell	1	no_WGD
AOCS_034_2_4_AACCAACGTCCTGGGT-1	aneuploid	Cancer cell	1	no_WGD
AOCS_034_2_4_AACCAACGTCTGCCTT-1	aneuploid	Cancer cell	1	no_WGD
AOCS_034_2_4_AACCAACGTTAAGCAA-1	aneuploid	Cancer cell	1	no_WGD
AOCS_034_2_4_AACCAACTCAAGTGTC-1	aneuploid	Cancer cell	1	no_WGD
AOCS_034_2_4_AACCAACTCACATACG-1	diploid	Cancer cell	4	no_WGD
AOCS_034_2_4_AACCAACTCCTATTTG-1	aneuploid	Cancer cell	1	no_WGD
AOCS_034_2_4_AACCAACTCTACTTCA-1	aneuploid	Cancer cell	1	no_WGD
AOCS_034_2_4_AACCAACTCTGAGATC-1	aneuploid	Cancer cell	1	no_WGD
AOCS_034_2_4_AACCACAAGATACATG-1	aneuploid	Cancer cell	1	no_WGD
AOCS_034_2_4_AACCACAAGATTGCGG-1	diploid	Cancer cell	4	no_WGD
AOCS_034_2_4_AACCACAAGCACCGAA-1	aneuploid	Cancer cell	1	no_WGD
AOCS_034_2_4_AACCACAAGCATGGGT-1	aneuploid	Cancer cell	1	no_WGD
AOCS_034_2_4_AACCACAAGGGACCAT-1	aneuploid	Cancer cell	1	no_WGD
AOCS_034_2_4_AACCACAAGTAAGGGA-1	aneuploid	Cancer cell	1	no_WGD
AOCS_034_2_4_AACCACAAGTTTGCTG-1	aneuploid	Cancer cell	1	no_WGD
AOCS_034_2_4_AACCACACAACCGGAA-1	diploid	Cancer cell	4	no_WGD
AOCS_034_2_4_AACCACACAATCGTCA-1	aneuploid	Cancer cell	1	no_WGD
AOCS_034_2_4_AACCACACACCCAACG-1	aneuploid	Cancer cell	11	no_WGD
AOCS_034_2_4_AACCACACACTAAACC-1	aneuploid	Cancer cell	1	no_WGD
AOCS_034_2_4_AACCACACAGGTGAGT-1	aneuploid	Cancer cell	1	no_WGD
AOCS_034_2_4_AACCACACATGGAAGC-1	aneuploid	Cancer cell	1	no_WGD
AOCS_034_2_4_AACCACAGTCACTAGT-1	aneuploid	Cancer cell	7	no_WGD
AOCS_034_2_4_AACCACAGTCCGGACT-1	aneuploid	Cancer cell	1	no_WGD
AOCS_034_2_4_AACCACAGTCTCTCCA-1	aneuploid	Macrophage	13	no_WGD
AOCS_034_2_4_AACCACAGTGAATGAT-1	aneuploid	Cancer cell	7	no_WGD
AOCS_034_2_4_AACCACAGTGGATTTC-1	diploid	Cancer cell	4	no_WGD
AOCS_034_2_4_AACCACAGTGTGTCCG-1	diploid	Cancer cell	7	no_WGD
AOCS_034_2_4_AACCACAGTTGCGTAT-1	diploid	Progenitor cell	20	no_WGD
AOCS_034_2_4_AACCACATCAAAGAAC-1	diploid	Macrophage	13	no_WGD
AOCS_034_2_4_AACCACATCAATCCAG-1	diploid	Macrophage	3	no_WGD
AOCS_034_2_4_AACCACATCAGCCTCT-1	aneuploid	Cancer cell	1	no_WGD
AOCS_034_2_4_AACCACATCCAGCCTT-1	aneuploid	Cancer cell	4	no_WGD
AOCS_034_2_4_AACCACATCCCATTTA-1	aneuploid	Cancer cell	1	no_WGD
AOCS_034_2_4_AACCACATCGCTACAA-1	aneuploid	Cancer cell	1	no_WGD
AOCS_034_2_4_AACCACATCGGACCAC-1	aneuploid	Cancer cell	1	no_WGD
AOCS_034_2_4_AACCATGAGAGTCAAT-1	aneuploid	Cancer cell	7	no_WGD
AOCS_034_2_4_AACCATGAGATGGCGT-1	aneuploid	Cancer cell	1	no_WGD
AOCS_034_2_4_AACCATGAGTAACGAT-1	aneuploid	Cancer cell	7	no_WGD
AOCS_034_2_4_AACCATGAGTGCAACG-1	aneuploid	Cancer cell	1	no_WGD
AOCS_034_2_4_AACCATGAGTTACGAA-1	aneuploid	Cancer cell	1	no_WGD
AOCS_034_2_4_AACCATGCAACCTATG-1	diploid	Cancer cell	1	no_WGD
AOCS_034_2_4_AACCATGCAAGGTCAG-1	aneuploid	Cancer cell	1	no_WGD
AOCS_034_2_4_AACCATGCACACCTGG-1	aneuploid	Cancer cell	1	no_WGD
AOCS_034_2_4_AACCATGCAGAGGAAA-1	diploid	Cancer cell	1	no_WGD
AOCS_034_2_4_AACCATGCAGATTCGT-1	aneuploid	Cancer cell	1	no_WGD
AOCS_034_2_4_AACCATGCAGTTGTCA-1	aneuploid	Cancer cell	1	no_WGD
AOCS_034_2_4_AACCATGCATCCGAAT-1	aneuploid	Cancer cell	7	no_WGD
AOCS_034_2_4_AACCATGGTACTCGCG-1	aneuploid	Cancer cell	7	no_WGD
AOCS_034_2_4_AACCATGGTAGAGTTA-1	aneuploid	Cancer cell	1	no_WGD
AOCS_034_2_4_AACCATGGTGGGCTTC-1	diploid	Progenitor cell	20	no_WGD
AOCS_034_2_4_AACCATGGTTCGGCGT-1	aneuploid	Cancer cell	1	no_WGD
AOCS_034_2_4_AACCATGGTTGTGGCC-1	aneuploid	Cancer cell	1	no_WGD
AOCS_034_2_4_AACCATGTCTGGACCG-1	aneuploid	Cancer cell	1	no_WGD
AOCS_034_2_4_AACCCAAAGCCGTTAT-1	aneuploid	Cancer cell	7	no_WGD
AOCS_034_2_4_AACCCAAAGCCTGAGA-1	aneuploid	Cancer cell	1	no_WGD
AOCS_034_2_4_AACCCAAAGCGAGGAG-1	diploid	Fibroblast	6	no_WGD
AOCS_034_2_4_AACCCAAAGGCATCAG-1	aneuploid	Cancer cell	1	no_WGD
AOCS_034_2_4_AACCCAAAGGTAAGGA-1	aneuploid	Cancer cell	1	no_WGD
AOCS_034_2_4_AACCCAAAGGTCATAA-1	aneuploid	Cancer cell	7	no_WGD
AOCS_034_2_4_AACCCAAAGTACTGTC-1	aneuploid	Cancer cell	1	no_WGD
AOCS_034_2_4_AACCCAAAGTATGGCG-1	diploid	Cancer cell	4	no_WGD
AOCS_034_2_4_AACCCAACAACCGTGC-1	diploid	Cancer cell	4	no_WGD
AOCS_034_2_4_AACCCAACACCGGAAA-1	aneuploid	Cancer cell	1	no_WGD
AOCS_034_2_4_AACCCAACAGAAATTG-1	aneuploid	Cancer cell	7	no_WGD
AOCS_034_2_4_AACCCAACAGTCCCGA-1	diploid	Macrophage	13	no_WGD
AOCS_034_2_4_AACCCAACATAGGTAA-1	aneuploid	Cancer cell	1	no_WGD
AOCS_034_2_4_AACCCAACATGGTACT-1	diploid	Cancer cell	4	no_WGD
AOCS_034_2_4_AACCCAAGTAGGTTTC-1	diploid	Macrophage	13	no_WGD
AOCS_034_2_4_AACCCAAGTAGTATAG-1	aneuploid	Cancer cell	7	no_WGD
AOCS_034_2_4_AACCCAAGTATTTCCT-1	aneuploid	Cancer cell	1	no_WGD
AOCS_034_2_4_AACCCAAGTCCAGCAC-1	aneuploid	Cancer cell	1	no_WGD
AOCS_034_2_4_AACCCAAGTTGTGTAC-1	aneuploid	Cancer cell	1	no_WGD
AOCS_034_2_4_AACCCAATCTAGATCG-1	aneuploid	Cancer cell	1	no_WGD
AOCS_034_2_4_AACCCAATCTGGGCCA-1	aneuploid	Cancer cell	1	no_WGD
AOCS_034_2_4_AACCCAATCTTAATCC-1	aneuploid	Cancer cell	1	no_WGD
AOCS_034_2_4_AACCCAATCTTCGTGC-1	aneuploid	Cancer cell	1	no_WGD
AOCS_034_2_4_AACCTGAAGGGCAACT-1	aneuploid	Cancer cell	1	no_WGD
AOCS_034_2_4_AACCTGACAAAGGTTA-1	aneuploid	Cancer cell	1	no_WGD
AOCS_034_2_4_AACCTGACAAGTGCAG-1	aneuploid	Macrophage	13	no_WGD
AOCS_034_2_4_AACCTGACACCAACAT-1	diploid	Cancer cell	4	no_WGD
AOCS_034_2_4_AACCTGACAGAGGCTA-1	aneuploid	Cancer cell	1	no_WGD
AOCS_034_2_4_AACCTGACAGGCAATG-1	aneuploid	Cancer cell	7	no_WGD
AOCS_034_2_4_AACCTGAGTACCGCGT-1	diploid	Cancer cell	4	no_WGD
AOCS_034_2_4_AACCTGAGTAGTCGTT-1	aneuploid	Cancer cell	1	no_WGD
AOCS_034_2_4_AACCTGAGTGCAAGAC-1	aneuploid	Cancer cell	1	no_WGD
AOCS_034_2_4_AACCTGAGTGGCATCC-1	diploid	Cancer cell	4	no_WGD
AOCS_034_2_4_AACCTGAGTGTTATCG-1	aneuploid	Cancer cell	1	no_WGD
AOCS_034_2_4_AACCTGATCGGCGATC-1	aneuploid	Cancer cell	1	no_WGD
AOCS_034_2_4_AACCTGATCTACTATC-1	diploid	Macrophage	13	no_WGD
AOCS_034_2_4_AACCTGATCTGGTGGC-1	aneuploid	Cancer cell	1	no_WGD
AOCS_034_2_4_AACCTGATCTTCGCTG-1	aneuploid	Cancer cell	1	no_WGD
AOCS_034_2_4_AACCTTTAGCCGCACT-1	aneuploid	Cancer cell	1	no_WGD
AOCS_034_2_4_AACCTTTAGCTACGTT-1	aneuploid	Cancer cell	7	no_WGD
AOCS_034_2_4_AACCTTTAGCTGCCAC-1	aneuploid	Cancer cell	4	no_WGD
AOCS_034_2_4_AACCTTTAGGGACACT-1	aneuploid	Macrophage	13	no_WGD
AOCS_034_2_4_AACCTTTAGGGTACAC-1	aneuploid	Cancer cell	1	no_WGD
AOCS_034_2_4_AACCTTTAGTAACCGG-1	aneuploid	Cancer cell	1	no_WGD
AOCS_034_2_4_AACCTTTCAATCTAGC-1	aneuploid	Cancer cell	1	no_WGD
AOCS_034_2_4_AACCTTTCACCGCTAG-1	aneuploid	Cancer cell	4	no_WGD
AOCS_034_2_4_AACCTTTCAGTGGGTA-1	diploid	Cancer cell	4	no_WGD
AOCS_034_2_4_AACCTTTCAGTGTATC-1	aneuploid	Cancer cell	1	no_WGD
AOCS_034_2_4_AACCTTTCATAGGCGA-1	aneuploid	Cancer cell	7	no_WGD
AOCS_034_2_4_AACCTTTGTATCACCA-1	diploid	Progenitor cell	20	no_WGD
AOCS_034_2_4_AACCTTTGTGATACTC-1	aneuploid	Cancer cell	1	no_WGD
AOCS_034_2_4_AACCTTTGTGCTAGCC-1	aneuploid	Cancer cell	1	no_WGD
AOCS_034_2_4_AACCTTTGTGGTCAAG-1	aneuploid	Cancer cell	1	no_WGD
AOCS_034_2_4_AACCTTTTCCCTCATG-1	aneuploid	Cancer cell	1	no_WGD
AOCS_034_2_4_AACCTTTTCCCTCGAT-1	aneuploid	Cancer cell	1	no_WGD
AOCS_034_2_4_AACCTTTTCGTTTACT-1	aneuploid	Cancer cell	1	no_WGD
AOCS_034_2_4_AACCTTTTCTACCTTA-1	diploid	Cancer cell	4	no_WGD
AOCS_034_2_4_AACCTTTTCTAGTGAC-1	aneuploid	Cancer cell	4	no_WGD
AOCS_034_2_4_AACGAAAAGATTGACA-1	aneuploid	Cancer cell	1	no_WGD
AOCS_034_2_4_AACGAAAAGGGATCAC-1	aneuploid	Cancer cell	7	no_WGD
AOCS_034_2_4_AACGAAAAGTATAGGT-1	aneuploid	Cancer cell	1	no_WGD
AOCS_034_2_4_AACGAAAAGTCTCGTA-1	aneuploid	Cancer cell	1	no_WGD
AOCS_034_2_4_AACGAAAAGTGACCTT-1	aneuploid	Cancer cell	1	no_WGD
AOCS_034_2_4_AACGAAACAACTCCCT-1	aneuploid	Cancer cell	1	no_WGD
AOCS_034_2_4_AACGAAACAATCGTCA-1	aneuploid	Cancer cell	1	no_WGD
AOCS_034_2_4_AACGAAACACTGGACC-1	aneuploid	Cancer cell	1	no_WGD
AOCS_034_2_4_AACGAAACATACCGTA-1	aneuploid	Cancer cell	1	no_WGD
AOCS_034_2_4_AACGAAACATCCCGTT-1	diploid	Cancer cell	4	no_WGD
AOCS_034_2_4_AACGAAACATGACGTT-1	diploid	Cancer cell	4	no_WGD
AOCS_034_2_4_AACGAAAGTAACCAGG-1	aneuploid	Cancer cell	4	no_WGD
AOCS_034_2_4_AACGAAAGTCATATGC-1	diploid	Cancer cell	4	no_WGD
AOCS_034_2_4_AACGAAAGTGCACAAG-1	aneuploid	Cancer cell	7	no_WGD
AOCS_034_2_4_AACGAAAGTGGATCAG-1	aneuploid	Cancer cell	1	no_WGD
AOCS_034_2_4_AACGAAAGTGTATTCG-1	aneuploid	Cancer cell	7	no_WGD
AOCS_034_2_4_AACGAAATCACTGCTC-1	aneuploid	Cancer cell	7	no_WGD
AOCS_034_2_4_AACGAAATCCCTGTTG-1	aneuploid	Cancer cell	4	no_WGD
AOCS_034_2_4_AACGAAATCGGACGTC-1	aneuploid	Cancer cell	1	no_WGD
AOCS_034_2_4_AACGAAATCTAGTGTG-1	aneuploid	Cancer cell	1	no_WGD
AOCS_034_2_4_AACGGGAAGCAACCAG-1	diploid	Cancer cell	1	no_WGD
AOCS_034_2_4_AACGGGAAGGTCCGAA-1	diploid	Cancer cell	4	no_WGD
AOCS_034_2_4_AACGGGAAGTCCCAGC-1	diploid	Macrophage	13	no_WGD
AOCS_034_2_4_AACGGGAAGTGGAAGA-1	diploid	Macrophage	3	no_WGD
AOCS_034_2_4_AACGGGAAGTTCGCAT-1	aneuploid	Cancer cell	7	no_WGD
AOCS_034_2_4_AACGGGAAGTTGGAAT-1	aneuploid	Cancer cell	1	no_WGD
AOCS_034_2_4_AACGGGACAAATGGTA-1	diploid	Cancer cell	4	no_WGD
AOCS_034_2_4_AACGGGACAAGTCCCG-1	aneuploid	Cancer cell	1	no_WGD
AOCS_034_2_4_AACGGGACAATTCTTC-1	aneuploid	Cancer cell	1	no_WGD
AOCS_034_2_4_AACGGGACAATTGCTG-1	diploid	Macrophage	3	no_WGD
AOCS_034_2_4_AACGGGACAGATCCTA-1	aneuploid	Cancer cell	1	no_WGD
AOCS_034_2_4_AACGGGACAGGCGATA-1	diploid	Macrophage	13	no_WGD
AOCS_034_2_4_AACGGGACAGTTCCAA-1	aneuploid	Macrophage	13	no_WGD
AOCS_034_2_4_AACGGGAGTGCATGTT-1	aneuploid	Cancer cell	7	no_WGD
AOCS_034_2_4_AACGGGAGTGGACTGA-1	diploid	Macrophage	13	no_WGD
AOCS_034_2_4_AACGGGAGTGGTTTGT-1	aneuploid	Cancer cell	1	no_WGD
AOCS_034_2_4_AACGGGAGTGTTGAGG-1	diploid	Cancer cell	4	no_WGD
AOCS_034_2_4_AACGGGATCACACCCT-1	aneuploid	Cancer cell	1	no_WGD
AOCS_034_2_4_AACGGGATCACTACGA-1	aneuploid	Cancer cell	1	no_WGD
AOCS_034_2_4_AACGGGATCAGAGTTC-1	aneuploid	Cancer cell	1	no_WGD
AOCS_034_2_4_AACGGGATCAGTCTTT-1	aneuploid	Cancer cell	1	no_WGD
AOCS_034_2_4_AACGGGATCGACGAGA-1	aneuploid	Cancer cell	1	no_WGD
AOCS_034_2_4_AACGGGATCTCATTGT-1	aneuploid	Cancer cell	1	no_WGD
AOCS_034_2_4_AACGTCAAGAAGCGAA-1	aneuploid	Cancer cell	7	no_WGD
AOCS_034_2_4_AACGTCAAGACTACGG-1	aneuploid	Macrophage	13	no_WGD
AOCS_034_2_4_AACGTCAAGAGGTTTA-1	aneuploid	Cancer cell	1	no_WGD
AOCS_034_2_4_AACGTCAAGATCCCAT-1	aneuploid	Cancer cell	1	no_WGD
AOCS_034_2_4_AACGTCAAGATGCTGG-1	diploid	Cancer cell	4	no_WGD
AOCS_034_2_4_AACGTCAAGATGTTCC-1	aneuploid	Cancer cell	1	no_WGD
AOCS_034_2_4_AACGTCAAGCCATTCA-1	aneuploid	Cancer cell	1	no_WGD
AOCS_034_2_4_AACGTCAAGGAAAGAC-1	aneuploid	Cancer cell	7	no_WGD
AOCS_034_2_4_AACGTCAAGGATTCAA-1	aneuploid	Cancer cell	1	no_WGD
AOCS_034_2_4_AACGTCAAGGTCGACA-1	aneuploid	Macrophage	13	no_WGD
AOCS_034_2_4_AACGTCAAGTCGCGAA-1	aneuploid	Cancer cell	1	no_WGD
AOCS_034_2_4_AACGTCACACGGTAGA-1	aneuploid	Cancer cell	1	no_WGD
AOCS_034_2_4_AACGTCACACGTACAT-1	aneuploid	Cancer cell	1	no_WGD
AOCS_034_2_4_AACGTCACACTGGAAG-1	aneuploid	Cancer cell	1	no_WGD
AOCS_034_2_4_AACGTCACAGCACCCA-1	aneuploid	Cancer cell	1	no_WGD
AOCS_034_2_4_AACGTCACAGCAGTCC-1	diploid	Macrophage	13	no_WGD
AOCS_034_2_4_AACGTCACAGTCGAGA-1	aneuploid	Cancer cell	1	no_WGD
AOCS_034_2_4_AACGTCAGTAACCCGC-1	aneuploid	Cancer cell	1	no_WGD
AOCS_034_2_4_AACGTCAGTACGTTCA-1	aneuploid	Cancer cell	1	no_WGD
AOCS_034_2_4_AACGTCAGTAGAGTTA-1	diploid	Cancer cell	1	no_WGD
AOCS_034_2_4_AACGTCAGTAGATGTA-1	aneuploid	Cancer cell	1	no_WGD
AOCS_034_2_4_AACGTCAGTCACAGAG-1	aneuploid	Cancer cell	1	no_WGD
AOCS_034_2_4_AACGTCAGTCTCGGAC-1	aneuploid	Cancer cell	1	no_WGD
AOCS_034_2_4_AACGTCAGTTGCAAGG-1	aneuploid	Cancer cell	7	no_WGD
AOCS_034_2_4_AACGTCAGTTGGCCGT-1	aneuploid	Cancer cell	1	no_WGD
AOCS_034_2_4_AACGTCATCAAGGAGC-1	aneuploid	Cancer cell	7	no_WGD
AOCS_034_2_4_AACGTCATCCATTCGC-1	diploid	Macrophage	3	no_WGD
AOCS_034_2_4_AACGTCATCGGAGTGA-1	aneuploid	Cancer cell	1	no_WGD
AOCS_034_2_4_AACGTCATCTAGCCTC-1	diploid	Endothelial cell	15	no_WGD
AOCS_034_2_4_AACTTCTAGAAATGGG-1	aneuploid	Cancer cell	1	no_WGD
AOCS_034_2_4_AACTTCTAGAGTTCGG-1	aneuploid	Cancer cell	1	no_WGD
AOCS_034_2_4_AACTTCTAGGTGCCAA-1	diploid	Fibroblast	6	no_WGD
AOCS_034_2_4_AACTTCTAGTAAGGGA-1	aneuploid	Cancer cell	7	no_WGD
AOCS_034_2_4_AACTTCTAGTGATCGG-1	aneuploid	Cancer cell	1	no_WGD
AOCS_034_2_4_AACTTCTAGTGCCCGT-1	aneuploid	Cancer cell	1	no_WGD
AOCS_034_2_4_AACTTCTCAAACTAGA-1	diploid	Macrophage	13	no_WGD
AOCS_034_2_4_AACTTCTCACGACCTG-1	aneuploid	Cancer cell	1	no_WGD
AOCS_034_2_4_AACTTCTCAGCGGATA-1	aneuploid	Cancer cell	1	no_WGD
AOCS_034_2_4_AACTTCTGTAACCCTA-1	aneuploid	Cancer cell	1	no_WGD
AOCS_034_2_4_AACTTCTGTACCTAGT-1	diploid	Macrophage	3	no_WGD
AOCS_034_2_4_AACTTCTGTAGGCTCC-1	aneuploid	Cancer cell	1	no_WGD
AOCS_034_2_4_AACTTCTGTAGTGATA-1	aneuploid	Cancer cell	1	no_WGD
AOCS_034_2_4_AACTTCTGTATCCCTC-1	aneuploid	Cancer cell	1	no_WGD
AOCS_034_2_4_AACTTCTGTCACAATC-1	diploid	Macrophage	13	no_WGD
AOCS_034_2_4_AACTTCTGTGACTCTA-1	aneuploid	Cancer cell	1	no_WGD
AOCS_034_2_4_AACTTCTGTGGAAATT-1	aneuploid	Cancer cell	1	no_WGD
AOCS_034_2_4_AACTTCTGTGTAACGG-1	aneuploid	Cancer cell	7	no_WGD
AOCS_034_2_4_AACTTCTGTTAGGCCC-1	diploid	Fibroblast	6	no_WGD
AOCS_034_2_4_AACTTCTGTTATGTCG-1	aneuploid	Cancer cell	1	no_WGD
AOCS_034_2_4_AACTTCTGTTCCTAAG-1	aneuploid	Endothelial cell	15	no_WGD
AOCS_034_2_4_AACTTCTGTTCTCCCA-1	diploid	Cancer cell	4	no_WGD
AOCS_034_2_4_AACTTCTTCACCGCTT-1	aneuploid	Cancer cell	1	no_WGD
AOCS_034_2_4_AACTTCTTCATGACAC-1	aneuploid	Cancer cell	7	no_WGD
AOCS_034_2_4_AACTTCTTCGCCACTT-1	diploid	Macrophage	13	no_WGD
AOCS_034_2_4_AACTTCTTCGGCTATA-1	aneuploid	Cancer cell	1	no_WGD
AOCS_034_2_4_AACTTCTTCTCAGAAC-1	aneuploid	Cancer cell	1	no_WGD
AOCS_034_2_4_AACTTCTTCTCCCATG-1	aneuploid	Macrophage	3	no_WGD
AOCS_034_2_4_AACTTCTTCTGGGATT-1	aneuploid	Cancer cell	1	no_WGD
AOCS_034_2_4_AAGAACAAGAAACCAT-1	aneuploid	Cancer cell	1	no_WGD
AOCS_034_2_4_AAGAACAAGAAGATCT-1	aneuploid	Cancer cell	7	no_WGD
AOCS_034_2_4_AAGAACAAGCGTCAGA-1	aneuploid	Cancer cell	1	no_WGD
AOCS_034_2_4_AAGAACAAGCGTGTCC-1	diploid	Cancer cell	4	no_WGD
AOCS_034_2_4_AAGAACAAGGATACGC-1	aneuploid	Cancer cell	1	no_WGD
AOCS_034_2_4_AAGAACAAGGCACTAG-1	aneuploid	Cancer cell	1	no_WGD
AOCS_034_2_4_AAGAACAAGGTGCTAG-1	aneuploid	Cancer cell	7	no_WGD
AOCS_034_2_4_AAGAACAAGGTTAGTA-1	diploid	Macrophage	3	no_WGD
AOCS_034_2_4_AAGAACACAATCCTTT-1	aneuploid	Cancer cell	1	no_WGD
AOCS_034_2_4_AAGAACACACACCTAA-1	aneuploid	Cancer cell	1	no_WGD
AOCS_034_2_4_AAGAACACATAGATCC-1	aneuploid	Cancer cell	1	no_WGD
AOCS_034_2_4_AAGAACAGTAAGCTCT-1	diploid	Cancer cell	4	no_WGD
AOCS_034_2_4_AAGAACAGTAGAAACT-1	aneuploid	Cancer cell	1	no_WGD
AOCS_034_2_4_AAGAACAGTAGCTCGC-1	aneuploid	Cancer cell	1	no_WGD
AOCS_034_2_4_AAGAACAGTCCAAATC-1	aneuploid	Cancer cell	1	no_WGD
AOCS_034_2_4_AAGAACAGTGAAAGTT-1	diploid	Progenitor cell	20	no_WGD
AOCS_034_2_4_AAGAACAGTGACACGA-1	diploid	Cancer cell	4	no_WGD
AOCS_034_2_4_AAGAACAGTGACTGAG-1	aneuploid	Cancer cell	1	no_WGD
AOCS_034_2_4_AAGAACAGTGGTTCTA-1	aneuploid	Cancer cell	1	no_WGD
AOCS_034_2_4_AAGAACAGTTGACTGT-1	aneuploid	Cancer cell	1	no_WGD
AOCS_034_2_4_AAGAACATCAAGGAGC-1	diploid	Cancer cell	4	no_WGD
AOCS_034_2_4_AAGAACATCCAGCAAT-1	diploid	Macrophage	13	no_WGD
AOCS_034_2_4_AAGAACATCTCGCTCA-1	aneuploid	Cancer cell	7	no_WGD
AOCS_034_2_4_AAGAACATCTCGGGAC-1	aneuploid	Cancer cell	1	no_WGD
AOCS_034_2_4_AAGACAAAGGATTTGA-1	aneuploid	Cancer cell	1	no_WGD
AOCS_034_2_4_AAGACAAAGGTGAGAA-1	aneuploid	Cancer cell	1	no_WGD
AOCS_034_2_4_AAGACAAAGTATTAGG-1	diploid	Endothelial cell	15	no_WGD
AOCS_034_2_4_AAGACAACAATCTCGA-1	aneuploid	Cancer cell	1	no_WGD
AOCS_034_2_4_AAGACAACAATGTCTG-1	diploid	Cancer cell	4	no_WGD
AOCS_034_2_4_AAGACAACACAAGGTG-1	aneuploid	Cancer cell	1	no_WGD
AOCS_034_2_4_AAGACAACACTTCTCG-1	diploid	Macrophage	13	no_WGD
AOCS_034_2_4_AAGACAACAGAAACCG-1	diploid	Cancer cell	4	no_WGD
AOCS_034_2_4_AAGACAACAGACCAAG-1	aneuploid	Cancer cell	1	no_WGD
AOCS_034_2_4_AAGACAACAGTAACGG-1	aneuploid	Cancer cell	7	no_WGD
AOCS_034_2_4_AAGACAACATACAGAA-1	aneuploid	Cancer cell	7	no_WGD
AOCS_034_2_4_AAGACAACATATAGCC-1	aneuploid	Cancer cell	1	no_WGD
AOCS_034_2_4_AAGACAACATTGGATC-1	diploid	Macrophage	13	no_WGD
AOCS_034_2_4_AAGACAAGTAGTATAG-1	aneuploid	Cancer cell	1	no_WGD
AOCS_034_2_4_AAGACAAGTATACGGG-1	aneuploid	Cancer cell	7	no_WGD
AOCS_034_2_4_AAGACAAGTCGTGATT-1	aneuploid	Cancer cell	1	no_WGD
AOCS_034_2_4_AAGACAAGTGAGATAT-1	aneuploid	Cancer cell	1	no_WGD
AOCS_034_2_4_AAGACAAGTGATGTAA-1	aneuploid	Cancer cell	1	no_WGD
AOCS_034_2_4_AAGACAATCACAGTGT-1	aneuploid	Cancer cell	1	no_WGD
AOCS_034_2_4_AAGACAATCACGATAC-1	aneuploid	Cancer cell	1	no_WGD
AOCS_034_2_4_AAGACAATCCATAAGC-1	aneuploid	Cancer cell	1	no_WGD
AOCS_034_2_4_AAGACAATCTTCTTCC-1	aneuploid	Cancer cell	1	no_WGD
AOCS_034_2_4_AAGACAATCTTTCTAG-1	aneuploid	Cancer cell	11	no_WGD
AOCS_034_2_4_AAGACTCAGACATCAA-1	aneuploid	Cancer cell	1	no_WGD
AOCS_034_2_4_AAGACTCAGAGATTCA-1	diploid	Macrophage	13	no_WGD
AOCS_034_2_4_AAGACTCAGATGAAGG-1	diploid	Cancer cell	4	no_WGD
AOCS_034_2_4_AAGACTCAGCTAAGTA-1	aneuploid	Cancer cell	1	no_WGD
AOCS_034_2_4_AAGACTCAGCTACTAC-1	aneuploid	Cancer cell	4	no_WGD
AOCS_034_2_4_AAGACTCAGGTATAGT-1	aneuploid	Cancer cell	7	no_WGD
AOCS_034_2_4_AAGACTCAGTAACAGT-1	aneuploid	Cancer cell	1	no_WGD
AOCS_034_2_4_AAGACTCAGTTAGAAC-1	diploid	Cancer cell	4	no_WGD
AOCS_034_2_4_AAGACTCCACCTGCGA-1	aneuploid	Cancer cell	1	no_WGD
AOCS_034_2_4_AAGACTCCAGAAGCGT-1	aneuploid	Cancer cell	1	no_WGD
AOCS_034_2_4_AAGACTCCAGCTCATA-1	aneuploid	Cancer cell	1	no_WGD
AOCS_034_2_4_AAGACTCCATAGTCGT-1	diploid	Macrophage	13	no_WGD
AOCS_034_2_4_AAGACTCCATCGATAC-1	aneuploid	Cancer cell	1	no_WGD
AOCS_034_2_4_AAGACTCGTAACTAAG-1	aneuploid	Cancer cell	1	no_WGD
AOCS_034_2_4_AAGACTCGTAGGTTTC-1	aneuploid	Cancer cell	1	no_WGD
AOCS_034_2_4_AAGACTCGTAGTGGCA-1	aneuploid	Cancer cell	7	no_WGD
AOCS_034_2_4_AAGACTCGTATCGTTG-1	aneuploid	Cancer cell	1	no_WGD
AOCS_034_2_4_AAGACTCGTGTGTCCG-1	aneuploid	Cancer cell	1	no_WGD
AOCS_034_2_4_AAGACTCTCCCTCATG-1	aneuploid	Cancer cell	7	no_WGD
AOCS_034_2_4_AAGACTCTCCTTATAC-1	diploid	Endothelial cell	15	no_WGD
AOCS_034_2_4_AAGACTCTCGACGAGA-1	aneuploid	Cancer cell	1	no_WGD
AOCS_034_2_4_AAGACTCTCGGTGTAT-1	aneuploid	Macrophage	13	no_WGD
AOCS_034_2_4_AAGACTCTCTTTCCGG-1	aneuploid	Cancer cell	1	no_WGD
AOCS_034_2_4_AAGATAGAGCAAATCA-1	diploid	Macrophage	13	no_WGD
AOCS_034_2_4_AAGATAGAGCCTCAAT-1	aneuploid	Cancer cell	1	no_WGD
AOCS_034_2_4_AAGATAGAGCGCCGTT-1	aneuploid	Cancer cell	4	no_WGD
AOCS_034_2_4_AAGATAGAGGCACCAA-1	aneuploid	Cancer cell	4	no_WGD
AOCS_034_2_4_AAGATAGAGTACAGCG-1	aneuploid	Cancer cell	1	no_WGD
AOCS_034_2_4_AAGATAGAGTGGATTA-1	aneuploid	Cancer cell	1	no_WGD
AOCS_034_2_4_AAGATAGCAAAGAACT-1	aneuploid	Cancer cell	7	no_WGD
AOCS_034_2_4_AAGATAGCAGCACCCA-1	diploid	Macrophage	3	no_WGD
AOCS_034_2_4_AAGATAGCAGTATACC-1	aneuploid	Cancer cell	1	no_WGD
AOCS_034_2_4_AAGATAGCAGTGGGTA-1	aneuploid	Cancer cell	1	no_WGD
AOCS_034_2_4_AAGATAGCAGTTTCGA-1	aneuploid	Cancer cell	1	no_WGD
AOCS_034_2_4_AAGATAGCATAATCGC-1	aneuploid	Cancer cell	1	no_WGD
AOCS_034_2_4_AAGATAGCATTCACAG-1	aneuploid	Cancer cell	4	no_WGD
AOCS_034_2_4_AAGATAGGTAGCGTTT-1	aneuploid	Cancer cell	1	no_WGD
AOCS_034_2_4_AAGATAGGTAGTCCTA-1	aneuploid	Cancer cell	1	no_WGD
AOCS_034_2_4_AAGATAGGTCCCTAAA-1	aneuploid	Cancer cell	7	no_WGD
AOCS_034_2_4_AAGATAGGTCTGCGCA-1	aneuploid	Cancer cell	1	no_WGD
AOCS_034_2_4_AAGATAGGTGTCTCCT-1	diploid	Cancer cell	4	no_WGD
AOCS_034_2_4_AAGATAGTCATATGGC-1	aneuploid	Cancer cell	1	no_WGD
AOCS_034_2_4_AAGATAGTCGAGTCTA-1	aneuploid	Cancer cell	1	no_WGD
AOCS_034_2_4_AAGATAGTCGGAGATG-1	aneuploid	Cancer cell	1	no_WGD
AOCS_034_2_4_AAGATAGTCGTGGGTC-1	aneuploid	Cancer cell	1	no_WGD
AOCS_034_2_4_AAGCATCAGCACTCGC-1	aneuploid	Cancer cell	7	no_WGD
AOCS_034_2_4_AAGCATCAGCATCAGG-1	diploid	Macrophage	3	no_WGD
AOCS_034_2_4_AAGCATCAGGCTTTCA-1	diploid	Cancer cell	4	no_WGD
AOCS_034_2_4_AAGCATCAGTAGAGTT-1	aneuploid	Cancer cell	1	no_WGD
AOCS_034_2_4_AAGCATCAGTCATCCA-1	aneuploid	Cancer cell	1	no_WGD
AOCS_034_2_4_AAGCATCAGTTGTACC-1	diploid	Cancer cell	1	no_WGD
AOCS_034_2_4_AAGCATCCACATGACT-1	aneuploid	Cancer cell	7	no_WGD
AOCS_034_2_4_AAGCATCCAGCTTCCT-1	aneuploid	Cancer cell	1	no_WGD
AOCS_034_2_4_AAGCATCGTAACATGA-1	aneuploid	Macrophage	13	no_WGD
AOCS_034_2_4_AAGCATCGTTGTTGTG-1	diploid	Cancer cell	1	no_WGD
AOCS_034_2_4_AAGCATCTCGCGTGCA-1	aneuploid	Cancer cell	1	no_WGD
AOCS_034_2_4_AAGCATCTCGTGGACC-1	aneuploid	Cancer cell	1	no_WGD
AOCS_034_2_4_AAGCCATAGACCAAGC-1	aneuploid	Cancer cell	1	no_WGD
AOCS_034_2_4_AAGCCATAGATACAGT-1	aneuploid	Cancer cell	1	no_WGD
AOCS_034_2_4_AAGCCATAGATGTAGT-1	diploid	Macrophage	13	no_WGD
AOCS_034_2_4_AAGCCATAGCGCACAA-1	diploid	Cancer cell	4	no_WGD
AOCS_034_2_4_AAGCCATAGCTAGAGC-1	aneuploid	Cancer cell	1	no_WGD
AOCS_034_2_4_AAGCCATAGCTTTCCC-1	aneuploid	Cancer cell	7	no_WGD
AOCS_034_2_4_AAGCCATAGGCCTAAG-1	aneuploid	Cancer cell	1	no_WGD
AOCS_034_2_4_AAGCCATAGTATGACA-1	aneuploid	Cancer cell	1	no_WGD
AOCS_034_2_4_AAGCCATAGTCATACC-1	aneuploid	Cancer cell	1	no_WGD
AOCS_034_2_4_AAGCCATAGTTTAGGA-1	diploid	Macrophage	13	no_WGD
AOCS_034_2_4_AAGCCATCAAACTCGT-1	aneuploid	Cancer cell	1	no_WGD
AOCS_034_2_4_AAGCCATCAAGGTTGG-1	aneuploid	Cancer cell	1	no_WGD
AOCS_034_2_4_AAGCCATCACAATCTG-1	aneuploid	Cancer cell	1	no_WGD
AOCS_034_2_4_AAGCCATCAGCTCCTT-1	aneuploid	Cancer cell	4	no_WGD
AOCS_034_2_4_AAGCCATGTGGTAATA-1	aneuploid	Cancer cell	1	no_WGD
AOCS_034_2_4_AAGCCATGTGTGTGTT-1	diploid	Cancer cell	4	no_WGD
AOCS_034_2_4_AAGCCATGTTCGAAGG-1	aneuploid	Cancer cell	1	no_WGD
AOCS_034_2_4_AAGCCATGTTCGAGCC-1	aneuploid	Cancer cell	7	no_WGD
AOCS_034_2_4_AAGCCATGTTCGATTG-1	aneuploid	Cancer cell	1	no_WGD
AOCS_034_2_4_AAGCCATGTTCTGAGT-1	aneuploid	Cancer cell	1	no_WGD
AOCS_034_2_4_AAGCCATTCCACTTCG-1	diploid	Cancer cell	4	no_WGD
AOCS_034_2_4_AAGCCATTCCATTCAT-1	aneuploid	Cancer cell	1	no_WGD
AOCS_034_2_4_AAGCCATTCTAGCATG-1	aneuploid	Cancer cell	1	no_WGD
AOCS_034_2_4_AAGCCATTCTAGTACG-1	aneuploid	Cancer cell	1	no_WGD
AOCS_034_2_4_AAGCGAGAGAATCGAT-1	aneuploid	Cancer cell	7	no_WGD
AOCS_034_2_4_AAGCGAGAGCGACCCT-1	aneuploid	Cancer cell	1	no_WGD
AOCS_034_2_4_AAGCGAGAGCGATGAC-1	aneuploid	Cancer cell	1	no_WGD
AOCS_034_2_4_AAGCGAGAGCTGCCTG-1	diploid	Cancer cell	1	no_WGD
AOCS_034_2_4_AAGCGAGAGGTAAACT-1	diploid	Cancer cell	4	no_WGD
AOCS_034_2_4_AAGCGAGAGTTCTACG-1	diploid	Endothelial cell	15	no_WGD
AOCS_034_2_4_AAGCGAGCATACCAGT-1	aneuploid	Cancer cell	1	no_WGD
AOCS_034_2_4_AAGCGAGCATAGTCAC-1	aneuploid	Cancer cell	1	no_WGD
AOCS_034_2_4_AAGCGAGCATCCCACT-1	aneuploid	Cancer cell	1	no_WGD
AOCS_034_2_4_AAGCGAGCATCGTCCT-1	aneuploid	Cancer cell	1	no_WGD
AOCS_034_2_4_AAGCGAGCATGGAGAC-1	diploid	Cancer cell	4	no_WGD
AOCS_034_2_4_AAGCGAGCATTGCCTC-1	aneuploid	Cancer cell	1	no_WGD
AOCS_034_2_4_AAGCGAGGTAAGATCA-1	aneuploid	Cancer cell	1	no_WGD
AOCS_034_2_4_AAGCGAGGTCAGTCCG-1	aneuploid	Cancer cell	1	no_WGD
AOCS_034_2_4_AAGCGAGGTGTGAATA-1	diploid	Cancer cell	4	no_WGD
AOCS_034_2_4_AAGCGAGGTTACCCAA-1	aneuploid	Cancer cell	7	no_WGD
AOCS_034_2_4_AAGCGAGGTTCGTTCC-1	aneuploid	Cancer cell	1	no_WGD
AOCS_034_2_4_AAGCGAGTCGACGACC-1	aneuploid	Cancer cell	7	no_WGD
AOCS_034_2_4_AAGCGAGTCGAGATAA-1	aneuploid	Cancer cell	7	no_WGD
AOCS_034_2_4_AAGCGAGTCTAACGGT-1	aneuploid	Cancer cell	1	no_WGD
AOCS_034_2_4_AAGCGAGTCTAGCCAA-1	aneuploid	Cancer cell	1	no_WGD
AOCS_034_2_4_AAGCGAGTCTGTCTCG-1	aneuploid	Cancer cell	1	no_WGD
AOCS_034_2_4_AAGCGAGTCTTCTGGC-1	diploid	Cancer cell	0	no_WGD
AOCS_034_2_4_AAGCGAGTCTTGATTC-1	aneuploid	Cancer cell	11	no_WGD
AOCS_034_2_4_AAGCGAGTCTTTACAC-1	diploid	Cancer cell	4	no_WGD
AOCS_034_2_4_AAGCGTTAGAGCAGCT-1	aneuploid	Cancer cell	1	no_WGD
AOCS_034_2_4_AAGCGTTAGCTTTGTG-1	aneuploid	Cancer cell	7	no_WGD
AOCS_034_2_4_AAGCGTTAGTGCCCGT-1	aneuploid	Cancer cell	1	no_WGD
AOCS_034_2_4_AAGCGTTCACCTGCGA-1	aneuploid	Cancer cell	1	no_WGD
AOCS_034_2_4_AAGCGTTCACTCCTGT-1	aneuploid	Cancer cell	1	no_WGD
AOCS_034_2_4_AAGCGTTCAGGCAATG-1	diploid	Macrophage	13	no_WGD
AOCS_034_2_4_AAGCGTTGTACTAACC-1	aneuploid	Cancer cell	1	no_WGD
AOCS_034_2_4_AAGCGTTGTAGGCTGA-1	diploid	Cancer cell	4	no_WGD
AOCS_034_2_4_AAGCGTTGTTGGACCC-1	aneuploid	Cancer cell	1	no_WGD
AOCS_034_2_4_AAGCGTTTCAATCAGC-1	diploid	Cancer cell	4	no_WGD
AOCS_034_2_4_AAGCGTTTCAGCTTCC-1	aneuploid	Cancer cell	1	no_WGD
AOCS_034_2_4_AAGCGTTTCAGGAAAT-1	aneuploid	Cancer cell	7	no_WGD
AOCS_034_2_4_AAGCGTTTCAGTGTGT-1	aneuploid	Cancer cell	1	no_WGD
AOCS_034_2_4_AAGCGTTTCCCGAAAT-1	aneuploid	Cancer cell	1	no_WGD
AOCS_034_2_4_AAGCGTTTCCCTCAAC-1	aneuploid	Cancer cell	1	no_WGD
AOCS_034_2_4_AAGCGTTTCGTTCATT-1	aneuploid	Fibroblast	6	no_WGD
AOCS_034_2_4_AAGGAATAGATAGTCA-1	aneuploid	Cancer cell	1	no_WGD
AOCS_034_2_4_AAGGAATAGATTCGCT-1	aneuploid	Cancer cell	4	no_WGD
AOCS_034_2_4_AAGGAATAGCTGGAGT-1	aneuploid	Cancer cell	1	no_WGD
AOCS_034_2_4_AAGGAATAGTCGCTAT-1	diploid	Cancer cell	4	no_WGD
AOCS_034_2_4_AAGGAATAGTGAGGCT-1	diploid	Cancer cell	4	no_WGD
AOCS_034_2_4_AAGGAATCAACAACAA-1	aneuploid	Cancer cell	1	no_WGD
AOCS_034_2_4_AAGGAATCACTGGCCA-1	diploid	Fibroblast	6	no_WGD
AOCS_034_2_4_AAGGAATCAGACAAAT-1	diploid	Cancer cell	4	no_WGD
AOCS_034_2_4_AAGGAATCAGGGATAC-1	aneuploid	Cancer cell	1	no_WGD
AOCS_034_2_4_AAGGAATCAGGGTTGA-1	aneuploid	Cancer cell	7	no_WGD
AOCS_034_2_4_AAGGAATGTAAGCTCT-1	diploid	Cancer cell	4	no_WGD
AOCS_034_2_4_AAGGAATGTAGCGTTT-1	diploid	Cancer cell	4	no_WGD
AOCS_034_2_4_AAGGAATGTCCCTAAA-1	diploid	Cancer cell	4	no_WGD
AOCS_034_2_4_AAGGAATGTCCGATCG-1	aneuploid	Cancer cell	1	no_WGD
AOCS_034_2_4_AAGGAATGTGCGTGCT-1	diploid	Cancer cell	7	no_WGD
AOCS_034_2_4_AAGGAATGTGGAACAC-1	aneuploid	Cancer cell	1	no_WGD
AOCS_034_2_4_AAGGAATTCACTTCTA-1	aneuploid	Macrophage	13	no_WGD
AOCS_034_2_4_AAGGAATTCATTTGGG-1	aneuploid	Cancer cell	1	no_WGD
AOCS_034_2_4_AAGGAATTCCGAGTGC-1	aneuploid	Cancer cell	1	no_WGD
AOCS_034_2_4_AAGGAATTCGAATGCT-1	aneuploid	Cancer cell	1	no_WGD
AOCS_034_2_4_AAGGAATTCGAGTGAG-1	aneuploid	Cancer cell	1	no_WGD
AOCS_034_2_4_AAGGAATTCGCAGTCG-1	aneuploid	Cancer cell	7	no_WGD
AOCS_034_2_4_AAGGAATTCGCCACTT-1	aneuploid	Cancer cell	1	no_WGD
AOCS_034_2_4_AAGGAATTCGGACCAC-1	aneuploid	Cancer cell	1	no_WGD
AOCS_034_2_4_AAGGTAAAGAGAGCAA-1	aneuploid	Cancer cell	7	no_WGD
AOCS_034_2_4_AAGGTAAAGAGTGTTA-1	aneuploid	Cancer cell	4	no_WGD
AOCS_034_2_4_AAGGTAAAGCTTAGTC-1	aneuploid	Cancer cell	1	no_WGD
AOCS_034_2_4_AAGGTAAAGGCTCCCA-1	diploid	Macrophage	13	no_WGD
AOCS_034_2_4_AAGGTAAAGGTTCCAT-1	diploid	Endothelial cell	15	no_WGD
AOCS_034_2_4_AAGGTAAAGTATAACG-1	aneuploid	Cancer cell	1	no_WGD
AOCS_034_2_4_AAGGTAACAAAGCTAA-1	aneuploid	Cancer cell	7	no_WGD
AOCS_034_2_4_AAGGTAACAAAGGTTA-1	aneuploid	Cancer cell	1	no_WGD
AOCS_034_2_4_AAGGTAACACATGAAA-1	aneuploid	Cancer cell	1	no_WGD
AOCS_034_2_4_AAGGTAACAGCGGATA-1	aneuploid	Cancer cell	7	no_WGD
AOCS_034_2_4_AAGGTAACAGGGACTA-1	aneuploid	Cancer cell	1	no_WGD
AOCS_034_2_4_AAGGTAAGTCACTCTC-1	aneuploid	Cancer cell	1	no_WGD
AOCS_034_2_4_AAGGTAAGTCCCGTGA-1	diploid	Cancer cell	4	no_WGD
AOCS_034_2_4_AAGGTAAGTCGAAACG-1	diploid	Fibroblast	6	no_WGD
AOCS_034_2_4_AAGGTAAGTGCCTATA-1	aneuploid	Cancer cell	1	no_WGD
AOCS_034_2_4_AAGGTAAGTTCAGTAC-1	diploid	Cancer cell	4	no_WGD
AOCS_034_2_4_AAGGTAATCAACTTTC-1	diploid	Fibroblast	6	no_WGD
AOCS_034_2_4_AAGGTAATCACTACTT-1	aneuploid	Cancer cell	7	no_WGD
AOCS_034_2_4_AAGTACCAGAACCGCA-1	aneuploid	Cancer cell	1	no_WGD
AOCS_034_2_4_AAGTACCAGAAGCCAC-1	diploid	Macrophage	13	no_WGD
AOCS_034_2_4_AAGTACCAGAGCAACC-1	aneuploid	Cancer cell	1	no_WGD
AOCS_034_2_4_AAGTACCAGCCTTGAT-1	aneuploid	Cancer cell	7	no_WGD
AOCS_034_2_4_AAGTACCAGGGAGAAT-1	aneuploid	Macrophage	13	no_WGD
AOCS_034_2_4_AAGTACCAGGTAACTA-1	aneuploid	Cancer cell	7	no_WGD
AOCS_034_2_4_AAGTACCAGTAAGCAT-1	aneuploid	Cancer cell	1	no_WGD
AOCS_034_2_4_AAGTACCAGTCGTTAC-1	diploid	Macrophage	3	no_WGD
AOCS_034_2_4_AAGTACCAGTTTCGGT-1	aneuploid	Cancer cell	1	no_WGD
AOCS_034_2_4_AAGTACCCAAATGAAC-1	aneuploid	Cancer cell	1	no_WGD
AOCS_034_2_4_AAGTACCCAACTGCCG-1	aneuploid	Cancer cell	1	no_WGD
AOCS_034_2_4_AAGTACCCAAGAGTAT-1	aneuploid	Cancer cell	11	no_WGD
AOCS_034_2_4_AAGTACCCAAGGGCAT-1	aneuploid	Cancer cell	1	no_WGD
AOCS_034_2_4_AAGTACCCACACCGAC-1	aneuploid	Cancer cell	4	no_WGD
AOCS_034_2_4_AAGTACCCACGAGGTA-1	aneuploid	Cancer cell	1	no_WGD
AOCS_034_2_4_AAGTACCCAGGAGGAG-1	aneuploid	Cancer cell	1	no_WGD
AOCS_034_2_4_AAGTACCCAGTACTAC-1	diploid	Cancer cell	4	no_WGD
AOCS_034_2_4_AAGTACCCATCTGGGC-1	diploid	Cancer cell	4	no_WGD
AOCS_034_2_4_AAGTACCGTACCTATG-1	aneuploid	Cancer cell	1	no_WGD
AOCS_034_2_4_AAGTACCGTACTCGTA-1	diploid	Fibroblast	6	no_WGD
AOCS_034_2_4_AAGTACCGTATGGGAC-1	diploid	Macrophage	13	no_WGD
AOCS_034_2_4_AAGTACCGTATTCCGA-1	aneuploid	Cancer cell	1	no_WGD
AOCS_034_2_4_AAGTACCGTCAGACTT-1	diploid	Macrophage	3	no_WGD
AOCS_034_2_4_AAGTACCTCAATGCAC-1	aneuploid	Cancer cell	7	no_WGD
AOCS_034_2_4_AAGTACCTCATAGACC-1	aneuploid	Cancer cell	1	no_WGD
AOCS_034_2_4_AAGTACCTCCCTATTA-1	diploid	Fibroblast	6	no_WGD
AOCS_034_2_4_AAGTACCTCCTCTAGC-1	aneuploid	Cancer cell	7	no_WGD
AOCS_034_2_4_AAGTACCTCTAGTACG-1	aneuploid	Macrophage	13	no_WGD
AOCS_034_2_4_AAGTACCTCTGAGGTT-1	aneuploid	Cancer cell	1	no_WGD
AOCS_034_2_4_AAGTCGTAGACTTAAG-1	aneuploid	Cancer cell	7	no_WGD
AOCS_034_2_4_AAGTCGTAGTCCGTCG-1	aneuploid	Cancer cell	7	no_WGD
AOCS_034_2_4_AAGTCGTAGTGCAAAT-1	diploid	Cancer cell	1	no_WGD
AOCS_034_2_4_AAGTCGTCAAAGACGC-1	aneuploid	Cancer cell	1	no_WGD
AOCS_034_2_4_AAGTCGTCAATGAAAC-1	aneuploid	Cancer cell	1	no_WGD
AOCS_034_2_4_AAGTCGTCACGCTGCA-1	aneuploid	Cancer cell	1	no_WGD
AOCS_034_2_4_AAGTCGTCAGCAGACA-1	aneuploid	Cancer cell	7	no_WGD
AOCS_034_2_4_AAGTCGTCATTATGCG-1	aneuploid	Cancer cell	1	no_WGD
AOCS_034_2_4_AAGTCGTCATTGACCA-1	aneuploid	Cancer cell	1	no_WGD
AOCS_034_2_4_AAGTCGTGTATCGTAC-1	aneuploid	Cancer cell	1	no_WGD
AOCS_034_2_4_AAGTCGTGTCTCAAGT-1	diploid	Macrophage	13	no_WGD
AOCS_034_2_4_AAGTCGTGTGTTCCTC-1	aneuploid	Cancer cell	1	no_WGD
AOCS_034_2_4_AAGTCGTGTTTCGGCG-1	aneuploid	Macrophage	3	no_WGD
AOCS_034_2_4_AAGTCGTTCAAGTGGG-1	aneuploid	Cancer cell	1	no_WGD
AOCS_034_2_4_AAGTCGTTCCTCACTG-1	aneuploid	Cancer cell	7	no_WGD
AOCS_034_2_4_AAGTCGTTCCTGTAGA-1	aneuploid	CD8 T Cell	8	no_WGD
AOCS_034_2_4_AAGTCGTTCGGTCGGT-1	aneuploid	Macrophage	13	no_WGD
AOCS_034_2_4_AAGTGAAAGCCGATCC-1	aneuploid	Cancer cell	1	no_WGD
AOCS_034_2_4_AAGTGAAAGCGCAATG-1	aneuploid	Cancer cell	1	no_WGD
AOCS_034_2_4_AAGTGAAAGGTCTACT-1	aneuploid	Cancer cell	4	no_WGD
AOCS_034_2_4_AAGTGAAAGTCTTCCC-1	diploid	Macrophage	3	no_WGD
AOCS_034_2_4_AAGTGAACAACCGACC-1	aneuploid	Cancer cell	1	no_WGD
AOCS_034_2_4_AAGTGAACACACAGCC-1	diploid	Cancer cell	4	no_WGD
AOCS_034_2_4_AAGTGAACAGGGACTA-1	diploid	Cancer cell	1	no_WGD
AOCS_034_2_4_AAGTGAAGTAACACCT-1	diploid	Cancer cell	0	no_WGD
AOCS_034_2_4_AAGTGAAGTAAGGTCG-1	aneuploid	Cancer cell	7	no_WGD
AOCS_034_2_4_AAGTGAAGTAATGCGG-1	diploid	Cancer cell	4	no_WGD
AOCS_034_2_4_AAGTGAAGTATCACCA-1	aneuploid	Cancer cell	1	no_WGD
AOCS_034_2_4_AAGTGAAGTCACCACG-1	aneuploid	Cancer cell	1	no_WGD
AOCS_034_2_4_AAGTGAAGTCAGACTT-1	aneuploid	Cancer cell	1	no_WGD
AOCS_034_2_4_AAGTGAAGTGATAGAT-1	aneuploid	Cancer cell	7	no_WGD
AOCS_034_2_4_AAGTGAAGTTCTTGTT-1	aneuploid	Cancer cell	7	no_WGD
AOCS_034_2_4_AAGTGAAGTTTAGAGA-1	aneuploid	Cancer cell	11	no_WGD
AOCS_034_2_4_AAGTGAAGTTTCCATT-1	diploid	Progenitor cell	20	no_WGD
AOCS_034_2_4_AAGTGAATCCCGAAAT-1	diploid	Cancer cell	4	no_WGD
AOCS_034_2_4_AAGTGAATCGGTAGGA-1	diploid	Fibroblast	6	no_WGD
AOCS_034_2_4_AAGTGAATCGTTCAGA-1	aneuploid	Cancer cell	1	no_WGD
AOCS_034_2_4_AAGTGAATCTGTCTCG-1	diploid	Macrophage	13	no_WGD
AOCS_034_2_4_AAGTTCGAGCACCCAC-1	diploid	Macrophage	13	no_WGD
AOCS_034_2_4_AAGTTCGAGCGGCTCT-1	aneuploid	Cancer cell	4	no_WGD
AOCS_034_2_4_AAGTTCGAGGAGATAG-1	diploid	Cancer cell	4	no_WGD
AOCS_034_2_4_AAGTTCGAGGCACAAC-1	diploid	Fibroblast	6	no_WGD
AOCS_034_2_4_AAGTTCGAGTCAATCC-1	diploid	Macrophage	13	no_WGD
AOCS_034_2_4_AAGTTCGCAAATGCGG-1	diploid	Cancer cell	1	no_WGD
AOCS_034_2_4_AAGTTCGCAAATTGCC-1	aneuploid	Cancer cell	1	no_WGD
AOCS_034_2_4_AAGTTCGCAGCTACCG-1	aneuploid	Cancer cell	1	no_WGD
AOCS_034_2_4_AAGTTCGGTACGGATG-1	diploid	Macrophage	13	no_WGD
AOCS_034_2_4_AAGTTCGGTGCCAAGA-1	aneuploid	Cancer cell	11	no_WGD
AOCS_034_2_4_AAGTTCGGTGTAAACA-1	diploid	Fibroblast	6	no_WGD
AOCS_034_2_4_AAGTTCGTCAAACGTC-1	aneuploid	Cancer cell	1	no_WGD
AOCS_034_2_4_AAGTTCGTCAGTGATC-1	aneuploid	Cancer cell	1	no_WGD
AOCS_034_2_4_AAGTTCGTCGAACTCA-1	aneuploid	Cancer cell	1	no_WGD
AOCS_034_2_4_AAGTTCGTCGCGTTTC-1	aneuploid	Cancer cell	1	no_WGD
AOCS_034_2_4_AAGTTCGTCGGTCATA-1	diploid	Cancer cell	1	no_WGD
AOCS_034_2_4_AAGTTCGTCGGTCGGT-1	aneuploid	Cancer cell	1	no_WGD
AOCS_034_2_4_AAGTTCGTCGTGACTA-1	diploid	Cancer cell	1	no_WGD
AOCS_034_2_4_AAGTTCGTCGTTGTTT-1	aneuploid	Cancer cell	1	no_WGD
AOCS_034_2_4_AAGTTCGTCTCATTTG-1	aneuploid	Cancer cell	1	no_WGD
AOCS_034_2_4_AATAGAGAGAGAAGGT-1	aneuploid	Cancer cell	1	no_WGD
AOCS_034_2_4_AATAGAGAGATACCAA-1	aneuploid	Cancer cell	1	no_WGD
AOCS_034_2_4_AATAGAGAGGAGGGTG-1	aneuploid	Cancer cell	1	no_WGD
AOCS_034_2_4_AATAGAGAGGCCACCT-1	aneuploid	Cancer cell	1	no_WGD
AOCS_034_2_4_AATAGAGAGTCGGCCT-1	aneuploid	Cancer cell	1	no_WGD
AOCS_034_2_4_AATAGAGCAAGTGCTT-1	diploid	Cancer cell	1	no_WGD
AOCS_034_2_4_AATAGAGCACGACGAA-1	aneuploid	Cancer cell	1	no_WGD
AOCS_034_2_4_AATAGAGCAGGCGAAT-1	aneuploid	Cancer cell	1	no_WGD
AOCS_034_2_4_AATAGAGCAGTCCCGA-1	aneuploid	Fibroblast	6	no_WGD
AOCS_034_2_4_AATAGAGCATTAGGCT-1	aneuploid	Cancer cell	1	no_WGD
AOCS_034_2_4_AATAGAGGTCAGCGTC-1	aneuploid	Cancer cell	1	no_WGD
AOCS_034_2_4_AATAGAGGTCCCTGAG-1	aneuploid	Cancer cell	7	no_WGD
AOCS_034_2_4_AATAGAGGTCGCATCG-1	aneuploid	Cancer cell	7	no_WGD
AOCS_034_2_4_AATAGAGGTGTGTGTT-1	aneuploid	Cancer cell	1	no_WGD
AOCS_034_2_4_AATAGAGGTTACCCAA-1	diploid	Cancer cell	4	no_WGD
AOCS_034_2_4_AATAGAGGTTGACTGT-1	aneuploid	Cancer cell	7	no_WGD
AOCS_034_2_4_AATAGAGGTTTGGCTA-1	aneuploid	Cancer cell	1	no_WGD
AOCS_034_2_4_AATAGAGTCACAGAGG-1	aneuploid	Cancer cell	7	no_WGD
AOCS_034_2_4_AATAGAGTCAGACATC-1	aneuploid	Cancer cell	1	no_WGD
AOCS_034_2_4_AATAGAGTCCAAACCA-1	aneuploid	Cancer cell	7	no_WGD
AOCS_034_2_4_AATAGAGTCCATGATG-1	diploid	Macrophage	13	no_WGD
AOCS_034_2_4_AATAGAGTCGAGGCAA-1	aneuploid	Cancer cell	1	no_WGD
AOCS_034_2_4_AATAGAGTCTACGGTA-1	aneuploid	Cancer cell	1	no_WGD
AOCS_034_2_4_AATAGAGTCTCCAAGA-1	aneuploid	Macrophage	13	no_WGD
AOCS_034_2_4_AATAGAGTCTTACGTT-1	aneuploid	Cancer cell	1	no_WGD
AOCS_034_2_4_AATCACGAGCATCCTA-1	aneuploid	Cancer cell	1	no_WGD
AOCS_034_2_4_AATCACGAGCGATGGT-1	diploid	Cancer cell	1	no_WGD
AOCS_034_2_4_AATCACGAGGAAGTGA-1	aneuploid	Cancer cell	1	no_WGD
AOCS_034_2_4_AATCACGAGGATGAGA-1	aneuploid	Cancer cell	4	no_WGD
AOCS_034_2_4_AATCACGAGTTACGTC-1	aneuploid	Cancer cell	1	no_WGD
AOCS_034_2_4_AATCACGCAAAGGCAC-1	aneuploid	Cancer cell	1	no_WGD
AOCS_034_2_4_AATCACGCAAATTAGG-1	aneuploid	Cancer cell	1	no_WGD
AOCS_034_2_4_AATCACGCAAGAGAGA-1	aneuploid	Cancer cell	1	no_WGD
AOCS_034_2_4_AATCACGCACGACGCT-1	aneuploid	Cancer cell	1	no_WGD
AOCS_034_2_4_AATCACGCAGACTCTA-1	aneuploid	Cancer cell	1	no_WGD
AOCS_034_2_4_AATCACGCAGTCCGTG-1	aneuploid	Fibroblast	6	no_WGD
AOCS_034_2_4_AATCACGCATATGCGT-1	aneuploid	Cancer cell	1	no_WGD
AOCS_034_2_4_AATCACGCATCTGGGC-1	aneuploid	Cancer cell	7	no_WGD
AOCS_034_2_4_AATCACGCATCTTCGC-1	aneuploid	Cancer cell	1	no_WGD
AOCS_034_2_4_AATCACGCATGTCGTA-1	aneuploid	Cancer cell	1	no_WGD
AOCS_034_2_4_AATCACGGTACACGTT-1	aneuploid	Cancer cell	1	no_WGD
AOCS_034_2_4_AATCACGGTACTGGGA-1	diploid	Progenitor cell	20	no_WGD
AOCS_034_2_4_AATCACGGTATCAGGG-1	aneuploid	Cancer cell	1	no_WGD
AOCS_034_2_4_AATCACGGTATTGAGA-1	aneuploid	Cancer cell	1	no_WGD
AOCS_034_2_4_AATCACGGTCAGTCTA-1	aneuploid	Cancer cell	1	no_WGD
AOCS_034_2_4_AATCACGGTGATACCT-1	aneuploid	Cancer cell	1	no_WGD
AOCS_034_2_4_AATCACGGTTTCCATT-1	aneuploid	Cancer cell	1	no_WGD
AOCS_034_2_4_AATCACGTCCTACACC-1	diploid	Macrophage	13	no_WGD
AOCS_034_2_4_AATCACGTCCTGTACC-1	diploid	Cancer cell	1	no_WGD
AOCS_034_2_4_AATCACGTCTTTGGAG-1	aneuploid	Cancer cell	1	no_WGD
AOCS_034_2_4_AATCGACAGACTGTTC-1	diploid	Macrophage	13	no_WGD
AOCS_034_2_4_AATCGACAGAGTGAAG-1	aneuploid	Cancer cell	1	no_WGD
AOCS_034_2_4_AATCGACAGCCAACCC-1	diploid	Macrophage	13	no_WGD
AOCS_034_2_4_AATCGACAGCGATTCT-1	aneuploid	Cancer cell	4	no_WGD
AOCS_034_2_4_AATCGACAGCTACAAA-1	aneuploid	Cancer cell	1	no_WGD
AOCS_034_2_4_AATCGACAGCTCGTGC-1	aneuploid	Cancer cell	1	no_WGD
AOCS_034_2_4_AATCGACAGCTGAAGC-1	diploid	Macrophage	3	no_WGD
AOCS_034_2_4_AATCGACAGCTGTTAC-1	aneuploid	Cancer cell	1	no_WGD
AOCS_034_2_4_AATCGACAGGTGGGTT-1	aneuploid	Cancer cell	4	no_WGD
AOCS_034_2_4_AATCGACCAACAAGTA-1	aneuploid	Cancer cell	7	no_WGD
AOCS_034_2_4_AATCGACCAAGCGGAT-1	aneuploid	Cancer cell	1	no_WGD
AOCS_034_2_4_AATCGACCAATACGCT-1	diploid	Cancer cell	4	no_WGD
AOCS_034_2_4_AATCGACCACATGGTT-1	diploid	Macrophage	13	no_WGD
AOCS_034_2_4_AATCGACCACGACAAG-1	aneuploid	Cancer cell	1	no_WGD
AOCS_034_2_4_AATCGACCAGGTAGTG-1	aneuploid	Cancer cell	1	no_WGD
AOCS_034_2_4_AATCGACCATCATCTT-1	aneuploid	Cancer cell	1	no_WGD
AOCS_034_2_4_AATCGACCATCCTTCG-1	aneuploid	Cancer cell	1	no_WGD
AOCS_034_2_4_AATCGACCATTGCTTT-1	aneuploid	Cancer cell	7	no_WGD
AOCS_034_2_4_AATCGACGTCTCGGAC-1	aneuploid	Cancer cell	1	no_WGD
AOCS_034_2_4_AATCGACGTGAATGTA-1	aneuploid	Cancer cell	1	no_WGD
AOCS_034_2_4_AATCGACGTGGTATGG-1	diploid	Macrophage	13	no_WGD
AOCS_034_2_4_AATCGACTCACGGTCG-1	aneuploid	Cancer cell	1	no_WGD
AOCS_034_2_4_AATCGACTCACTGAAC-1	aneuploid	Cancer cell	1	no_WGD
AOCS_034_2_4_AATCGACTCCCGTAAA-1	aneuploid	Cancer cell	1	no_WGD
AOCS_034_2_4_AATCGACTCCGGTTCT-1	aneuploid	Cancer cell	7	no_WGD
AOCS_034_2_4_AATCGACTCCTGTAAG-1	aneuploid	Cancer cell	1	no_WGD
AOCS_034_2_4_AATCGACTCGACACCG-1	diploid	Macrophage	13	no_WGD
AOCS_034_2_4_AATCGTGAGACTTCAC-1	diploid	Cancer cell	1	no_WGD
AOCS_034_2_4_AATCGTGAGCGCTGCT-1	aneuploid	Cancer cell	1	no_WGD
AOCS_034_2_4_AATCGTGAGTAACGAT-1	aneuploid	Macrophage	13	no_WGD
AOCS_034_2_4_AATCGTGAGTCGCCCA-1	aneuploid	Cancer cell	1	no_WGD
AOCS_034_2_4_AATCGTGAGTGGTTAA-1	aneuploid	Cancer cell	1	no_WGD
AOCS_034_2_4_AATCGTGCAACCACGC-1	aneuploid	Cancer cell	1	no_WGD
AOCS_034_2_4_AATCGTGCAACTGATC-1	diploid	Fibroblast	6	no_WGD
AOCS_034_2_4_AATCGTGCAAGCCTGC-1	aneuploid	Cancer cell	7	no_WGD
AOCS_034_2_4_AATCGTGCACCCAATA-1	aneuploid	Cancer cell	1	no_WGD
AOCS_034_2_4_AATCGTGCAGGCCTGT-1	aneuploid	Cancer cell	1	no_WGD
AOCS_034_2_4_AATCGTGCAGGCTTGC-1	aneuploid	Cancer cell	1	no_WGD
AOCS_034_2_4_AATCGTGCATGTTCGA-1	aneuploid	Cancer cell	4	no_WGD
AOCS_034_2_4_AATCGTGGTAACGTTC-1	aneuploid	Cancer cell	1	no_WGD
AOCS_034_2_4_AATCGTGGTAACTAAG-1	aneuploid	Cancer cell	1	no_WGD
AOCS_034_2_4_AATCGTGGTCGCATTA-1	diploid	Cancer cell	1	no_WGD
AOCS_034_2_4_AATCGTGGTGAGGATC-1	aneuploid	Cancer cell	1	no_WGD
AOCS_034_2_4_AATCGTGGTGGTCTTA-1	diploid	Cancer cell	4	no_WGD
AOCS_034_2_4_AATCGTGGTTCAGTAC-1	aneuploid	Cancer cell	4	no_WGD
AOCS_034_2_4_AATCGTGGTTGCTCCT-1	aneuploid	Cancer cell	1	no_WGD
AOCS_034_2_4_AATCGTGGTTGGGAAC-1	aneuploid	Cancer cell	1	no_WGD
AOCS_034_2_4_AATCGTGGTTTACGTG-1	aneuploid	Cancer cell	1	no_WGD
AOCS_034_2_4_AATCGTGTCACTCACC-1	diploid	Macrophage	3	no_WGD
AOCS_034_2_4_AATCGTGTCATTTACC-1	diploid	Macrophage	3	no_WGD
AOCS_034_2_4_AATCGTGTCCTGCTAC-1	diploid	Macrophage	13	no_WGD
AOCS_034_2_4_AATCGTGTCCTTTAGT-1	aneuploid	Cancer cell	1	no_WGD
AOCS_034_2_4_AATCGTGTCTAGACAC-1	aneuploid	Cancer cell	1	no_WGD
AOCS_034_2_4_AATGAAGAGAGGTCGT-1	aneuploid	Cancer cell	1	no_WGD
AOCS_034_2_4_AATGAAGAGCCGGATA-1	diploid	Macrophage	13	no_WGD
AOCS_034_2_4_AATGAAGAGCCTGCCA-1	aneuploid	Cancer cell	1	no_WGD
AOCS_034_2_4_AATGAAGAGGATCACG-1	diploid	Fibroblast	6	no_WGD
AOCS_034_2_4_AATGAAGAGTAACCTC-1	aneuploid	Cancer cell	1	no_WGD
AOCS_034_2_4_AATGAAGAGTCATAGA-1	diploid	Macrophage	3	no_WGD
AOCS_034_2_4_AATGAAGAGTCTAACC-1	aneuploid	Cancer cell	1	no_WGD
AOCS_034_2_4_AATGAAGAGTTGAATG-1	diploid	Cancer cell	4	no_WGD
AOCS_034_2_4_AATGAAGCAAAGGTTA-1	aneuploid	Macrophage	3	no_WGD
AOCS_034_2_4_AATGAAGCAACCAACT-1	aneuploid	Cancer cell	1	no_WGD
AOCS_034_2_4_AATGAAGCAACCAATC-1	aneuploid	Cancer cell	1	no_WGD
AOCS_034_2_4_AATGAAGCAACCAGAG-1	aneuploid	Cancer cell	4	no_WGD
AOCS_034_2_4_AATGAAGCACTGTTCC-1	aneuploid	Cancer cell	1	no_WGD
AOCS_034_2_4_AATGAAGCAGGCCCTA-1	aneuploid	Cancer cell	1	no_WGD
AOCS_034_2_4_AATGAAGCAGTCGCAC-1	aneuploid	Cancer cell	1	no_WGD
AOCS_034_2_4_AATGAAGCATCGTTCC-1	aneuploid	Cancer cell	1	no_WGD
AOCS_034_2_4_AATGAAGGTCGGCCTA-1	diploid	Macrophage	13	no_WGD
AOCS_034_2_4_AATGAAGGTCTATGAC-1	diploid	Cancer cell	4	no_WGD
AOCS_034_2_4_AATGAAGGTGAGCTCC-1	aneuploid	Cancer cell	1	no_WGD
AOCS_034_2_4_AATGAAGGTGGCTGAA-1	aneuploid	Cancer cell	1	no_WGD
AOCS_034_2_4_AATGAAGTCACCGGTG-1	aneuploid	Cancer cell	1	no_WGD
AOCS_034_2_4_AATGAAGTCACTGGGC-1	aneuploid	Cancer cell	1	no_WGD
AOCS_034_2_4_AATGAAGTCAGGAAGC-1	aneuploid	Cancer cell	1	no_WGD
AOCS_034_2_4_AATGAAGTCAGTCAGT-1	aneuploid	Cancer cell	7	no_WGD
AOCS_034_2_4_AATGAAGTCATGTCAG-1	aneuploid	Cancer cell	1	no_WGD
AOCS_034_2_4_AATGAAGTCCACATAG-1	aneuploid	Cancer cell	7	no_WGD
AOCS_034_2_4_AATGAAGTCGCTCATC-1	aneuploid	Cancer cell	1	no_WGD
AOCS_034_2_4_AATGACCAGCATCCTA-1	aneuploid	Cancer cell	1	no_WGD
AOCS_034_2_4_AATGACCAGGTGCTAG-1	aneuploid	Cancer cell	1	no_WGD
AOCS_034_2_4_AATGACCCAAATTGGA-1	diploid	Cancer cell	1	no_WGD
AOCS_034_2_4_AATGACCCAATTCTCT-1	aneuploid	Cancer cell	1	no_WGD
AOCS_034_2_4_AATGACCCAGCTATTG-1	aneuploid	Cancer cell	1	no_WGD
AOCS_034_2_4_AATGACCCAGGTACGA-1	aneuploid	Cancer cell	1	no_WGD
AOCS_034_2_4_AATGACCCAGTATGAA-1	aneuploid	Cancer cell	7	no_WGD
AOCS_034_2_4_AATGACCGTAACATAG-1	aneuploid	Cancer cell	1	no_WGD
AOCS_034_2_4_AATGACCGTAGCCAGA-1	aneuploid	Cancer cell	1	no_WGD
AOCS_034_2_4_AATGACCGTATACCCA-1	aneuploid	Cancer cell	7	no_WGD
AOCS_034_2_4_AATGACCGTCAGACTT-1	aneuploid	Cancer cell	1	no_WGD
AOCS_034_2_4_AATGACCGTCTACGAT-1	aneuploid	Cancer cell	1	no_WGD
AOCS_034_2_4_AATGACCGTCTTCTAT-1	aneuploid	Cancer cell	1	no_WGD
AOCS_034_2_4_AATGACCTCACCATAG-1	aneuploid	Cancer cell	1	no_WGD
AOCS_034_2_4_AATGACCTCAGGTAAA-1	aneuploid	Cancer cell	7	no_WGD
AOCS_034_2_4_AATGACCTCATTGAGC-1	aneuploid	Cancer cell	4	no_WGD
AOCS_034_2_4_AATGACCTCCGAAATC-1	aneuploid	Cancer cell	1	no_WGD
AOCS_034_2_4_AATGACCTCCGATCGG-1	diploid	Macrophage	13	no_WGD
AOCS_034_2_4_AATGACCTCTGCGGAC-1	aneuploid	Cancer cell	1	no_WGD
AOCS_034_2_4_AATGACCTCTTAATCC-1	aneuploid	Cancer cell	1	no_WGD
AOCS_034_2_4_AATGCCAAGAATACAC-1	aneuploid	Cancer cell	1	no_WGD
AOCS_034_2_4_AATGCCAAGATCCAAA-1	aneuploid	Cancer cell	1	no_WGD
AOCS_034_2_4_AATGCCAAGCATACTC-1	diploid	Macrophage	13	no_WGD
AOCS_034_2_4_AATGCCAAGGATCATA-1	diploid	Cancer cell	4	no_WGD
AOCS_034_2_4_AATGCCAAGGTAGGCT-1	aneuploid	Cancer cell	4	no_WGD
AOCS_034_2_4_AATGCCAAGTACCGGA-1	aneuploid	Cancer cell	1	no_WGD
AOCS_034_2_4_AATGCCACACCGTGGT-1	aneuploid	Cancer cell	1	no_WGD
AOCS_034_2_4_AATGCCACACGCTGCA-1	aneuploid	Cancer cell	7	no_WGD
AOCS_034_2_4_AATGCCACACTCATAG-1	aneuploid	Cancer cell	1	no_WGD
AOCS_034_2_4_AATGCCACACTTGACA-1	diploid	Fibroblast	6	no_WGD
AOCS_034_2_4_AATGCCACAGTTGTTG-1	aneuploid	Cancer cell	7	no_WGD
AOCS_034_2_4_AATGCCACATAACTCG-1	aneuploid	Cancer cell	1	no_WGD
AOCS_034_2_4_AATGCCACATCTTTCA-1	diploid	Fibroblast	6	no_WGD
AOCS_034_2_4_AATGCCAGTACCGTGC-1	aneuploid	Cancer cell	1	no_WGD
AOCS_034_2_4_AATGCCAGTGTTTCTT-1	diploid	Endothelial cell	15	no_WGD
AOCS_034_2_4_AATGCCAGTTACGATC-1	aneuploid	Cancer cell	1	no_WGD
AOCS_034_2_4_AATGCCAGTTGGAGGT-1	aneuploid	Cancer cell	1	no_WGD
AOCS_034_2_4_AATGCCAGTTGTCAGT-1	diploid	Fibroblast	6	no_WGD
AOCS_034_2_4_AATGCCATCAAATGAG-1	aneuploid	Cancer cell	1	no_WGD
AOCS_034_2_4_AATGCCATCAGTAGGG-1	diploid	Cancer cell	4	no_WGD
AOCS_034_2_4_AATGCCATCCTTACCG-1	aneuploid	Cancer cell	1	no_WGD
AOCS_034_2_4_AATGCCATCGCATAGT-1	diploid	Cancer cell	4	no_WGD
AOCS_034_2_4_AATGCCATCTAGCATG-1	aneuploid	Cancer cell	1	no_WGD
AOCS_034_2_4_AATGCCATCTTCACGC-1	aneuploid	Cancer cell	7	no_WGD
AOCS_034_2_4_AATGGAAAGACAACAT-1	diploid	Macrophage	3	no_WGD
AOCS_034_2_4_AATGGAAAGACATAAC-1	aneuploid	Cancer cell	7	no_WGD
AOCS_034_2_4_AATGGAAAGCCATTGT-1	aneuploid	Fibroblast	6	no_WGD
AOCS_034_2_4_AATGGAAAGCCTGGAA-1	diploid	Cancer cell	1	no_WGD
AOCS_034_2_4_AATGGAAAGCGCCTCA-1	aneuploid	Cancer cell	4	no_WGD
AOCS_034_2_4_AATGGAAAGCGCTGCT-1	aneuploid	Cancer cell	1	no_WGD
AOCS_034_2_4_AATGGAACAACAAAGT-1	aneuploid	Cancer cell	1	no_WGD
AOCS_034_2_4_AATGGAACAACGGTAG-1	aneuploid	Cancer cell	1	no_WGD
AOCS_034_2_4_AATGGAACAATACCCA-1	aneuploid	Cancer cell	11	no_WGD
AOCS_034_2_4_AATGGAACACAGCCTG-1	aneuploid	Cancer cell	7	no_WGD
AOCS_034_2_4_AATGGAACATGAATCC-1	diploid	Cancer cell	4	no_WGD
AOCS_034_2_4_AATGGAAGTACATTGC-1	aneuploid	Cancer cell	1	no_WGD
AOCS_034_2_4_AATGGAAGTCGCTCGA-1	aneuploid	Cancer cell	1	no_WGD
AOCS_034_2_4_AATGGAAGTGCACAAG-1	diploid	Cancer cell	4	no_WGD
AOCS_034_2_4_AATGGAAGTGGGCTCT-1	aneuploid	Cancer cell	1	no_WGD
AOCS_034_2_4_AATGGAAGTGTACAGG-1	aneuploid	Cancer cell	1	no_WGD
AOCS_034_2_4_AATGGAATCCACACAA-1	diploid	Macrophage	3	no_WGD
AOCS_034_2_4_AATGGAATCCTCTAGC-1	aneuploid	Cancer cell	1	no_WGD
AOCS_034_2_4_AATGGAATCGATTCCC-1	aneuploid	Cancer cell	1	no_WGD
AOCS_034_2_4_AATGGAATCGTGGACC-1	diploid	Cancer cell	1	no_WGD
AOCS_034_2_4_AATGGAATCTCAACCC-1	aneuploid	Cancer cell	4	no_WGD
AOCS_034_2_4_AATGGCTAGCCGTCGT-1	aneuploid	Cancer cell	1	no_WGD
AOCS_034_2_4_AATGGCTAGGTGGCTA-1	diploid	Macrophage	13	no_WGD
AOCS_034_2_4_AATGGCTCAATAGTCC-1	aneuploid	Cancer cell	1	no_WGD
AOCS_034_2_4_AATGGCTCAGATTAAG-1	aneuploid	Cancer cell	1	no_WGD
AOCS_034_2_4_AATGGCTCATGAAAGT-1	aneuploid	Cancer cell	11	no_WGD
AOCS_034_2_4_AATGGCTCATGTCGTA-1	aneuploid	Cancer cell	4	no_WGD
AOCS_034_2_4_AATGGCTCATTGAGGG-1	aneuploid	Cancer cell	1	no_WGD
AOCS_034_2_4_AATGGCTGTAGTCTGT-1	aneuploid	Cancer cell	1	no_WGD
AOCS_034_2_4_AATGGCTGTATGATCC-1	aneuploid	Cancer cell	1	no_WGD
AOCS_034_2_4_AATGGCTGTTCAAACC-1	aneuploid	Cancer cell	1	no_WGD
AOCS_034_2_4_AATGGCTGTTCTGAGT-1	aneuploid	Cancer cell	1	no_WGD
AOCS_034_2_4_AATGGCTTCAAGTGTC-1	aneuploid	Cancer cell	1	no_WGD
AOCS_034_2_4_AATGGCTTCAATCTTC-1	diploid	Progenitor cell	20	no_WGD
AOCS_034_2_4_AATGGCTTCGGAGCAA-1	aneuploid	Cancer cell	1	no_WGD
AOCS_034_2_4_AATGGCTTCTTCACGC-1	diploid	Cancer cell	4	no_WGD
AOCS_034_2_4_AATTCCTAGACCTCAT-1	diploid	Cancer cell	4	no_WGD
AOCS_034_2_4_AATTCCTAGCTCGCAC-1	aneuploid	Cancer cell	1	no_WGD
AOCS_034_2_4_AATTCCTAGGATATAC-1	aneuploid	Cancer cell	1	no_WGD
AOCS_034_2_4_AATTCCTAGGTGAGCT-1	aneuploid	Cancer cell	1	no_WGD
AOCS_034_2_4_AATTCCTCACAGCTGC-1	aneuploid	Cancer cell	1	no_WGD
AOCS_034_2_4_AATTCCTCACGACGTC-1	aneuploid	Cancer cell	4	no_WGD
AOCS_034_2_4_AATTCCTCAGGACAGT-1	aneuploid	Cancer cell	7	no_WGD
AOCS_034_2_4_AATTCCTCATCGGTTA-1	aneuploid	Cancer cell	1	no_WGD
AOCS_034_2_4_AATTCCTGTCATTGCA-1	aneuploid	Cancer cell	4	no_WGD
AOCS_034_2_4_AATTCCTGTCCCGTGA-1	aneuploid	Cancer cell	1	no_WGD
AOCS_034_2_4_AATTCCTGTCGAGTTT-1	aneuploid	Cancer cell	1	no_WGD
AOCS_034_2_4_AATTCCTTCAGAGCAG-1	aneuploid	Cancer cell	1	no_WGD
AOCS_034_2_4_AATTCCTTCCTCACTG-1	aneuploid	Cancer cell	1	no_WGD
AOCS_034_2_4_AATTCCTTCGAGAACG-1	aneuploid	Cancer cell	0	no_WGD
AOCS_034_2_4_AATTCCTTCGCGAAGA-1	aneuploid	Cancer cell	1	no_WGD
AOCS_034_2_4_AATTCCTTCTCCCATG-1	diploid	Cancer cell	4	no_WGD
AOCS_034_2_4_AATTTCCAGACGATAT-1	aneuploid	Cancer cell	1	no_WGD
AOCS_034_2_4_AATTTCCAGCATATGA-1	diploid	Cancer cell	4	no_WGD
AOCS_034_2_4_AATTTCCAGCATGATA-1	aneuploid	Cancer cell	1	no_WGD
AOCS_034_2_4_AATTTCCAGGGAGGAC-1	aneuploid	Cancer cell	1	no_WGD
AOCS_034_2_4_AATTTCCAGTATTCCG-1	aneuploid	Cancer cell	1	no_WGD
AOCS_034_2_4_AATTTCCAGTCGGGAT-1	diploid	Cancer cell	1	no_WGD
AOCS_034_2_4_AATTTCCCAAACTAAG-1	aneuploid	Cancer cell	1	no_WGD
AOCS_034_2_4_AATTTCCCAATAGGAT-1	aneuploid	Cancer cell	1	no_WGD
AOCS_034_2_4_AATTTCCCACGCGCTA-1	aneuploid	Cancer cell	1	no_WGD
AOCS_034_2_4_AATTTCCCATAATGAG-1	aneuploid	Cancer cell	1	no_WGD
AOCS_034_2_4_AATTTCCCATGGCTGC-1	aneuploid	Cancer cell	1	no_WGD
AOCS_034_2_4_AATTTCCGTACACTCA-1	aneuploid	Cancer cell	1	no_WGD
AOCS_034_2_4_AATTTCCGTCTTAGTG-1	aneuploid	Cancer cell	1	no_WGD
AOCS_034_2_4_AATTTCCGTGGCTAGA-1	aneuploid	Cancer cell	1	no_WGD
AOCS_034_2_4_AATTTCCGTGTCCTAA-1	aneuploid	Cancer cell	1	no_WGD
AOCS_034_2_4_AATTTCCGTGTGCCTG-1	aneuploid	Cancer cell	1	no_WGD
AOCS_034_2_4_AATTTCCGTTAAGCAA-1	aneuploid	Cancer cell	7	no_WGD
AOCS_034_2_4_AATTTCCGTTCTCTAT-1	diploid	Macrophage	13	no_WGD
AOCS_034_2_4_AATTTCCGTTTCGGCG-1	aneuploid	Cancer cell	1	no_WGD
AOCS_034_2_4_AATTTCCTCATGGAGG-1	aneuploid	Cancer cell	7	no_WGD
AOCS_034_2_4_AATTTCCTCCATTTAC-1	aneuploid	Cancer cell	1	no_WGD
AOCS_034_2_4_ACAAAGAAGAGTTCGG-1	diploid	Fibroblast	6	no_WGD
AOCS_034_2_4_ACAAAGAAGCATTGTC-1	aneuploid	Cancer cell	7	no_WGD
AOCS_034_2_4_ACAAAGAAGGGAACAA-1	aneuploid	Cancer cell	1	no_WGD
AOCS_034_2_4_ACAAAGAAGTTGGCGA-1	aneuploid	Cancer cell	1	no_WGD
AOCS_034_2_4_ACAAAGACAAGGGCAT-1	aneuploid	Cancer cell	1	no_WGD
AOCS_034_2_4_ACAAAGACACACCTAA-1	aneuploid	Cancer cell	4	no_WGD
AOCS_034_2_4_ACAAAGACATGAGGGT-1	aneuploid	Cancer cell	1	no_WGD
AOCS_034_2_4_ACAAAGAGTAGACAAT-1	aneuploid	Cancer cell	1	no_WGD
AOCS_034_2_4_ACAAAGAGTAGACAGC-1	aneuploid	Cancer cell	4	no_WGD
AOCS_034_2_4_ACAAAGAGTATTTCTC-1	aneuploid	Cancer cell	1	no_WGD
AOCS_034_2_4_ACAAAGAGTCGAGATG-1	aneuploid	Cancer cell	7	no_WGD
AOCS_034_2_4_ACAAAGAGTCGGCTAC-1	aneuploid	Cancer cell	1	no_WGD
AOCS_034_2_4_ACAAAGAGTGGGAGAG-1	aneuploid	Cancer cell	1	no_WGD
AOCS_034_2_4_ACAAAGAGTGGTCTTA-1	aneuploid	Cancer cell	1	no_WGD
AOCS_034_2_4_ACAAAGATCAGCAGAG-1	aneuploid	Cancer cell	1	no_WGD
AOCS_034_2_4_ACAAAGATCATTGCGA-1	aneuploid	Cancer cell	7	no_WGD
AOCS_034_2_4_ACAAAGATCCATCCGT-1	aneuploid	Cancer cell	1	no_WGD
AOCS_034_2_4_ACAAAGATCCTATTGT-1	diploid	Fibroblast	6	no_WGD
AOCS_034_2_4_ACAAAGATCGACCTAA-1	aneuploid	Cancer cell	1	no_WGD
AOCS_034_2_4_ACAAAGATCGGTAAGG-1	aneuploid	Cancer cell	1	no_WGD
AOCS_034_2_4_ACAAAGATCTAAGCCA-1	aneuploid	Cancer cell	1	no_WGD
AOCS_034_2_4_ACAAAGATCTGGTGCG-1	diploid	Cancer cell	7	no_WGD
AOCS_034_2_4_ACAACCAAGCACCGAA-1	aneuploid	Cancer cell	1	no_WGD
AOCS_034_2_4_ACAACCAAGGCACTAG-1	aneuploid	Cancer cell	1	no_WGD
AOCS_034_2_4_ACAACCAAGGCCCGTT-1	diploid	Fibroblast	6	no_WGD
AOCS_034_2_4_ACAACCAAGGCGAAGG-1	aneuploid	Cancer cell	1	no_WGD
AOCS_034_2_4_ACAACCAAGTAAGGGA-1	aneuploid	Cancer cell	1	no_WGD
AOCS_034_2_4_ACAACCACACAAGGTG-1	aneuploid	Cancer cell	1	no_WGD
AOCS_034_2_4_ACAACCACACAGTCAT-1	aneuploid	Cancer cell	1	no_WGD
AOCS_034_2_4_ACAACCACACATGAAA-1	aneuploid	Cancer cell	7	no_WGD
AOCS_034_2_4_ACAACCACACGGGCTT-1	aneuploid	Cancer cell	1	no_WGD
AOCS_034_2_4_ACAACCACAGCTGAGA-1	aneuploid	Cancer cell	1	no_WGD
AOCS_034_2_4_ACAACCACAGGCTCTG-1	aneuploid	Cancer cell	1	no_WGD
AOCS_034_2_4_ACAACCACATAGCTGT-1	diploid	Cancer cell	4	no_WGD
AOCS_034_2_4_ACAACCACATCCTATT-1	aneuploid	Cancer cell	1	no_WGD
AOCS_034_2_4_ACAACCACATTGCCGG-1	aneuploid	Cancer cell	1	no_WGD
AOCS_034_2_4_ACAACCAGTCAGACTT-1	aneuploid	Cancer cell	1	no_WGD
AOCS_034_2_4_ACAACCAGTCTACGTA-1	aneuploid	Cancer cell	4	no_WGD
AOCS_034_2_4_ACAACCAGTCTTGCTC-1	aneuploid	Cancer cell	1	no_WGD
AOCS_034_2_4_ACAACCATCCAAGAGG-1	diploid	Cancer cell	4	no_WGD
AOCS_034_2_4_ACAACCATCGATACAC-1	aneuploid	Cancer cell	1	no_WGD
AOCS_034_2_4_ACAACCATCGGTATGT-1	diploid	Cancer cell	1	no_WGD
AOCS_034_2_4_ACAACCATCTCAGAAC-1	aneuploid	Cancer cell	1	no_WGD
AOCS_034_2_4_ACAACCATCTTAGCTT-1	aneuploid	Cancer cell	1	no_WGD
AOCS_034_2_4_ACAACCATCTTGAACG-1	aneuploid	Cancer cell	1	no_WGD
AOCS_034_2_4_ACAAGCTAGCTAATGA-1	aneuploid	Cancer cell	7	no_WGD
AOCS_034_2_4_ACAAGCTAGGATACGC-1	aneuploid	Cancer cell	4	no_WGD
AOCS_034_2_4_ACAAGCTAGGTGCCTC-1	aneuploid	Cancer cell	1	no_WGD
AOCS_034_2_4_ACAAGCTAGGTTCATC-1	aneuploid	Cancer cell	1	no_WGD
AOCS_034_2_4_ACAAGCTAGTAGTCCT-1	diploid	Cancer cell	4	no_WGD
AOCS_034_2_4_ACAAGCTCAAGTGCAG-1	aneuploid	Cancer cell	1	no_WGD
AOCS_034_2_4_ACAAGCTCACGCCACA-1	diploid	Macrophage	13	no_WGD
AOCS_034_2_4_ACAAGCTCACGCGCAT-1	diploid	Cancer cell	4	no_WGD
AOCS_034_2_4_ACAAGCTCACGTGAGA-1	diploid	Fibroblast	6	no_WGD
AOCS_034_2_4_ACAAGCTCAGACCTAT-1	diploid	Cancer cell	4	no_WGD
AOCS_034_2_4_ACAAGCTCAGATTCGT-1	aneuploid	Cancer cell	1	no_WGD
AOCS_034_2_4_ACAAGCTCAGCAGTGA-1	aneuploid	Cancer cell	1	no_WGD
AOCS_034_2_4_ACAAGCTCAGTCTGGC-1	diploid	Cancer cell	4	no_WGD
AOCS_034_2_4_ACAAGCTCATCGGATT-1	aneuploid	Cancer cell	1	no_WGD
AOCS_034_2_4_ACAAGCTGTAGAAACT-1	aneuploid	Cancer cell	1	no_WGD
AOCS_034_2_4_ACAAGCTGTATGAGGC-1	aneuploid	Cancer cell	7	no_WGD
AOCS_034_2_4_ACAAGCTGTGCATACT-1	aneuploid	Cancer cell	1	no_WGD
AOCS_034_2_4_ACAAGCTGTGCTTATG-1	aneuploid	Cancer cell	1	no_WGD
AOCS_034_2_4_ACAAGCTGTTAAGCAA-1	diploid	Macrophage	3	no_WGD
AOCS_034_2_4_ACAAGCTGTTACCGTA-1	aneuploid	Macrophage	13	no_WGD
AOCS_034_2_4_ACAAGCTGTTAGGCTT-1	aneuploid	Cancer cell	1	no_WGD
AOCS_034_2_4_ACAAGCTGTTCTGACA-1	aneuploid	Cancer cell	1	no_WGD
AOCS_034_2_4_ACAAGCTGTTGTGGCC-1	diploid	Cancer cell	4	no_WGD
AOCS_034_2_4_ACAAGCTTCAGTGGGA-1	diploid	Macrophage	3	no_WGD
AOCS_034_2_4_ACAAGCTTCCCATACC-1	aneuploid	CD8 T Cell	8	no_WGD
AOCS_034_2_4_ACAAGCTTCCCTAGGG-1	aneuploid	Cancer cell	4	no_WGD
AOCS_034_2_4_ACAAGCTTCTTAGCCC-1	diploid	Macrophage	13	no_WGD
AOCS_034_2_4_ACACAGTAGCTGAGTG-1	aneuploid	Cancer cell	1	no_WGD
AOCS_034_2_4_ACACAGTAGGGTACGT-1	diploid	Cancer cell	4	no_WGD
AOCS_034_2_4_ACACAGTAGGTCTACT-1	diploid	Cancer cell	4	no_WGD
AOCS_034_2_4_ACACAGTAGTTCGGTT-1	aneuploid	Cancer cell	1	no_WGD
AOCS_034_2_4_ACACAGTCACCTATCC-1	diploid	Macrophage	13	no_WGD
AOCS_034_2_4_ACACAGTCAGAGAAAG-1	diploid	Macrophage	3	no_WGD
AOCS_034_2_4_ACACAGTGTCAGATTC-1	aneuploid	Cancer cell	4	no_WGD
AOCS_034_2_4_ACACAGTGTCCGTACG-1	aneuploid	Cancer cell	1	no_WGD
AOCS_034_2_4_ACACAGTGTCGAGCAA-1	aneuploid	Cancer cell	1	no_WGD
AOCS_034_2_4_ACACAGTGTGATGAAT-1	aneuploid	Cancer cell	1	no_WGD
AOCS_034_2_4_ACACAGTGTGCGTGCT-1	aneuploid	Cancer cell	1	no_WGD
AOCS_034_2_4_ACACAGTGTGTGAATA-1	aneuploid	Cancer cell	11	no_WGD
AOCS_034_2_4_ACACAGTGTTCCTAGA-1	aneuploid	Cancer cell	1	no_WGD
AOCS_034_2_4_ACACAGTTCAAGAGTA-1	aneuploid	Cancer cell	1	no_WGD
AOCS_034_2_4_ACACAGTTCAGACCCG-1	aneuploid	Cancer cell	7	no_WGD
AOCS_034_2_4_ACACAGTTCCCTTTGG-1	aneuploid	Cancer cell	1	no_WGD
AOCS_034_2_4_ACACAGTTCGCAACAT-1	aneuploid	Cancer cell	1	no_WGD
AOCS_034_2_4_ACACAGTTCTGACGCG-1	aneuploid	Cancer cell	1	no_WGD
AOCS_034_2_4_ACACAGTTCTGTGCGG-1	aneuploid	Cancer cell	1	no_WGD
AOCS_034_2_4_ACACAGTTCTTAGCTT-1	aneuploid	Cancer cell	1	no_WGD
AOCS_034_2_4_ACACCAAAGAGCCTGA-1	aneuploid	Cancer cell	7	no_WGD
AOCS_034_2_4_ACACCAAAGCGGTATG-1	aneuploid	Cancer cell	1	no_WGD
AOCS_034_2_4_ACACCAAAGGCATCTT-1	aneuploid	Cancer cell	1	no_WGD
AOCS_034_2_4_ACACCAAAGGGAGTTC-1	aneuploid	CD8 T Cell	8	no_WGD
AOCS_034_2_4_ACACCAAAGTAGTGCG-1	diploid	Macrophage	13	no_WGD
AOCS_034_2_4_ACACCAACAAGTATCC-1	diploid	Macrophage	3	no_WGD
AOCS_034_2_4_ACACCAACATACTGAC-1	aneuploid	Cancer cell	11	no_WGD
AOCS_034_2_4_ACACCAACATCTAGAC-1	aneuploid	Cancer cell	1	no_WGD
AOCS_034_2_4_ACACCAAGTACGACAG-1	aneuploid	Cancer cell	1	no_WGD
AOCS_034_2_4_ACACCAAGTACTGGGA-1	aneuploid	Cancer cell	11	no_WGD
AOCS_034_2_4_ACACCAAGTCAACGCC-1	aneuploid	Cancer cell	1	no_WGD
AOCS_034_2_4_ACACCAAGTCCAGCCA-1	diploid	Progenitor cell	20	no_WGD
AOCS_034_2_4_ACACCAAGTTACCGTA-1	aneuploid	Cancer cell	1	no_WGD
AOCS_034_2_4_ACACCAAGTTATCTTC-1	aneuploid	Cancer cell	7	no_WGD
AOCS_034_2_4_ACACCAAGTTGTATGC-1	aneuploid	Cancer cell	1	no_WGD
AOCS_034_2_4_ACACCAATCACAGTGT-1	aneuploid	Cancer cell	7	no_WGD
AOCS_034_2_4_ACACCAATCAGCTTCC-1	aneuploid	Cancer cell	1	no_WGD
AOCS_034_2_4_ACACCAATCCCTGGTT-1	aneuploid	Cancer cell	1	no_WGD
AOCS_034_2_4_ACACCAATCCGATGCG-1	aneuploid	Fibroblast	6	no_WGD
AOCS_034_2_4_ACACCAATCCGCAGTG-1	aneuploid	Cancer cell	1	no_WGD
AOCS_034_2_4_ACACCAATCGTAGCCG-1	aneuploid	Cancer cell	1	no_WGD
AOCS_034_2_4_ACACCAATCGTTCTAT-1	aneuploid	Cancer cell	1	no_WGD
AOCS_034_2_4_ACACCAATCTGCTTAT-1	aneuploid	Cancer cell	1	no_WGD
AOCS_034_2_4_ACACGCGAGACTACGG-1	aneuploid	Cancer cell	1	no_WGD
AOCS_034_2_4_ACACGCGAGACTGTTC-1	aneuploid	Cancer cell	1	no_WGD
AOCS_034_2_4_ACACGCGAGGCATCAG-1	aneuploid	Cancer cell	1	no_WGD
AOCS_034_2_4_ACACGCGAGGCTGAAC-1	diploid	Cancer cell	1	no_WGD
AOCS_034_2_4_ACACGCGAGGTTAGTA-1	diploid	Cancer cell	1	no_WGD
AOCS_034_2_4_ACACGCGAGTACAGCG-1	aneuploid	Cancer cell	1	no_WGD
AOCS_034_2_4_ACACGCGAGTGCAGCA-1	diploid	Cancer cell	1	no_WGD
AOCS_034_2_4_ACACGCGCACACCTTC-1	diploid	Cancer cell	4	no_WGD
AOCS_034_2_4_ACACGCGCATAGTCGT-1	aneuploid	Cancer cell	1	no_WGD
AOCS_034_2_4_ACACGCGCATGCCGGT-1	aneuploid	Cancer cell	1	no_WGD
AOCS_034_2_4_ACACGCGGTCTCCTGT-1	aneuploid	Cancer cell	1	no_WGD
AOCS_034_2_4_ACACGCGGTTGGTACT-1	diploid	Cancer cell	4	no_WGD
AOCS_034_2_4_ACACGCGTCAAGCTGT-1	aneuploid	Cancer cell	4	no_WGD
AOCS_034_2_4_ACACGCGTCGACCATA-1	aneuploid	Cancer cell	1	no_WGD
AOCS_034_2_4_ACACGCGTCGCTTGAA-1	aneuploid	Cancer cell	1	no_WGD
AOCS_034_2_4_ACACGCGTCTAAGCCA-1	diploid	Macrophage	13	no_WGD
AOCS_034_2_4_ACACGCGTCTCTGCCA-1	aneuploid	Cancer cell	1	no_WGD
AOCS_034_2_4_ACACTGAAGAAACTCA-1	aneuploid	Cancer cell	1	no_WGD
AOCS_034_2_4_ACACTGAAGAATCGCG-1	aneuploid	Cancer cell	7	no_WGD
AOCS_034_2_4_ACACTGAAGCATTTGC-1	aneuploid	Cancer cell	1	no_WGD
AOCS_034_2_4_ACACTGAAGCTAATGA-1	aneuploid	Cancer cell	1	no_WGD
AOCS_034_2_4_ACACTGAAGGCACTCC-1	diploid	Cancer cell	1	no_WGD
AOCS_034_2_4_ACACTGAAGGTACAAT-1	diploid	Cancer cell	4	no_WGD
AOCS_034_2_4_ACACTGACAAGGCAAC-1	aneuploid	Cancer cell	4	no_WGD
AOCS_034_2_4_ACACTGACACTTGGGC-1	diploid	Cancer cell	4	no_WGD
AOCS_034_2_4_ACACTGACAGGACTAG-1	aneuploid	Cancer cell	1	no_WGD
AOCS_034_2_4_ACACTGAGTCTACATG-1	aneuploid	Cancer cell	1	no_WGD
AOCS_034_2_4_ACACTGAGTTATTCCT-1	aneuploid	Cancer cell	1	no_WGD
AOCS_034_2_4_ACAGAAAAGATTAGAC-1	aneuploid	Cancer cell	4	no_WGD
AOCS_034_2_4_ACAGAAAAGATTGCGG-1	aneuploid	Cancer cell	1	no_WGD
AOCS_034_2_4_ACAGAAAAGCAGCCTC-1	diploid	Macrophage	3	no_WGD
AOCS_034_2_4_ACAGAAAAGCCAAGTG-1	aneuploid	Cancer cell	7	no_WGD
AOCS_034_2_4_ACAGAAAAGGCATGCA-1	aneuploid	Cancer cell	1	no_WGD
AOCS_034_2_4_ACAGAAAAGGTAGACC-1	aneuploid	Cancer cell	1	no_WGD
AOCS_034_2_4_ACAGAAAAGGTGAGCT-1	aneuploid	Cancer cell	1	no_WGD
AOCS_034_2_4_ACAGAAAAGGTTGTTC-1	aneuploid	Cancer cell	7	no_WGD
AOCS_034_2_4_ACAGAAAAGTCGCCCA-1	aneuploid	Cancer cell	1	no_WGD
AOCS_034_2_4_ACAGAAAAGTTGAATG-1	aneuploid	Cancer cell	1	no_WGD
AOCS_034_2_4_ACAGAAACAATTGGTC-1	diploid	Macrophage	13	no_WGD
AOCS_034_2_4_ACAGAAAGTATCACCA-1	aneuploid	Cancer cell	1	no_WGD
AOCS_034_2_4_ACAGAAAGTCAAAGAT-1	diploid	Cancer cell	1	no_WGD
AOCS_034_2_4_ACAGAAAGTGTCTCCT-1	aneuploid	Cancer cell	1	no_WGD
AOCS_034_2_4_ACAGAAATCAAAGACA-1	aneuploid	Cancer cell	4	no_WGD
AOCS_034_2_4_ACAGAAATCATCACAG-1	aneuploid	Cancer cell	1	no_WGD
AOCS_034_2_4_ACAGAAATCCAGTACA-1	aneuploid	Cancer cell	1	no_WGD
AOCS_034_2_4_ACAGAAATCGTGGGTC-1	aneuploid	Cancer cell	1	no_WGD
AOCS_034_2_4_ACAGCCGAGAACCGCA-1	aneuploid	Cancer cell	1	no_WGD
AOCS_034_2_4_ACAGCCGAGAGTCTGG-1	aneuploid	Cancer cell	1	no_WGD
AOCS_034_2_4_ACAGCCGAGCCACAAG-1	diploid	Macrophage	13	no_WGD
AOCS_034_2_4_ACAGCCGAGCTCCACG-1	diploid	Cancer cell	4	no_WGD
AOCS_034_2_4_ACAGCCGAGGTGGCTA-1	aneuploid	Cancer cell	7	no_WGD
AOCS_034_2_4_ACAGCCGAGTACTCGT-1	aneuploid	Cancer cell	1	no_WGD
AOCS_034_2_4_ACAGCCGAGTCTAACC-1	aneuploid	Cancer cell	1	no_WGD
AOCS_034_2_4_ACAGCCGAGTGTACCT-1	aneuploid	Cancer cell	1	no_WGD
AOCS_034_2_4_ACAGCCGCAACGTATC-1	aneuploid	Cancer cell	1	no_WGD
AOCS_034_2_4_ACAGCCGCAGCCGTTG-1	aneuploid	Cancer cell	1	no_WGD
AOCS_034_2_4_ACAGCCGCAGTTGCGC-1	diploid	Fibroblast	6	no_WGD
AOCS_034_2_4_ACAGCCGCATAGAGGC-1	aneuploid	Cancer cell	7	no_WGD
AOCS_034_2_4_ACAGCCGCATGGACAG-1	aneuploid	Cancer cell	1	no_WGD
AOCS_034_2_4_ACAGCCGGTAAGATTG-1	diploid	Cancer cell	1	no_WGD
AOCS_034_2_4_ACAGCCGGTATTCTCT-1	aneuploid	Cancer cell	1	no_WGD
AOCS_034_2_4_ACAGCCGGTCAGGCAA-1	aneuploid	Cancer cell	1	no_WGD
AOCS_034_2_4_ACAGCCGGTCATCGCG-1	aneuploid	Cancer cell	7	no_WGD
AOCS_034_2_4_ACAGCCGGTGGACCTC-1	diploid	Cancer cell	1	no_WGD
AOCS_034_2_4_ACAGCCGGTTGATCGT-1	diploid	Macrophage	13	no_WGD
AOCS_034_2_4_ACAGCCGGTTTCACAG-1	aneuploid	Cancer cell	1	no_WGD
AOCS_034_2_4_ACAGCCGTCATCCTGC-1	aneuploid	Cancer cell	1	no_WGD
AOCS_034_2_4_ACAGCCGTCATGAGAA-1	diploid	Cancer cell	1	no_WGD
AOCS_034_2_4_ACAGCCGTCCGAAATC-1	diploid	Macrophage	13	no_WGD
AOCS_034_2_4_ACAGCCGTCGCGCCAA-1	aneuploid	Cancer cell	1	no_WGD
AOCS_034_2_4_ACAGCCGTCTAAGGAA-1	aneuploid	Cancer cell	7	no_WGD
AOCS_034_2_4_ACAGGGAAGCCACCGT-1	aneuploid	Cancer cell	1	no_WGD
AOCS_034_2_4_ACAGGGAAGCTGCGAA-1	aneuploid	Macrophage	13	no_WGD
AOCS_034_2_4_ACAGGGAAGGACCCAA-1	aneuploid	Cancer cell	1	no_WGD
AOCS_034_2_4_ACAGGGAAGTCCGCCA-1	diploid	Fibroblast	6	no_WGD
AOCS_034_2_4_ACAGGGACAAATCGGG-1	aneuploid	Cancer cell	7	no_WGD
AOCS_034_2_4_ACAGGGACAAATGGAT-1	aneuploid	Cancer cell	1	no_WGD
AOCS_034_2_4_ACAGGGACAATCGAAA-1	diploid	Cancer cell	1	no_WGD
AOCS_034_2_4_ACAGGGACACAGACGA-1	aneuploid	Cancer cell	1	no_WGD
AOCS_034_2_4_ACAGGGACAGCAGACA-1	diploid	Cancer cell	1	no_WGD
AOCS_034_2_4_ACAGGGACATAGAAAC-1	aneuploid	Cancer cell	1	no_WGD
AOCS_034_2_4_ACAGGGACATGACCCG-1	aneuploid	Cancer cell	1	no_WGD
AOCS_034_2_4_ACAGGGACATGAGGGT-1	aneuploid	Cancer cell	1	no_WGD
AOCS_034_2_4_ACAGGGAGTAGCCAGA-1	diploid	Cancer cell	4	no_WGD
AOCS_034_2_4_ACAGGGAGTCAGCTTA-1	aneuploid	Cancer cell	1	no_WGD
AOCS_034_2_4_ACAGGGAGTCCTGGGT-1	aneuploid	Cancer cell	1	no_WGD
AOCS_034_2_4_ACAGGGAGTCGGTGTC-1	aneuploid	Cancer cell	1	no_WGD
AOCS_034_2_4_ACAGGGAGTGCTCTCT-1	aneuploid	Macrophage	13	no_WGD
AOCS_034_2_4_ACAGGGATCAACGAGG-1	diploid	Cancer cell	7	no_WGD
AOCS_034_2_4_ACAGGGATCTGTAACG-1	aneuploid	Cancer cell	1	no_WGD
AOCS_034_2_4_ACATCCCAGCGATTCT-1	aneuploid	Cancer cell	7	no_WGD
AOCS_034_2_4_ACATCCCAGCGTACAG-1	aneuploid	Cancer cell	1	no_WGD
AOCS_034_2_4_ACATCCCAGCGTATGG-1	aneuploid	Cancer cell	1	no_WGD
AOCS_034_2_4_ACATCCCAGGTGGTTG-1	aneuploid	Cancer cell	1	no_WGD
AOCS_034_2_4_ACATCCCAGGTTCATC-1	aneuploid	Cancer cell	1	no_WGD
AOCS_034_2_4_ACATCCCAGTGTCATC-1	aneuploid	Cancer cell	1	no_WGD
AOCS_034_2_4_ACATCCCCACGATTCA-1	aneuploid	Macrophage	13	no_WGD
AOCS_034_2_4_ACATCCCCAGCCCAGT-1	aneuploid	Cancer cell	4	no_WGD
AOCS_034_2_4_ACATCCCCAGGGAGAG-1	aneuploid	Cancer cell	1	no_WGD
AOCS_034_2_4_ACATCCCGTATGAAGT-1	aneuploid	Cancer cell	1	no_WGD
AOCS_034_2_4_ACATCCCGTCAATCTG-1	aneuploid	Cancer cell	1	no_WGD
AOCS_034_2_4_ACATCCCGTTCTGAGT-1	aneuploid	Cancer cell	7	no_WGD
AOCS_034_2_4_ACATCCCTCCTGCTAC-1	diploid	Cancer cell	4	no_WGD
AOCS_034_2_4_ACATCCCTCGCAAGAG-1	diploid	Cancer cell	4	no_WGD
AOCS_034_2_4_ACATCCCTCTCAACCC-1	aneuploid	Cancer cell	1	no_WGD
AOCS_034_2_4_ACATCCCTCTCCACTG-1	aneuploid	Cancer cell	1	no_WGD
AOCS_034_2_4_ACATCGAAGAGTCAGC-1	aneuploid	Cancer cell	1	no_WGD
AOCS_034_2_4_ACATCGAAGCGAGTCA-1	diploid	Macrophage	13	no_WGD
AOCS_034_2_4_ACATCGAAGTAAACGT-1	diploid	Macrophage	13	no_WGD
AOCS_034_2_4_ACATCGAAGTCACGAG-1	diploid	Macrophage	13	no_WGD
AOCS_034_2_4_ACATCGACAAACAGGC-1	diploid	Macrophage	3	no_WGD
AOCS_034_2_4_ACATCGACAACGGCCT-1	aneuploid	Cancer cell	1	no_WGD
AOCS_034_2_4_ACATCGACAATCGTCA-1	diploid	Cancer cell	1	no_WGD
AOCS_034_2_4_ACATCGACAATGGCAG-1	aneuploid	Cancer cell	1	no_WGD
AOCS_034_2_4_ACATCGACACGAAAGC-1	aneuploid	Cancer cell	4	no_WGD
AOCS_034_2_4_ACATCGACACTGTGTA-1	aneuploid	Cancer cell	1	no_WGD
AOCS_034_2_4_ACATCGACAGACCTAT-1	aneuploid	Cancer cell	7	no_WGD
AOCS_034_2_4_ACATCGACAGAGTGAC-1	diploid	Cancer cell	4	no_WGD
AOCS_034_2_4_ACATCGACATCGGCCA-1	aneuploid	Cancer cell	1	no_WGD
AOCS_034_2_4_ACATCGAGTACACTCA-1	aneuploid	Cancer cell	1	no_WGD
AOCS_034_2_4_ACATCGAGTCTCAAGT-1	aneuploid	Cancer cell	1	no_WGD
AOCS_034_2_4_ACATCGAGTGACTATC-1	diploid	Macrophage	3	no_WGD
AOCS_034_2_4_ACATCGAGTGCAATAA-1	aneuploid	Cancer cell	1	no_WGD
AOCS_034_2_4_ACATCGATCCTTGAAG-1	diploid	Cancer cell	1	no_WGD
AOCS_034_2_4_ACATCGATCGGTAGGA-1	aneuploid	Cancer cell	1	no_WGD
AOCS_034_2_4_ACATCGATCTTACGTT-1	aneuploid	Cancer cell	1	no_WGD
AOCS_034_2_4_ACATCGATCTTCGGAA-1	diploid	Macrophage	13	no_WGD
AOCS_034_2_4_ACATCGATCTTTACAC-1	aneuploid	Macrophage	13	no_WGD
AOCS_034_2_4_ACATGCAAGAAACACT-1	aneuploid	Cancer cell	1	no_WGD
AOCS_034_2_4_ACATGCAAGACCAAGC-1	aneuploid	Cancer cell	1	no_WGD
AOCS_034_2_4_ACATGCAAGAGAGCCT-1	aneuploid	Cancer cell	7	no_WGD
AOCS_034_2_4_ACATGCAAGCCATTTG-1	aneuploid	Cancer cell	1	no_WGD
AOCS_034_2_4_ACATGCAAGCCGAATG-1	aneuploid	Cancer cell	1	no_WGD
AOCS_034_2_4_ACATGCAAGCGAACTG-1	aneuploid	Cancer cell	7	no_WGD
AOCS_034_2_4_ACATGCAAGTCCCAAT-1	aneuploid	Cancer cell	1	no_WGD
AOCS_034_2_4_ACATGCAAGTCTGTAC-1	aneuploid	Cancer cell	1	no_WGD
AOCS_034_2_4_ACATGCACAAACTCTG-1	aneuploid	Cancer cell	4	no_WGD
AOCS_034_2_4_ACATGCACAACAAAGT-1	diploid	Macrophage	3	no_WGD
AOCS_034_2_4_ACATGCACACCAGCCA-1	aneuploid	Cancer cell	1	no_WGD
AOCS_034_2_4_ACATGCACACCAGTTA-1	aneuploid	Cancer cell	11	no_WGD
AOCS_034_2_4_ACATGCACACTCGATA-1	aneuploid	Cancer cell	7	no_WGD
AOCS_034_2_4_ACATGCACACTGGAAG-1	aneuploid	Cancer cell	1	no_WGD
AOCS_034_2_4_ACATGCACATCTTAGG-1	aneuploid	Cancer cell	0	no_WGD
AOCS_034_2_4_ACATGCAGTAAGCTCT-1	aneuploid	Cancer cell	1	no_WGD
AOCS_034_2_4_ACATGCAGTCCATCTC-1	aneuploid	Cancer cell	1	no_WGD
AOCS_034_2_4_ACATGCAGTTCTAACG-1	diploid	Macrophage	13	no_WGD
AOCS_034_2_4_ACATGCAGTTGTCAGT-1	aneuploid	Cancer cell	1	no_WGD
AOCS_034_2_4_ACATGCAGTTTGAAAG-1	aneuploid	Cancer cell	1	no_WGD
AOCS_034_2_4_ACATGCATCACCACAA-1	aneuploid	Cancer cell	7	no_WGD
AOCS_034_2_4_ACATGCATCACTTGGA-1	aneuploid	Cancer cell	1	no_WGD
AOCS_034_2_4_ACATGCATCCGTAGTA-1	aneuploid	Cancer cell	1	no_WGD
AOCS_034_2_4_ACATGCATCCTACAAG-1	aneuploid	Cancer cell	1	no_WGD
AOCS_034_2_4_ACATGCATCGGCTTGG-1	diploid	Cancer cell	1	no_WGD
AOCS_034_2_4_ACATGCATCTCTGACC-1	diploid	Macrophage	13	no_WGD
AOCS_034_2_4_ACATTTCAGAACGTGC-1	aneuploid	Cancer cell	1	no_WGD
AOCS_034_2_4_ACATTTCAGAGCACTG-1	aneuploid	Cancer cell	1	no_WGD
AOCS_034_2_4_ACATTTCAGATCCTAC-1	aneuploid	Cancer cell	7	no_WGD
AOCS_034_2_4_ACATTTCAGCGTGCTC-1	aneuploid	Macrophage	13	no_WGD
AOCS_034_2_4_ACATTTCAGGGCATGT-1	aneuploid	Cancer cell	7	no_WGD
AOCS_034_2_4_ACATTTCAGTAGTGCG-1	aneuploid	Cancer cell	1	no_WGD
AOCS_034_2_4_ACATTTCAGTCTTCCC-1	aneuploid	Cancer cell	7	no_WGD
AOCS_034_2_4_ACATTTCAGTTGTCGT-1	aneuploid	Cancer cell	1	no_WGD
AOCS_034_2_4_ACATTTCCAATGAACA-1	aneuploid	Cancer cell	1	no_WGD
AOCS_034_2_4_ACATTTCCACACACTA-1	aneuploid	Cancer cell	7	no_WGD
AOCS_034_2_4_ACATTTCCAGCGCTTG-1	aneuploid	Cancer cell	4	no_WGD
AOCS_034_2_4_ACATTTCCAGGCATTT-1	aneuploid	Cancer cell	1	no_WGD
AOCS_034_2_4_ACATTTCCAGGCGATA-1	aneuploid	Cancer cell	1	no_WGD
AOCS_034_2_4_ACATTTCCAGGGTCTC-1	aneuploid	Cancer cell	1	no_WGD
AOCS_034_2_4_ACATTTCCAGTCGTTA-1	aneuploid	Cancer cell	1	no_WGD
AOCS_034_2_4_ACATTTCCATGGAATA-1	aneuploid	Cancer cell	7	no_WGD
AOCS_034_2_4_ACATTTCGTCCATAGT-1	aneuploid	Cancer cell	1	no_WGD
AOCS_034_2_4_ACATTTCGTCGATTTG-1	aneuploid	Cancer cell	1	no_WGD
AOCS_034_2_4_ACATTTCGTCGGCACT-1	aneuploid	Cancer cell	1	no_WGD
AOCS_034_2_4_ACATTTCGTGATGTAA-1	aneuploid	Cancer cell	1	no_WGD
AOCS_034_2_4_ACATTTCGTGCCTGCA-1	aneuploid	Cancer cell	1	no_WGD
AOCS_034_2_4_ACATTTCGTGCTGATT-1	aneuploid	Cancer cell	1	no_WGD
AOCS_034_2_4_ACATTTCGTGTATTGC-1	aneuploid	Cancer cell	1	no_WGD
AOCS_034_2_4_ACATTTCGTTCTCGCT-1	aneuploid	Cancer cell	7	no_WGD
AOCS_034_2_4_ACATTTCTCAAGAGGC-1	aneuploid	Cancer cell	1	no_WGD
AOCS_034_2_4_ACATTTCTCAGTGTGT-1	aneuploid	Cancer cell	1	no_WGD
AOCS_034_2_4_ACATTTCTCGCGTTTC-1	aneuploid	Cancer cell	1	no_WGD
AOCS_034_2_4_ACCAAACAGAAGCCAC-1	aneuploid	Cancer cell	1	no_WGD
AOCS_034_2_4_ACCAAACAGAGTCACG-1	diploid	Fibroblast	6	no_WGD
AOCS_034_2_4_ACCAAACAGCAGGCAT-1	diploid	Fibroblast	6	no_WGD
AOCS_034_2_4_ACCAAACAGCTAATGA-1	aneuploid	Cancer cell	1	no_WGD
AOCS_034_2_4_ACCAAACAGGACAACC-1	aneuploid	Cancer cell	1	no_WGD
AOCS_034_2_4_ACCAAACAGTGGAAGA-1	aneuploid	Cancer cell	1	no_WGD
AOCS_034_2_4_ACCAAACCAAATACGA-1	aneuploid	Cancer cell	1	no_WGD
AOCS_034_2_4_ACCAAACCAATATCCG-1	aneuploid	Cancer cell	1	no_WGD
AOCS_034_2_4_ACCAAACCAGATACCT-1	aneuploid	Cancer cell	1	no_WGD
AOCS_034_2_4_ACCAAACCATCCCGTT-1	aneuploid	Cancer cell	7	no_WGD
AOCS_034_2_4_ACCAAACGTATTGCCA-1	aneuploid	Cancer cell	1	no_WGD
AOCS_034_2_4_ACCAAACGTCAAAGAT-1	aneuploid	Cancer cell	1	no_WGD
AOCS_034_2_4_ACCAAACGTCCACACG-1	aneuploid	Cancer cell	1	no_WGD
AOCS_034_2_4_ACCAAACGTGCCTGCA-1	aneuploid	Cancer cell	1	no_WGD
AOCS_034_2_4_ACCAAACGTGTGTCGC-1	diploid	Cancer cell	4	no_WGD
AOCS_034_2_4_ACCAAACGTTTCTTAC-1	aneuploid	Cancer cell	11	no_WGD
AOCS_034_2_4_ACCAAACTCAACTTTC-1	aneuploid	Cancer cell	1	no_WGD
AOCS_034_2_4_ACCAAACTCAGGACAG-1	diploid	Macrophage	13	no_WGD
AOCS_034_2_4_ACCAAACTCCACGTGG-1	aneuploid	Cancer cell	1	no_WGD
AOCS_034_2_4_ACCAAACTCCTAAGTG-1	aneuploid	Cancer cell	1	no_WGD
AOCS_034_2_4_ACCAAACTCCTTCAGC-1	diploid	Macrophage	3	no_WGD
AOCS_034_2_4_ACCAAACTCGCACGAC-1	aneuploid	Macrophage	13	no_WGD
AOCS_034_2_4_ACCAAACTCGGCTTGG-1	aneuploid	Cancer cell	1	no_WGD
AOCS_034_2_4_ACCAAACTCGTGCAGC-1	diploid	Cancer cell	4	no_WGD
AOCS_034_2_4_ACCAAACTCTCTCTTC-1	aneuploid	Cancer cell	1	no_WGD
AOCS_034_2_4_ACCAACAAGAACTCCT-1	aneuploid	Cancer cell	1	no_WGD
AOCS_034_2_4_ACCAACAAGAGGGTCT-1	aneuploid	Cancer cell	1	no_WGD
AOCS_034_2_4_ACCAACAAGAGTCCGA-1	aneuploid	Cancer cell	7	no_WGD
AOCS_034_2_4_ACCAACAAGCGAGGAG-1	aneuploid	Cancer cell	1	no_WGD
AOCS_034_2_4_ACCAACAAGGCCTTCG-1	diploid	Cancer cell	1	no_WGD
AOCS_034_2_4_ACCAACAAGGTAGGCT-1	aneuploid	Cancer cell	7	no_WGD
AOCS_034_2_4_ACCAACACAGCAGTTT-1	aneuploid	Cancer cell	1	no_WGD
AOCS_034_2_4_ACCAACACAGCCATTA-1	aneuploid	Cancer cell	1	no_WGD
AOCS_034_2_4_ACCAACACAGGCGATA-1	aneuploid	Cancer cell	1	no_WGD
AOCS_034_2_4_ACCAACACATGGGTCC-1	aneuploid	Cancer cell	1	no_WGD
AOCS_034_2_4_ACCAACAGTAAGGAGA-1	aneuploid	Cancer cell	7	no_WGD
AOCS_034_2_4_ACCAACAGTACCAGAG-1	aneuploid	Cancer cell	1	no_WGD
AOCS_034_2_4_ACCAACAGTATGAGCG-1	aneuploid	Cancer cell	1	no_WGD
AOCS_034_2_4_ACCAACAGTGAAGCTG-1	aneuploid	Cancer cell	1	no_WGD
AOCS_034_2_4_ACCAACAGTGTTTCTT-1	aneuploid	Cancer cell	1	no_WGD
AOCS_034_2_4_ACCAACAGTTAACCTG-1	aneuploid	Cancer cell	4	no_WGD
AOCS_034_2_4_ACCAACAGTTGACTAC-1	aneuploid	Cancer cell	7	no_WGD
AOCS_034_2_4_ACCAACAGTTGCGGAA-1	diploid	Macrophage	13	no_WGD
AOCS_034_2_4_ACCAACAGTTGGGTAG-1	aneuploid	Cancer cell	1	no_WGD
AOCS_034_2_4_ACCAACATCCACCCTA-1	aneuploid	Cancer cell	1	no_WGD
AOCS_034_2_4_ACCAACATCGAGTGAG-1	diploid	Macrophage	3	no_WGD
AOCS_034_2_4_ACCAACATCTGTCCGT-1	aneuploid	Cancer cell	1	no_WGD
AOCS_034_2_4_ACCACAAAGACCAGCA-1	diploid	Macrophage	13	no_WGD
AOCS_034_2_4_ACCACAAAGGTGCCTC-1	aneuploid	Cancer cell	1	no_WGD
AOCS_034_2_4_ACCACAACAAGATTGA-1	aneuploid	Cancer cell	4	no_WGD
AOCS_034_2_4_ACCACAACAATCTAGC-1	aneuploid	Macrophage	13	no_WGD
AOCS_034_2_4_ACCACAACACAAAGCG-1	diploid	Cancer cell	4	no_WGD
AOCS_034_2_4_ACCACAACACGCTTAA-1	aneuploid	Cancer cell	1	no_WGD
AOCS_034_2_4_ACCACAACATAGGCGA-1	aneuploid	Cancer cell	1	no_WGD
AOCS_034_2_4_ACCACAAGTAAGATAC-1	aneuploid	Cancer cell	1	no_WGD
AOCS_034_2_4_ACCACAAGTAGGATAT-1	aneuploid	Cancer cell	7	no_WGD
AOCS_034_2_4_ACCACAAGTCATAGTC-1	diploid	Cancer cell	4	no_WGD
AOCS_034_2_4_ACCACAAGTCTTTCTA-1	aneuploid	Cancer cell	1	no_WGD
AOCS_034_2_4_ACCACAATCACTGCTC-1	aneuploid	Cancer cell	1	no_WGD
AOCS_034_2_4_ACCACAATCATTTGGG-1	aneuploid	Cancer cell	1	no_WGD
AOCS_034_2_4_ACCATTTAGAGAATCT-1	aneuploid	Cancer cell	1	no_WGD
AOCS_034_2_4_ACCATTTAGCACTCCG-1	aneuploid	Cancer cell	1	no_WGD
AOCS_034_2_4_ACCATTTAGCCTCTCT-1	aneuploid	Cancer cell	1	no_WGD
AOCS_034_2_4_ACCATTTAGCTGCGAA-1	aneuploid	Cancer cell	1	no_WGD
AOCS_034_2_4_ACCATTTAGGACAGTC-1	aneuploid	Cancer cell	1	no_WGD
AOCS_034_2_4_ACCATTTAGTATGCAA-1	aneuploid	Cancer cell	1	no_WGD
AOCS_034_2_4_ACCATTTAGTATTAGG-1	diploid	Cancer cell	4	no_WGD
AOCS_034_2_4_ACCATTTAGTCTAACC-1	aneuploid	Cancer cell	1	no_WGD
AOCS_034_2_4_ACCATTTAGTGGACTG-1	aneuploid	Cancer cell	1	no_WGD
AOCS_034_2_4_ACCATTTCAAAGGATT-1	aneuploid	Cancer cell	1	no_WGD
AOCS_034_2_4_ACCATTTCAATCTCTT-1	aneuploid	Cancer cell	1	no_WGD
AOCS_034_2_4_ACCATTTCATATCTCT-1	aneuploid	Cancer cell	1	no_WGD
AOCS_034_2_4_ACCATTTCATGGGATG-1	aneuploid	Cancer cell	1	no_WGD
AOCS_034_2_4_ACCATTTGTATTGACC-1	aneuploid	Cancer cell	1	no_WGD
AOCS_034_2_4_ACCATTTGTCACCGCA-1	aneuploid	Cancer cell	7	no_WGD
AOCS_034_2_4_ACCATTTGTCCGAAAG-1	aneuploid	Cancer cell	1	no_WGD
AOCS_034_2_4_ACCATTTGTCTACGTA-1	aneuploid	Cancer cell	1	no_WGD
AOCS_034_2_4_ACCATTTGTGGCAGAT-1	aneuploid	Cancer cell	1	no_WGD
AOCS_034_2_4_ACCATTTGTTCTATCT-1	aneuploid	Cancer cell	1	no_WGD
AOCS_034_2_4_ACCATTTGTTGCTCGG-1	diploid	Cancer cell	4	no_WGD
AOCS_034_2_4_ACCATTTGTTGGGATG-1	diploid	Macrophage	3	no_WGD
AOCS_034_2_4_ACCATTTGTTTGAAAG-1	diploid	Cancer cell	1	no_WGD
AOCS_034_2_4_ACCATTTTCACACCGG-1	aneuploid	Cancer cell	1	no_WGD
AOCS_034_2_4_ACCATTTTCATGCAGT-1	aneuploid	Cancer cell	1	no_WGD
AOCS_034_2_4_ACCATTTTCATGCCCT-1	aneuploid	Cancer cell	1	no_WGD
AOCS_034_2_4_ACCATTTTCGAACCTA-1	diploid	Macrophage	13	no_WGD
AOCS_034_2_4_ACCATTTTCTCATGGA-1	diploid	Macrophage	13	no_WGD
AOCS_034_2_4_ACCCAAAAGGATTCAA-1	aneuploid	Cancer cell	7	no_WGD
AOCS_034_2_4_ACCCAAAAGGGCAACT-1	aneuploid	Cancer cell	1	no_WGD
AOCS_034_2_4_ACCCAAAAGGTATTGA-1	diploid	Cancer cell	4	no_WGD
AOCS_034_2_4_ACCCAAAAGGTCATCT-1	aneuploid	Cancer cell	1	no_WGD
AOCS_034_2_4_ACCCAAAAGTAACCTC-1	aneuploid	Cancer cell	1	no_WGD
AOCS_034_2_4_ACCCAAAAGTAACGTA-1	aneuploid	Cancer cell	7	no_WGD
AOCS_034_2_4_ACCCAAAAGTCACGCC-1	aneuploid	Cancer cell	1	no_WGD
AOCS_034_2_4_ACCCAAAAGTTGAAGT-1	diploid	Cancer cell	4	no_WGD
AOCS_034_2_4_ACCCAAACATGACTTG-1	diploid	Macrophage	13	no_WGD
AOCS_034_2_4_ACCCAAACATTCGATG-1	aneuploid	Cancer cell	1	no_WGD
AOCS_034_2_4_ACCCAAAGTAGTCGTT-1	aneuploid	Cancer cell	7	no_WGD
AOCS_034_2_4_ACCCAAAGTGCATTTG-1	diploid	Macrophage	3	no_WGD
AOCS_034_2_4_ACCCAAAGTTAAGGAT-1	aneuploid	Cancer cell	1	no_WGD
AOCS_034_2_4_ACCCAAAGTTCAGCGC-1	aneuploid	Cancer cell	1	no_WGD
AOCS_034_2_4_ACCCAAATCCCTGTTG-1	diploid	Fibroblast	6	no_WGD
AOCS_034_2_4_ACCCAAATCCGAACGC-1	aneuploid	Cancer cell	1	no_WGD
AOCS_034_2_4_ACCCAAATCGTGGTAT-1	diploid	Macrophage	13	no_WGD
AOCS_034_2_4_ACCCAAATCGTTTACT-1	aneuploid	Cancer cell	1	no_WGD
AOCS_034_2_4_ACCCTCAAGAGTCACG-1	diploid	Cancer cell	1	no_WGD
AOCS_034_2_4_ACCCTCAAGCTCACTA-1	aneuploid	Cancer cell	1	no_WGD
AOCS_034_2_4_ACCCTCAAGGGCAGAG-1	diploid	Cancer cell	1	no_WGD
AOCS_034_2_4_ACCCTCAAGGGTACGT-1	aneuploid	Cancer cell	1	no_WGD
AOCS_034_2_4_ACCCTCAAGTTTCGGT-1	aneuploid	Cancer cell	1	no_WGD
AOCS_034_2_4_ACCCTCACAACGACAG-1	diploid	Cancer cell	1	no_WGD
AOCS_034_2_4_ACCCTCACACCTCGTT-1	aneuploid	Cancer cell	1	no_WGD
AOCS_034_2_4_ACCCTCACACGTAGTT-1	aneuploid	Cancer cell	1	no_WGD
AOCS_034_2_4_ACCCTCACAGCGACAA-1	aneuploid	Cancer cell	4	no_WGD
AOCS_034_2_4_ACCCTCACATGACACT-1	aneuploid	Cancer cell	1	no_WGD
AOCS_034_2_4_ACCCTCACATGGCGCT-1	aneuploid	Cancer cell	1	no_WGD
AOCS_034_2_4_ACCCTCAGTACACGCC-1	aneuploid	Cancer cell	4	no_WGD
AOCS_034_2_4_ACCCTCAGTACTCAAC-1	aneuploid	Cancer cell	1	no_WGD
AOCS_034_2_4_ACCCTCAGTATGAGAT-1	aneuploid	Macrophage	13	no_WGD
AOCS_034_2_4_ACCCTCAGTCAGGCAA-1	aneuploid	Cancer cell	1	no_WGD
AOCS_034_2_4_ACCCTCAGTCATAACC-1	aneuploid	Cancer cell	7	no_WGD
AOCS_034_2_4_ACCCTCAGTGCGAACA-1	aneuploid	Cancer cell	1	no_WGD
AOCS_034_2_4_ACCCTCAGTGGACAGT-1	diploid	Cancer cell	4	no_WGD
AOCS_034_2_4_ACCCTCAGTGGAGAAA-1	diploid	Macrophage	13	no_WGD
AOCS_034_2_4_ACCCTCATCAAGTGTC-1	aneuploid	Cancer cell	1	no_WGD
AOCS_034_2_4_ACCCTCATCGAGAGAC-1	diploid	Cancer cell	4	no_WGD
AOCS_034_2_4_ACCCTCATCGGCCCAA-1	aneuploid	Cancer cell	7	no_WGD
AOCS_034_2_4_ACCCTCATCGTCGACG-1	aneuploid	Cancer cell	1	no_WGD
AOCS_034_2_4_ACCCTCATCTGAGAAA-1	diploid	Cancer cell	1	no_WGD
AOCS_034_2_4_ACCCTTGAGAAATTCG-1	aneuploid	Cancer cell	1	no_WGD
AOCS_034_2_4_ACCCTTGAGATGGCAC-1	aneuploid	Cancer cell	1	no_WGD
AOCS_034_2_4_ACCCTTGAGATTGAGT-1	diploid	Cancer cell	4	no_WGD
AOCS_034_2_4_ACCCTTGAGCCACTCG-1	aneuploid	Cancer cell	1	no_WGD
AOCS_034_2_4_ACCCTTGAGCCAGTAG-1	diploid	Macrophage	13	no_WGD
AOCS_034_2_4_ACCCTTGAGCGCCGTT-1	aneuploid	Cancer cell	1	no_WGD
AOCS_034_2_4_ACCCTTGAGGATTTGA-1	aneuploid	Cancer cell	1	no_WGD
AOCS_034_2_4_ACCCTTGAGTCGAAGC-1	aneuploid	Cancer cell	1	no_WGD
AOCS_034_2_4_ACCCTTGCAATCGTCA-1	aneuploid	Cancer cell	1	no_WGD
AOCS_034_2_4_ACCCTTGCACACGGAA-1	diploid	Cancer cell	4	no_WGD
AOCS_034_2_4_ACCCTTGCACTGATTG-1	aneuploid	Cancer cell	1	no_WGD
AOCS_034_2_4_ACCCTTGGTAGTTCCA-1	aneuploid	Cancer cell	1	no_WGD
AOCS_034_2_4_ACCCTTGGTCCTATAG-1	aneuploid	Cancer cell	1	no_WGD
AOCS_034_2_4_ACCCTTGGTCGGAACA-1	aneuploid	Cancer cell	1	no_WGD
AOCS_034_2_4_ACCCTTGGTGACGCCT-1	aneuploid	Cancer cell	7	no_WGD
AOCS_034_2_4_ACCCTTGGTGAGATAT-1	diploid	Cancer cell	4	no_WGD
AOCS_034_2_4_ACCCTTGGTTAAGACA-1	aneuploid	Cancer cell	1	no_WGD
AOCS_034_2_4_ACCCTTGTCCGTGTCT-1	aneuploid	Cancer cell	7	no_WGD
AOCS_034_2_4_ACCCTTGTCGATACAC-1	aneuploid	Cancer cell	7	no_WGD
AOCS_034_2_4_ACCCTTGTCGTAGGAG-1	diploid	Cancer cell	4	no_WGD
AOCS_034_2_4_ACCGTTCAGCCGTTGC-1	aneuploid	Macrophage	13	no_WGD
AOCS_034_2_4_ACCGTTCAGGATACGC-1	diploid	Cancer cell	1	no_WGD
AOCS_034_2_4_ACCGTTCAGGCTGTAG-1	aneuploid	Cancer cell	4	no_WGD
AOCS_034_2_4_ACCGTTCAGTGTTGAA-1	diploid	Cancer cell	4	no_WGD
AOCS_034_2_4_ACCGTTCCAAGCGCAA-1	aneuploid	Cancer cell	4	no_WGD
AOCS_034_2_4_ACCGTTCCACACGCCA-1	aneuploid	Cancer cell	1	no_WGD
AOCS_034_2_4_ACCGTTCCACCGCTAG-1	aneuploid	Cancer cell	1	no_WGD
AOCS_034_2_4_ACCGTTCCATGGCGCT-1	aneuploid	Cancer cell	1	no_WGD
AOCS_034_2_4_ACCGTTCGTAATGATG-1	aneuploid	Cancer cell	7	no_WGD
AOCS_034_2_4_ACCGTTCGTAGCGCTC-1	aneuploid	Cancer cell	0	no_WGD
AOCS_034_2_4_ACCGTTCGTCAACACT-1	aneuploid	Cancer cell	1	no_WGD
AOCS_034_2_4_ACCGTTCGTCGGAACA-1	aneuploid	Cancer cell	7	no_WGD
AOCS_034_2_4_ACCGTTCTCAAATGAG-1	aneuploid	Cancer cell	1	no_WGD
AOCS_034_2_4_ACCGTTCTCACTGAAC-1	aneuploid	Cancer cell	7	no_WGD
AOCS_034_2_4_ACCGTTCTCACTGCTC-1	aneuploid	Cancer cell	7	no_WGD
AOCS_034_2_4_ACCGTTCTCCACATAG-1	aneuploid	Cancer cell	1	no_WGD
AOCS_034_2_4_ACCGTTCTCTCCTACG-1	aneuploid	Cancer cell	7	no_WGD
AOCS_034_2_4_ACCTACCAGAGGGTGG-1	diploid	Macrophage	13	no_WGD
AOCS_034_2_4_ACCTACCAGATACATG-1	aneuploid	Cancer cell	11	no_WGD
AOCS_034_2_4_ACCTACCAGATCGGTG-1	diploid	Cancer cell	1	no_WGD
AOCS_034_2_4_ACCTACCAGATGATTG-1	aneuploid	Macrophage	3	no_WGD
AOCS_034_2_4_ACCTACCAGGGCCAAT-1	aneuploid	Cancer cell	1	no_WGD
AOCS_034_2_4_ACCTACCCAAATCGTC-1	aneuploid	Cancer cell	1	no_WGD
AOCS_034_2_4_ACCTACCCAAGAATGT-1	aneuploid	Cancer cell	1	no_WGD
AOCS_034_2_4_ACCTACCCACAGCATT-1	aneuploid	Cancer cell	1	no_WGD
AOCS_034_2_4_ACCTACCGTAGCTCGC-1	diploid	Macrophage	13	no_WGD
AOCS_034_2_4_ACCTACCTCATGAGAA-1	aneuploid	Cancer cell	1	no_WGD
AOCS_034_2_4_ACCTACCTCCAAATGC-1	aneuploid	Cancer cell	7	no_WGD
AOCS_034_2_4_ACCTACCTCCGCGAGT-1	aneuploid	Cancer cell	1	no_WGD
AOCS_034_2_4_ACCTACCTCGGTCACG-1	aneuploid	Cancer cell	1	no_WGD
AOCS_034_2_4_ACCTACCTCTGCTTTA-1	aneuploid	Macrophage	3	no_WGD
AOCS_034_2_4_ACCTACCTCTTGGTGA-1	aneuploid	Cancer cell	1	no_WGD
AOCS_034_2_4_ACCTGAAAGACTGTTC-1	aneuploid	Cancer cell	1	no_WGD
AOCS_034_2_4_ACCTGAAAGCGTGCTC-1	diploid	Macrophage	13	no_WGD
AOCS_034_2_4_ACCTGAAAGGAAGAAC-1	aneuploid	Cancer cell	1	no_WGD
AOCS_034_2_4_ACCTGAAAGTCTGTAC-1	aneuploid	Cancer cell	4	no_WGD
AOCS_034_2_4_ACCTGAACAATTAGGA-1	diploid	Fibroblast	6	no_WGD
AOCS_034_2_4_ACCTGAACAGCCCAGT-1	aneuploid	Cancer cell	1	no_WGD
AOCS_034_2_4_ACCTGAACATCCGATA-1	aneuploid	Cancer cell	1	no_WGD
AOCS_034_2_4_ACCTGAACATGACAGG-1	diploid	Cancer cell	1	no_WGD
AOCS_034_2_4_ACCTGAACATGCGGTC-1	aneuploid	Cancer cell	1	no_WGD
AOCS_034_2_4_ACCTGAAGTAAGATAC-1	diploid	Macrophage	3	no_WGD
AOCS_034_2_4_ACCTGAAGTACAGTAA-1	aneuploid	Cancer cell	1	no_WGD
AOCS_034_2_4_ACCTGAAGTAGCTTTG-1	aneuploid	Cancer cell	1	no_WGD
AOCS_034_2_4_ACCTGAAGTCTTGCTC-1	aneuploid	Cancer cell	1	no_WGD
AOCS_034_2_4_ACCTGAAGTTGAATCC-1	diploid	Fibroblast	6	no_WGD
AOCS_034_2_4_ACCTGAATCAGGGTAG-1	aneuploid	Cancer cell	1	no_WGD
AOCS_034_2_4_ACCTGAATCGACCCAG-1	aneuploid	Cancer cell	1	no_WGD
AOCS_034_2_4_ACCTGAATCGTCCATC-1	aneuploid	Cancer cell	4	no_WGD
AOCS_034_2_4_ACCTGAATCGTCGATA-1	aneuploid	Cancer cell	1	no_WGD
AOCS_034_2_4_ACCTGTCAGACTAAGT-1	diploid	Progenitor cell	20	no_WGD
AOCS_034_2_4_ACCTGTCAGAGCATTA-1	aneuploid	Cancer cell	1	no_WGD
AOCS_034_2_4_ACCTGTCAGAGTATAC-1	aneuploid	Cancer cell	4	no_WGD
AOCS_034_2_4_ACCTGTCAGCACCTGC-1	aneuploid	Cancer cell	1	no_WGD
AOCS_034_2_4_ACCTGTCAGCGCCGTT-1	aneuploid	Cancer cell	1	no_WGD
AOCS_034_2_4_ACCTGTCAGCTAATGA-1	aneuploid	Cancer cell	1	no_WGD
AOCS_034_2_4_ACCTGTCCAACGGCTC-1	aneuploid	Cancer cell	1	no_WGD
AOCS_034_2_4_ACCTGTCCACAGCTTA-1	aneuploid	Cancer cell	1	no_WGD
AOCS_034_2_4_ACCTGTCCACCGCTGA-1	aneuploid	Cancer cell	1	no_WGD
AOCS_034_2_4_ACCTGTCCAGAGTGTG-1	aneuploid	Cancer cell	7	no_WGD
AOCS_034_2_4_ACCTGTCCAGGTTTAC-1	aneuploid	Cancer cell	1	no_WGD
AOCS_034_2_4_ACCTGTCGTAAGATAC-1	aneuploid	Cancer cell	4	no_WGD
AOCS_034_2_4_ACCTGTCGTCACTACA-1	aneuploid	Macrophage	3	no_WGD
AOCS_034_2_4_ACCTGTCGTGCATTAC-1	aneuploid	Cancer cell	1	no_WGD
AOCS_034_2_4_ACCTGTCTCAGATTGC-1	diploid	Macrophage	13	no_WGD
AOCS_034_2_4_ACCTGTCTCCACTGAA-1	aneuploid	Cancer cell	1	no_WGD
AOCS_034_2_4_ACGATCAAGATCCCGC-1	aneuploid	Cancer cell	1	no_WGD
AOCS_034_2_4_ACGATCAAGCACCAGA-1	diploid	Macrophage	13	no_WGD
AOCS_034_2_4_ACGATCAAGCATTGAA-1	diploid	Macrophage	13	no_WGD
AOCS_034_2_4_ACGATCAAGGATATAC-1	aneuploid	Cancer cell	1	no_WGD
AOCS_034_2_4_ACGATCACAAGAAATC-1	aneuploid	Cancer cell	1	no_WGD
AOCS_034_2_4_ACGATCACACCTGAAT-1	aneuploid	Cancer cell	1	no_WGD
AOCS_034_2_4_ACGATCACAGCTGCCA-1	aneuploid	Cancer cell	1	no_WGD
AOCS_034_2_4_ACGATCACATACCAGT-1	diploid	Cancer cell	4	no_WGD
AOCS_034_2_4_ACGATCACATAGCACT-1	diploid	Macrophage	3	no_WGD
AOCS_034_2_4_ACGATCAGTGAATATG-1	diploid	Macrophage	13	no_WGD
AOCS_034_2_4_ACGATCAGTGACTGAG-1	diploid	Macrophage	3	no_WGD
AOCS_034_2_4_ACGATCAGTGGTACAG-1	aneuploid	Cancer cell	1	no_WGD
AOCS_034_2_4_ACGATCAGTTCCTACC-1	aneuploid	Cancer cell	7	no_WGD
AOCS_034_2_4_ACGATCATCAAGGCTT-1	aneuploid	Cancer cell	7	no_WGD
AOCS_034_2_4_ACGATCATCAGAGTTC-1	diploid	Cancer cell	4	no_WGD
AOCS_034_2_4_ACGATCATCAGCTTCC-1	diploid	Macrophage	13	no_WGD
AOCS_034_2_4_ACGATCATCATCTACT-1	aneuploid	Cancer cell	7	no_WGD
AOCS_034_2_4_ACGATCATCCACAGCG-1	diploid	Macrophage	13	no_WGD
AOCS_034_2_4_ACGATCATCCCGAATA-1	aneuploid	Cancer cell	1	no_WGD
AOCS_034_2_4_ACGATCATCCGAGTGC-1	diploid	Cancer cell	4	no_WGD
AOCS_034_2_4_ACGATCATCCGTCCTA-1	aneuploid	Cancer cell	1	no_WGD
AOCS_034_2_4_ACGATCATCTCAAAGC-1	aneuploid	Macrophage	13	no_WGD
AOCS_034_2_4_ACGATCATCTCGTGGG-1	aneuploid	Cancer cell	7	no_WGD
AOCS_034_2_4_ACGATCATCTCTCCGA-1	aneuploid	Cancer cell	1	no_WGD
AOCS_034_2_4_ACGATCATCTTCCTAA-1	diploid	Macrophage	13	no_WGD
AOCS_034_2_4_ACGATCATCTTGAGCA-1	diploid	Cancer cell	1	no_WGD
AOCS_034_2_4_ACGATGTAGCAAGTGC-1	aneuploid	Cancer cell	7	no_WGD
AOCS_034_2_4_ACGATGTAGGCAATGC-1	aneuploid	Cancer cell	7	no_WGD
AOCS_034_2_4_ACGATGTAGGTAGATT-1	aneuploid	Cancer cell	1	no_WGD
AOCS_034_2_4_ACGATGTCAGCACGAA-1	diploid	Fibroblast	6	no_WGD
AOCS_034_2_4_ACGATGTCAGTGTGGA-1	diploid	Cancer cell	4	no_WGD
AOCS_034_2_4_ACGATGTCATAAGCGG-1	aneuploid	Cancer cell	1	no_WGD
AOCS_034_2_4_ACGATGTGTACTGGGA-1	aneuploid	Cancer cell	1	no_WGD
AOCS_034_2_4_ACGATGTGTCGAGCTC-1	diploid	Cancer cell	1	no_WGD
AOCS_034_2_4_ACGATGTGTGGTACAG-1	aneuploid	Cancer cell	1	no_WGD
AOCS_034_2_4_ACGATGTTCACCCTCA-1	diploid	Fibroblast	6	no_WGD
AOCS_034_2_4_ACGATGTTCATACGGT-1	diploid	Cancer cell	4	no_WGD
AOCS_034_2_4_ACGATGTTCCGATAAC-1	aneuploid	Cancer cell	1	no_WGD
AOCS_034_2_4_ACGATGTTCCTGATAG-1	aneuploid	Cancer cell	1	no_WGD
AOCS_034_2_4_ACGATGTTCGAGAATA-1	aneuploid	Cancer cell	1	no_WGD
AOCS_034_2_4_ACGATGTTCGTTCTAT-1	aneuploid	Cancer cell	1	no_WGD
AOCS_034_2_4_ACGCACGAGAAGCCTG-1	aneuploid	Macrophage	13	no_WGD
AOCS_034_2_4_ACGCACGAGGAGTATT-1	aneuploid	Cancer cell	7	no_WGD
AOCS_034_2_4_ACGCACGAGTCTCGTA-1	diploid	Macrophage	13	no_WGD
AOCS_034_2_4_ACGCACGAGTCTTCGA-1	diploid	Fibroblast	6	no_WGD
AOCS_034_2_4_ACGCACGCAAGCGCAA-1	aneuploid	Cancer cell	7	no_WGD
AOCS_034_2_4_ACGCACGCAATAGAGT-1	diploid	Macrophage	13	no_WGD
AOCS_034_2_4_ACGCACGCACAGCCTG-1	aneuploid	Cancer cell	1	no_WGD
AOCS_034_2_4_ACGCACGCACTCCACT-1	aneuploid	Cancer cell	1	no_WGD
AOCS_034_2_4_ACGCACGCACTGGATT-1	aneuploid	Cancer cell	1	no_WGD
AOCS_034_2_4_ACGCACGCAGCCCAGT-1	aneuploid	Cancer cell	1	no_WGD
AOCS_034_2_4_ACGCACGCAGTATGAA-1	aneuploid	Cancer cell	1	no_WGD
AOCS_034_2_4_ACGCACGGTATGACAA-1	diploid	Cancer cell	1	no_WGD
AOCS_034_2_4_ACGCACGGTCGAGCAA-1	aneuploid	Cancer cell	1	no_WGD
AOCS_034_2_4_ACGCACGGTGTTAGCT-1	aneuploid	Cancer cell	1	no_WGD
AOCS_034_2_4_ACGCACGTCTACGCGG-1	aneuploid	Cancer cell	1	no_WGD
AOCS_034_2_4_ACGGAAGAGGGAGATA-1	aneuploid	Cancer cell	1	no_WGD
AOCS_034_2_4_ACGGAAGAGTTAACGA-1	diploid	Macrophage	13	no_WGD
AOCS_034_2_4_ACGGAAGCAAAGGCAC-1	aneuploid	Cancer cell	1	no_WGD
AOCS_034_2_4_ACGGAAGCAATGGGTG-1	diploid	Cancer cell	1	no_WGD
AOCS_034_2_4_ACGGAAGCACCGTGAC-1	aneuploid	Cancer cell	1	no_WGD
AOCS_034_2_4_ACGGAAGCAGCACACC-1	diploid	Cancer cell	4	no_WGD
AOCS_034_2_4_ACGGAAGCAGTTACCA-1	aneuploid	Cancer cell	1	no_WGD
AOCS_034_2_4_ACGGAAGGTAGATGTA-1	diploid	Endothelial cell	15	no_WGD
AOCS_034_2_4_ACGGAAGGTAGGTACG-1	aneuploid	Cancer cell	7	no_WGD
AOCS_034_2_4_ACGGAAGGTATCCCTC-1	diploid	Cancer cell	4	no_WGD
AOCS_034_2_4_ACGGAAGGTATGATCC-1	aneuploid	Cancer cell	1	no_WGD
AOCS_034_2_4_ACGGAAGGTGAGCTCC-1	aneuploid	Cancer cell	1	no_WGD
AOCS_034_2_4_ACGGAAGTCAAATGCC-1	aneuploid	Cancer cell	1	no_WGD
AOCS_034_2_4_ACGGAAGTCATGCGGC-1	aneuploid	Cancer cell	1	no_WGD
AOCS_034_2_4_ACGGAAGTCGTACACA-1	aneuploid	Cancer cell	1	no_WGD
AOCS_034_2_4_ACGGAAGTCGTGTTCC-1	aneuploid	Cancer cell	1	no_WGD
AOCS_034_2_4_ACGGAAGTCTCATGCC-1	aneuploid	Cancer cell	1	no_WGD
AOCS_034_2_4_ACGGAAGTCTCTCAAT-1	aneuploid	Cancer cell	1	no_WGD
AOCS_034_2_4_ACGGAAGTCTTCCAGC-1	aneuploid	Cancer cell	1	no_WGD
AOCS_034_2_4_ACGGAAGTCTTCTGTA-1	aneuploid	Cancer cell	1	no_WGD
AOCS_034_2_4_ACGGGTCAGAAACCCG-1	aneuploid	Cancer cell	1	no_WGD
AOCS_034_2_4_ACGGGTCAGAATCGTA-1	aneuploid	Cancer cell	1	no_WGD
AOCS_034_2_4_ACGGGTCAGACCTCCG-1	aneuploid	Cancer cell	1	no_WGD
AOCS_034_2_4_ACGGGTCAGACGCTCC-1	aneuploid	Cancer cell	4	no_WGD
AOCS_034_2_4_ACGGGTCAGAGCAGAA-1	aneuploid	Cancer cell	7	no_WGD
AOCS_034_2_4_ACGGGTCAGCCTCACG-1	aneuploid	Macrophage	13	no_WGD
AOCS_034_2_4_ACGGGTCAGCGTTCCG-1	aneuploid	Cancer cell	1	no_WGD
AOCS_034_2_4_ACGGGTCAGGGAGGCA-1	aneuploid	Cancer cell	1	no_WGD
AOCS_034_2_4_ACGGGTCAGGTACCTT-1	aneuploid	Cancer cell	1	no_WGD
AOCS_034_2_4_ACGGGTCAGTCGGGAT-1	diploid	Progenitor cell	20	no_WGD
AOCS_034_2_4_ACGGGTCAGTGCGCTC-1	diploid	Cancer cell	4	no_WGD
AOCS_034_2_4_ACGGGTCCACACGCCA-1	diploid	Fibroblast	6	no_WGD
AOCS_034_2_4_ACGGGTCCACTCATAG-1	aneuploid	Cancer cell	1	no_WGD
AOCS_034_2_4_ACGGGTCCAGTTCTAG-1	aneuploid	Cancer cell	1	no_WGD
AOCS_034_2_4_ACGGGTCGTAGAATGT-1	aneuploid	Cancer cell	4	no_WGD
AOCS_034_2_4_ACGGGTCGTTATGGTC-1	aneuploid	Cancer cell	1	no_WGD
AOCS_034_2_4_ACGGGTCGTTGGTGTT-1	aneuploid	Cancer cell	1	no_WGD
AOCS_034_2_4_ACGGGTCTCCTGGGTG-1	aneuploid	Cancer cell	7	no_WGD
AOCS_034_2_4_ACGGGTCTCGCGTGAC-1	aneuploid	Cancer cell	1	no_WGD
AOCS_034_2_4_ACGGGTCTCTCAGAAC-1	aneuploid	Cancer cell	1	no_WGD
AOCS_034_2_4_ACGGTCGAGGCATCTT-1	aneuploid	Cancer cell	1	no_WGD
AOCS_034_2_4_ACGGTCGAGTAGCATA-1	aneuploid	Cancer cell	1	no_WGD
AOCS_034_2_4_ACGGTCGCAAGTACCT-1	aneuploid	Cancer cell	1	no_WGD
AOCS_034_2_4_ACGGTCGCACCTTCCA-1	aneuploid	Cancer cell	1	no_WGD
AOCS_034_2_4_ACGGTCGCACGCTGCA-1	aneuploid	Cancer cell	1	no_WGD
AOCS_034_2_4_ACGGTCGGTAAGCAAT-1	aneuploid	Cancer cell	1	no_WGD
AOCS_034_2_4_ACGGTCGGTAGACGTG-1	aneuploid	Cancer cell	1	no_WGD
AOCS_034_2_4_ACGGTCGGTATCGGTT-1	aneuploid	Cancer cell	1	no_WGD
AOCS_034_2_4_ACGGTCGGTCGTACTA-1	aneuploid	Cancer cell	1	no_WGD
AOCS_034_2_4_ACGGTCGGTGACACGA-1	aneuploid	Cancer cell	4	no_WGD
AOCS_034_2_4_ACGGTCGGTGCACATT-1	aneuploid	Cancer cell	1	no_WGD
AOCS_034_2_4_ACGGTCGGTTCAAGGG-1	diploid	Fibroblast	6	no_WGD
AOCS_034_2_4_ACGGTCGGTTGCTAGT-1	aneuploid	Cancer cell	1	no_WGD
AOCS_034_2_4_ACGGTCGTCCACACAA-1	aneuploid	Cancer cell	7	no_WGD
AOCS_034_2_4_ACGGTCGTCCGTGGGT-1	aneuploid	Cancer cell	1	no_WGD
AOCS_034_2_4_ACGGTCGTCGAGGCAA-1	aneuploid	Macrophage	13	no_WGD
AOCS_034_2_4_ACGGTCGTCTCACTCG-1	diploid	Cancer cell	4	no_WGD
AOCS_034_2_4_ACGGTCGTCTTAGCTT-1	aneuploid	Cancer cell	1	no_WGD
AOCS_034_2_4_ACGGTTAAGACAACAT-1	diploid	Macrophage	13	no_WGD
AOCS_034_2_4_ACGGTTAAGCCTTTGA-1	diploid	Cancer cell	4	no_WGD
AOCS_034_2_4_ACGGTTAAGCTGTCCG-1	aneuploid	Macrophage	13	no_WGD
AOCS_034_2_4_ACGGTTAAGGATAATC-1	diploid	Cancer cell	1	no_WGD
AOCS_034_2_4_ACGGTTAAGGGTGAAA-1	diploid	Macrophage	13	no_WGD
AOCS_034_2_4_ACGGTTAAGTCCTACA-1	aneuploid	Cancer cell	7	no_WGD
AOCS_034_2_4_ACGGTTAAGTGAGTGC-1	aneuploid	Cancer cell	4	no_WGD
AOCS_034_2_4_ACGGTTACAAACCATC-1	aneuploid	Cancer cell	1	no_WGD
AOCS_034_2_4_ACGGTTACAGCCTATA-1	aneuploid	Cancer cell	4	no_WGD
AOCS_034_2_4_ACGGTTACATGGAACG-1	aneuploid	Cancer cell	1	no_WGD
AOCS_034_2_4_ACGGTTACATTGGATC-1	aneuploid	Cancer cell	1	no_WGD
AOCS_034_2_4_ACGGTTAGTAATGCGG-1	aneuploid	Cancer cell	1	no_WGD
AOCS_034_2_4_ACGGTTAGTACTAACC-1	aneuploid	Cancer cell	1	no_WGD
AOCS_034_2_4_ACGGTTAGTAGAATGT-1	aneuploid	Cancer cell	1	no_WGD
AOCS_034_2_4_ACGGTTAGTCGCATCG-1	aneuploid	Cancer cell	1	no_WGD
AOCS_034_2_4_ACGGTTAGTTGAAGTA-1	aneuploid	Cancer cell	4	no_WGD
AOCS_034_2_4_ACGGTTATCATGCCAA-1	aneuploid	Cancer cell	1	no_WGD
AOCS_034_2_4_ACGGTTATCGATACGT-1	aneuploid	Cancer cell	1	no_WGD
AOCS_034_2_4_ACGGTTATCTGACGCG-1	aneuploid	Cancer cell	1	no_WGD
AOCS_034_2_4_ACGTAACAGCTGTCCG-1	aneuploid	Cancer cell	7	no_WGD
AOCS_034_2_4_ACGTAACAGGAACATT-1	aneuploid	Cancer cell	1	no_WGD
AOCS_034_2_4_ACGTAACAGGTCATTC-1	aneuploid	Cancer cell	1	no_WGD
AOCS_034_2_4_ACGTAACAGTCAACAA-1	aneuploid	Cancer cell	1	no_WGD
AOCS_034_2_4_ACGTAACAGTCGAATA-1	diploid	Cancer cell	1	no_WGD
AOCS_034_2_4_ACGTAACAGTCGAGGT-1	aneuploid	Cancer cell	1	no_WGD
AOCS_034_2_4_ACGTAACCAAAGACGC-1	diploid	Progenitor cell	20	no_WGD
AOCS_034_2_4_ACGTAACCACACACTA-1	aneuploid	Cancer cell	7	no_WGD
AOCS_034_2_4_ACGTAACCACGCAAAG-1	diploid	Macrophage	3	no_WGD
AOCS_034_2_4_ACGTAACCATACTGTG-1	diploid	Macrophage	13	no_WGD
AOCS_034_2_4_ACGTAACCATCGCTGG-1	diploid	Macrophage	13	no_WGD
AOCS_034_2_4_ACGTAACCATGACACT-1	diploid	Fibroblast	6	no_WGD
AOCS_034_2_4_ACGTAACCATGTACGT-1	aneuploid	Cancer cell	4	no_WGD
AOCS_034_2_4_ACGTAACGTAATTAGG-1	aneuploid	Cancer cell	1	no_WGD
AOCS_034_2_4_ACGTAACGTATGTCTG-1	aneuploid	Cancer cell	1	no_WGD
AOCS_034_2_4_ACGTAACGTGGCTGAA-1	aneuploid	Macrophage	3	no_WGD
AOCS_034_2_4_ACGTAACGTTCGTAAC-1	aneuploid	Cancer cell	1	no_WGD
AOCS_034_2_4_ACGTAACGTTGAGGAC-1	diploid	Macrophage	13	no_WGD
AOCS_034_2_4_ACGTAACTCAAAGAAC-1	aneuploid	Cancer cell	1	no_WGD
AOCS_034_2_4_ACGTAACTCAAAGGAT-1	aneuploid	Cancer cell	1	no_WGD
AOCS_034_2_4_ACGTAACTCACTTATC-1	aneuploid	Cancer cell	1	no_WGD
AOCS_034_2_4_ACGTAACTCCCTCTCC-1	diploid	Cancer cell	1	no_WGD
AOCS_034_2_4_ACGTAACTCCGAGCTG-1	aneuploid	Cancer cell	1	no_WGD
AOCS_034_2_4_ACGTAACTCGACGACC-1	aneuploid	Cancer cell	1	no_WGD
AOCS_034_2_4_ACGTAACTCGCAATTG-1	aneuploid	Cancer cell	7	no_WGD
AOCS_034_2_4_ACGTAACTCGGCTGGT-1	aneuploid	Cancer cell	1	no_WGD
AOCS_034_2_4_ACGTAACTCTCCGAAA-1	aneuploid	Cancer cell	1	no_WGD
AOCS_034_2_4_ACGTAACTCTGGGAGA-1	aneuploid	Cancer cell	7	no_WGD
AOCS_034_2_4_ACGTACAAGACAAGCC-1	aneuploid	Cancer cell	1	no_WGD
AOCS_034_2_4_ACGTACAAGACCAAGC-1	aneuploid	Cancer cell	1	no_WGD
AOCS_034_2_4_ACGTACAAGACCAGCA-1	diploid	Macrophage	13	no_WGD
AOCS_034_2_4_ACGTACAAGAGTACCG-1	diploid	Macrophage	13	no_WGD
AOCS_034_2_4_ACGTACAAGCACTAAA-1	aneuploid	Cancer cell	1	no_WGD
AOCS_034_2_4_ACGTACAAGCCATTGT-1	aneuploid	Cancer cell	1	no_WGD
AOCS_034_2_4_ACGTACAAGGCACGAT-1	diploid	Macrophage	3	no_WGD
AOCS_034_2_4_ACGTACAAGGGTAGCT-1	aneuploid	Cancer cell	1	no_WGD
AOCS_034_2_4_ACGTACAAGGGTGAAA-1	aneuploid	Cancer cell	4	no_WGD
AOCS_034_2_4_ACGTACACAAATGAAC-1	aneuploid	Cancer cell	1	no_WGD
AOCS_034_2_4_ACGTACACAAGAGTGC-1	aneuploid	Cancer cell	4	no_WGD
AOCS_034_2_4_ACGTACACACCAGTTA-1	aneuploid	Cancer cell	1	no_WGD
AOCS_034_2_4_ACGTACACACGCAAAG-1	aneuploid	Cancer cell	7	no_WGD
AOCS_034_2_4_ACGTACACACGTACAT-1	diploid	Cancer cell	4	no_WGD
AOCS_034_2_4_ACGTACACAGCGGTTC-1	diploid	Progenitor cell	20	no_WGD
AOCS_034_2_4_ACGTACACAGCTACCG-1	aneuploid	Macrophage	13	no_WGD
AOCS_034_2_4_ACGTACACAGGTCCGT-1	aneuploid	Cancer cell	1	no_WGD
AOCS_034_2_4_ACGTACACATCCTGTC-1	aneuploid	Cancer cell	1	no_WGD
AOCS_034_2_4_ACGTACACATGACTCA-1	diploid	Cancer cell	1	no_WGD
AOCS_034_2_4_ACGTACAGTGAGTTGG-1	aneuploid	Macrophage	13	no_WGD
AOCS_034_2_4_ACGTACAGTTCAGCGC-1	diploid	Cancer cell	4	no_WGD
AOCS_034_2_4_ACGTACAGTTGAATCC-1	aneuploid	Cancer cell	7	no_WGD
AOCS_034_2_4_ACGTACAGTTGGACCC-1	aneuploid	Cancer cell	7	no_WGD
AOCS_034_2_4_ACGTACATCAAGAAAC-1	aneuploid	Cancer cell	7	no_WGD
AOCS_034_2_4_ACGTACATCCTCTTTC-1	aneuploid	Cancer cell	1	no_WGD
AOCS_034_2_4_ACGTACATCGAATGCT-1	aneuploid	Cancer cell	1	no_WGD
AOCS_034_2_4_ACGTACATCTTACACT-1	aneuploid	Cancer cell	1	no_WGD
AOCS_034_2_4_ACGTACATCTTAGCAG-1	aneuploid	Cancer cell	7	no_WGD
AOCS_034_2_4_ACGTAGTAGAGAGAAC-1	aneuploid	Cancer cell	1	no_WGD
AOCS_034_2_4_ACGTAGTAGATGAAGG-1	aneuploid	Cancer cell	7	no_WGD
AOCS_034_2_4_ACGTAGTAGGGACACT-1	aneuploid	Macrophage	13	no_WGD
AOCS_034_2_4_ACGTAGTAGGGAGTTC-1	diploid	Cancer cell	4	no_WGD
AOCS_034_2_4_ACGTAGTAGTATAGAC-1	diploid	Cancer cell	1	no_WGD
AOCS_034_2_4_ACGTAGTAGTCGCCCA-1	aneuploid	Cancer cell	1	no_WGD
AOCS_034_2_4_ACGTAGTAGTGATGGC-1	aneuploid	Cancer cell	1	no_WGD
AOCS_034_2_4_ACGTAGTCACATGAAA-1	aneuploid	Cancer cell	1	no_WGD
AOCS_034_2_4_ACGTAGTCACATTCGA-1	aneuploid	Cancer cell	1	no_WGD
AOCS_034_2_4_ACGTAGTCACCGTACG-1	aneuploid	Cancer cell	1	no_WGD
AOCS_034_2_4_ACGTAGTCACGAAGAC-1	diploid	Cancer cell	4	no_WGD
AOCS_034_2_4_ACGTAGTCAGTCAGTT-1	diploid	Cancer cell	4	no_WGD
AOCS_034_2_4_ACGTAGTCATTAAAGG-1	aneuploid	Cancer cell	7	no_WGD
AOCS_034_2_4_ACGTAGTGTACCTAAC-1	aneuploid	Cancer cell	1	no_WGD
AOCS_034_2_4_ACGTAGTGTCAGGTGA-1	diploid	Cancer cell	4	no_WGD
AOCS_034_2_4_ACGTAGTGTCATCGCG-1	diploid	Fibroblast	6	no_WGD
AOCS_034_2_4_ACGTAGTGTCTTGCTC-1	aneuploid	Macrophage	13	no_WGD
AOCS_034_2_4_ACGTAGTGTGCCTGAC-1	aneuploid	Cancer cell	1	no_WGD
AOCS_034_2_4_ACGTAGTGTGCGCTCA-1	aneuploid	Cancer cell	1	no_WGD
AOCS_034_2_4_ACGTAGTGTGGATCGA-1	diploid	Cancer cell	1	no_WGD
AOCS_034_2_4_ACGTAGTGTGTTCCAA-1	diploid	Fibroblast	6	no_WGD
AOCS_034_2_4_ACGTAGTTCAAAGGAT-1	aneuploid	Cancer cell	4	no_WGD
AOCS_034_2_4_ACGTAGTTCAGTCAGT-1	aneuploid	Cancer cell	1	no_WGD
AOCS_034_2_4_ACGTAGTTCCAAGGGA-1	aneuploid	Cancer cell	7	no_WGD
AOCS_034_2_4_ACGTAGTTCCGGTAAT-1	aneuploid	Cancer cell	1	no_WGD
AOCS_034_2_4_ACGTAGTTCGCCGTGA-1	aneuploid	Cancer cell	1	no_WGD
AOCS_034_2_4_ACGTAGTTCGCTCTCA-1	aneuploid	Cancer cell	1	no_WGD
AOCS_034_2_4_ACGTAGTTCGGTTGTA-1	aneuploid	Cancer cell	1	no_WGD
AOCS_034_2_4_ACGTAGTTCGTCGCTT-1	aneuploid	Cancer cell	1	no_WGD
AOCS_034_2_4_ACGTAGTTCTGCGGGT-1	aneuploid	Cancer cell	1	no_WGD
AOCS_034_2_4_ACGTAGTTCTGGGTCG-1	aneuploid	Cancer cell	1	no_WGD
AOCS_034_2_4_ACGTAGTTCTTGTTAC-1	diploid	Macrophage	13	no_WGD
AOCS_034_2_4_ACGTCCTAGACCAGAC-1	aneuploid	Cancer cell	1	no_WGD
AOCS_034_2_4_ACGTCCTAGCGACATG-1	aneuploid	Cancer cell	1	no_WGD
AOCS_034_2_4_ACGTCCTAGCGTGAGT-1	diploid	Cancer cell	1	no_WGD
AOCS_034_2_4_ACGTCCTAGGTCCAGA-1	aneuploid	Cancer cell	1	no_WGD
AOCS_034_2_4_ACGTCCTCAAAGCTAA-1	diploid	Cancer cell	1	no_WGD
AOCS_034_2_4_ACGTCCTCAGCTGTCG-1	aneuploid	Cancer cell	7	no_WGD
AOCS_034_2_4_ACGTCCTCAGGATGAC-1	aneuploid	Macrophage	13	no_WGD
AOCS_034_2_4_ACGTCCTCAGTGACCC-1	aneuploid	Cancer cell	4	no_WGD
AOCS_034_2_4_ACGTCCTGTAACCAGG-1	diploid	Cancer cell	1	no_WGD
AOCS_034_2_4_ACGTCCTGTATACCCA-1	diploid	Cancer cell	1	no_WGD
AOCS_034_2_4_ACGTCCTTCACGAGGA-1	aneuploid	Cancer cell	1	no_WGD
AOCS_034_2_4_ACGTCCTTCTGAGGTT-1	diploid	Macrophage	13	no_WGD
AOCS_034_2_4_ACGTCCTTCTTAATCC-1	aneuploid	Cancer cell	7	no_WGD
AOCS_034_2_4_ACGTTCCAGATCGACG-1	diploid	Macrophage	13	no_WGD
AOCS_034_2_4_ACGTTCCAGATGTTCC-1	aneuploid	Cancer cell	1	no_WGD
AOCS_034_2_4_ACGTTCCAGCTCGGCT-1	aneuploid	Cancer cell	1	no_WGD
AOCS_034_2_4_ACGTTCCAGGTAGCAC-1	diploid	Macrophage	13	no_WGD
AOCS_034_2_4_ACGTTCCCAATCGAAA-1	diploid	Macrophage	3	no_WGD
AOCS_034_2_4_ACGTTCCCACGTACAT-1	aneuploid	Cancer cell	1	no_WGD
AOCS_034_2_4_ACGTTCCCATGACGAG-1	aneuploid	Cancer cell	1	no_WGD
AOCS_034_2_4_ACGTTCCGTACCACGC-1	aneuploid	Cancer cell	1	no_WGD
AOCS_034_2_4_ACGTTCCGTACGCTAT-1	aneuploid	Cancer cell	1	no_WGD
AOCS_034_2_4_ACGTTCCGTAGGACCA-1	diploid	Cancer cell	1	no_WGD
AOCS_034_2_4_ACGTTCCGTCTGTGGC-1	aneuploid	Cancer cell	4	no_WGD
AOCS_034_2_4_ACGTTCCGTTACACTG-1	aneuploid	Cancer cell	1	no_WGD
AOCS_034_2_4_ACGTTCCGTTTCGATG-1	diploid	Macrophage	3	no_WGD
AOCS_034_2_4_ACGTTCCGTTTGCCGG-1	aneuploid	Cancer cell	1	no_WGD
AOCS_034_2_4_ACGTTCCTCAACGCTA-1	diploid	Cancer cell	4	no_WGD
AOCS_034_2_4_ACGTTCCTCAGATGCT-1	diploid	Fibroblast	6	no_WGD
AOCS_034_2_4_ACGTTCCTCCGGCTTT-1	aneuploid	Cancer cell	1	no_WGD
AOCS_034_2_4_ACGTTCCTCGTAACCA-1	aneuploid	Macrophage	13	no_WGD
AOCS_034_2_4_ACGTTCCTCGTTTACT-1	aneuploid	Cancer cell	7	no_WGD
AOCS_034_2_4_ACGTTCCTCTCGCCTA-1	aneuploid	Cancer cell	1	no_WGD
AOCS_034_2_4_ACTACGAAGAAACTGT-1	diploid	Macrophage	13	no_WGD
AOCS_034_2_4_ACTACGAAGATGCCGA-1	aneuploid	Cancer cell	1	no_WGD
AOCS_034_2_4_ACTACGAAGATGTTAG-1	diploid	Cancer cell	4	no_WGD
AOCS_034_2_4_ACTACGAAGGGTCAAC-1	aneuploid	Cancer cell	1	no_WGD
AOCS_034_2_4_ACTACGAAGGGTTAAT-1	aneuploid	Cancer cell	7	no_WGD
AOCS_034_2_4_ACTACGAAGTACTCGT-1	aneuploid	Cancer cell	1	no_WGD
AOCS_034_2_4_ACTACGAAGTCGAGGT-1	aneuploid	Cancer cell	1	no_WGD
AOCS_034_2_4_ACTACGAAGTTGCCTA-1	aneuploid	Cancer cell	0	no_WGD
AOCS_034_2_4_ACTACGACAAATACGA-1	aneuploid	Cancer cell	1	no_WGD
AOCS_034_2_4_ACTACGACAGCGACAA-1	aneuploid	Cancer cell	1	no_WGD
AOCS_034_2_4_ACTACGACAGGACATG-1	aneuploid	Cancer cell	1	no_WGD
AOCS_034_2_4_ACTACGACAGTACTAC-1	aneuploid	Cancer cell	1	no_WGD
AOCS_034_2_4_ACTACGAGTAGACGGT-1	aneuploid	Cancer cell	1	no_WGD
AOCS_034_2_4_ACTACGAGTTTCGGCG-1	diploid	Endothelial cell	15	no_WGD
AOCS_034_2_4_ACTACGATCACAATGC-1	diploid	Macrophage	13	no_WGD
AOCS_034_2_4_ACTACGATCATGTCTT-1	diploid	Macrophage	13	no_WGD
AOCS_034_2_4_ACTACGATCCGGGACT-1	diploid	Cancer cell	4	no_WGD
AOCS_034_2_4_ACTACGATCGACCACG-1	aneuploid	Cancer cell	1	no_WGD
AOCS_034_2_4_ACTACGATCGACGCTG-1	diploid	Macrophage	13	no_WGD
AOCS_034_2_4_ACTACGATCGGACAAG-1	diploid	Macrophage	13	no_WGD
AOCS_034_2_4_ACTACGATCGTTCATT-1	aneuploid	Cancer cell	1	no_WGD
AOCS_034_2_4_ACTACGATCTCTAAGG-1	diploid	Progenitor cell	20	no_WGD
AOCS_034_2_4_ACTACGATCTGCGGAC-1	aneuploid	Cancer cell	1	no_WGD
AOCS_034_2_4_ACTATCTAGCCACAAG-1	aneuploid	Cancer cell	1	no_WGD
AOCS_034_2_4_ACTATCTAGGAAGTCC-1	aneuploid	Cancer cell	0	no_WGD
AOCS_034_2_4_ACTATCTAGGAGAGTA-1	aneuploid	Cancer cell	1	no_WGD
AOCS_034_2_4_ACTATCTAGGCGATAC-1	aneuploid	Cancer cell	1	no_WGD
AOCS_034_2_4_ACTATCTAGGTAGCAC-1	aneuploid	Cancer cell	1	no_WGD
AOCS_034_2_4_ACTATCTAGTCATAGA-1	aneuploid	Cancer cell	7	no_WGD
AOCS_034_2_4_ACTATCTCAAATACGA-1	aneuploid	Cancer cell	7	no_WGD
AOCS_034_2_4_ACTATCTCAATAGAGT-1	aneuploid	Cancer cell	1	no_WGD
AOCS_034_2_4_ACTATCTCACCAAATC-1	aneuploid	Cancer cell	1	no_WGD
AOCS_034_2_4_ACTATCTCACTGAGGA-1	aneuploid	Cancer cell	1	no_WGD
AOCS_034_2_4_ACTATCTCACTGGCCA-1	aneuploid	Cancer cell	1	no_WGD
AOCS_034_2_4_ACTATCTCAGAGACTG-1	aneuploid	Cancer cell	7	no_WGD
AOCS_034_2_4_ACTATCTCAGCGGATA-1	diploid	Cancer cell	0	no_WGD
AOCS_034_2_4_ACTATCTGTCTTGTCC-1	aneuploid	Cancer cell	1	no_WGD
AOCS_034_2_4_ACTATCTGTGCCCGTA-1	aneuploid	Cancer cell	7	no_WGD
AOCS_034_2_4_ACTATCTGTGCGTGCT-1	diploid	Cancer cell	4	no_WGD
AOCS_034_2_4_ACTATCTGTTGCGTAT-1	diploid	Cancer cell	1	no_WGD
AOCS_034_2_4_ACTATCTTCCAAGGGA-1	aneuploid	Cancer cell	1	no_WGD
AOCS_034_2_4_ACTATCTTCCTAGCGG-1	aneuploid	Fibroblast	6	no_WGD
AOCS_034_2_4_ACTATCTTCGTGTGGC-1	aneuploid	Cancer cell	7	no_WGD
AOCS_034_2_4_ACTATGGAGACAACTA-1	diploid	Cancer cell	4	no_WGD
AOCS_034_2_4_ACTATGGAGCATACTC-1	diploid	Cancer cell	4	no_WGD
AOCS_034_2_4_ACTATGGAGCATATGA-1	aneuploid	Cancer cell	4	no_WGD
AOCS_034_2_4_ACTATGGAGGGCAGGA-1	diploid	Cancer cell	4	no_WGD
AOCS_034_2_4_ACTATGGAGGTGAGAA-1	aneuploid	Cancer cell	1	no_WGD
AOCS_034_2_4_ACTATGGAGTACAGAT-1	aneuploid	Cancer cell	1	no_WGD
AOCS_034_2_4_ACTATGGAGTGATAAC-1	diploid	Cancer cell	1	no_WGD
AOCS_034_2_4_ACTATGGAGTGTAGAT-1	aneuploid	Cancer cell	7	no_WGD
AOCS_034_2_4_ACTATGGCAATAGGAT-1	diploid	Cancer cell	4	no_WGD
AOCS_034_2_4_ACTATGGCACGTGAGA-1	aneuploid	Cancer cell	1	no_WGD
AOCS_034_2_4_ACTATGGCATAAGATG-1	aneuploid	Cancer cell	1	no_WGD
AOCS_034_2_4_ACTATGGCATGAATCC-1	aneuploid	Cancer cell	1	no_WGD
AOCS_034_2_4_ACTATGGGTCCATCTC-1	aneuploid	Cancer cell	1	no_WGD
AOCS_034_2_4_ACTATGGGTTATGACC-1	aneuploid	Cancer cell	1	no_WGD
AOCS_034_2_4_ACTATGGTCGGAGTAG-1	diploid	Cancer cell	4	no_WGD
AOCS_034_2_4_ACTATGGTCGTCCTTG-1	aneuploid	Cancer cell	1	no_WGD
AOCS_034_2_4_ACTATGGTCTCCAAGA-1	diploid	Cancer cell	4	no_WGD
AOCS_034_2_4_ACTATGGTCTTGGCTC-1	aneuploid	Cancer cell	1	no_WGD
AOCS_034_2_4_ACTATTCAGCACACAG-1	aneuploid	Cancer cell	4	no_WGD
AOCS_034_2_4_ACTATTCAGCACTAGG-1	aneuploid	Cancer cell	1	no_WGD
AOCS_034_2_4_ACTATTCAGGATTCAA-1	aneuploid	Cancer cell	1	no_WGD
AOCS_034_2_4_ACTATTCCAAACGGCA-1	aneuploid	Macrophage	13	no_WGD
AOCS_034_2_4_ACTATTCCAAATACAG-1	aneuploid	Cancer cell	1	no_WGD
AOCS_034_2_4_ACTATTCCAACGTATC-1	aneuploid	Cancer cell	1	no_WGD
AOCS_034_2_4_ACTATTCCAACTCGTA-1	aneuploid	Cancer cell	7	no_WGD
AOCS_034_2_4_ACTATTCCACACAGCC-1	diploid	Progenitor cell	20	no_WGD
AOCS_034_2_4_ACTATTCCAGCCTATA-1	aneuploid	Cancer cell	1	no_WGD
AOCS_034_2_4_ACTATTCCAGCGATTT-1	aneuploid	Cancer cell	1	no_WGD
AOCS_034_2_4_ACTATTCCATGCTGCG-1	aneuploid	Cancer cell	1	no_WGD
AOCS_034_2_4_ACTATTCGTAGTGGCA-1	diploid	Cancer cell	4	no_WGD
AOCS_034_2_4_ACTATTCGTCACTGAT-1	aneuploid	Cancer cell	1	no_WGD
AOCS_034_2_4_ACTATTCGTTCTAACG-1	aneuploid	Cancer cell	1	no_WGD
AOCS_034_2_4_ACTATTCGTTTCCATT-1	aneuploid	Cancer cell	1	no_WGD
AOCS_034_2_4_ACTATTCTCAGATGCT-1	aneuploid	Cancer cell	1	no_WGD
AOCS_034_2_4_ACTATTCTCGACGACC-1	aneuploid	Cancer cell	1	no_WGD
AOCS_034_2_4_ACTATTCTCTGTCCGT-1	aneuploid	Cancer cell	7	no_WGD
AOCS_034_2_4_ACTATTCTCTTTGCAT-1	aneuploid	Cancer cell	1	no_WGD
AOCS_034_2_4_ACTCCCAAGAGGACTC-1	aneuploid	Cancer cell	1	no_WGD
AOCS_034_2_4_ACTCCCAAGATGTAGT-1	diploid	Macrophage	13	no_WGD
AOCS_034_2_4_ACTCCCAAGCAGATAT-1	aneuploid	Cancer cell	1	no_WGD
AOCS_034_2_4_ACTCCCAAGCCTCTCT-1	aneuploid	Cancer cell	1	no_WGD
AOCS_034_2_4_ACTCCCAAGGATTCAA-1	aneuploid	Cancer cell	1	no_WGD
AOCS_034_2_4_ACTCCCAAGGCATGCA-1	diploid	Macrophage	13	no_WGD
AOCS_034_2_4_ACTCCCAAGTAACGTA-1	aneuploid	Cancer cell	1	no_WGD
AOCS_034_2_4_ACTCCCAAGTCCGTCG-1	aneuploid	Cancer cell	7	no_WGD
AOCS_034_2_4_ACTCCCACACGGGTAA-1	aneuploid	Cancer cell	1	no_WGD
AOCS_034_2_4_ACTCCCACAGAAACCG-1	aneuploid	Cancer cell	1	no_WGD
AOCS_034_2_4_ACTCCCACAGAGTAAT-1	aneuploid	Cancer cell	0	no_WGD
AOCS_034_2_4_ACTCCCACATGTCTAG-1	aneuploid	Cancer cell	1	no_WGD
AOCS_034_2_4_ACTCCCACATTGTCGA-1	aneuploid	Cancer cell	1	no_WGD
AOCS_034_2_4_ACTCCCAGTAGCTTAC-1	aneuploid	Cancer cell	1	no_WGD
AOCS_034_2_4_ACTCCCAGTATTGACC-1	aneuploid	Cancer cell	1	no_WGD
AOCS_034_2_4_ACTCCCAGTCCCTGAG-1	aneuploid	Cancer cell	1	no_WGD
AOCS_034_2_4_ACTCCCAGTCGAGTGA-1	aneuploid	Cancer cell	1	no_WGD
AOCS_034_2_4_ACTCCCAGTTACGATC-1	aneuploid	Cancer cell	1	no_WGD
AOCS_034_2_4_ACTCCCATCCAAATGC-1	aneuploid	Cancer cell	7	no_WGD
AOCS_034_2_4_ACTCCCATCCACGGGT-1	diploid	Cancer cell	4	no_WGD
AOCS_034_2_4_ACTCCCATCGCAACAT-1	aneuploid	Cancer cell	1	no_WGD
AOCS_034_2_4_ACTCCCATCGTAGTGT-1	aneuploid	Cancer cell	1	no_WGD
AOCS_034_2_4_ACTCCCATCGTTATCT-1	aneuploid	Cancer cell	1	no_WGD
AOCS_034_2_4_ACTCCCATCGTTCAGA-1	aneuploid	Cancer cell	1	no_WGD
AOCS_034_2_4_ACTCCCATCTGAGGTT-1	diploid	Cancer cell	4	no_WGD
AOCS_034_2_4_ACTCCCATCTGCATAG-1	aneuploid	Cancer cell	1	no_WGD
AOCS_034_2_4_ACTCTCGAGATAGGGA-1	diploid	Cancer cell	1	no_WGD
AOCS_034_2_4_ACTCTCGAGCATGAAT-1	aneuploid	Cancer cell	1	no_WGD
AOCS_034_2_4_ACTCTCGAGCTTGTTG-1	diploid	Endothelial cell	15	no_WGD
AOCS_034_2_4_ACTCTCGAGGAAACGA-1	diploid	Cancer cell	4	no_WGD
AOCS_034_2_4_ACTCTCGAGGTAGCCA-1	diploid	Cancer cell	1	no_WGD
AOCS_034_2_4_ACTCTCGAGTACAGAT-1	aneuploid	Cancer cell	1	no_WGD
AOCS_034_2_4_ACTCTCGAGTTTAGGA-1	aneuploid	Cancer cell	1	no_WGD
AOCS_034_2_4_ACTCTCGCAACGATCT-1	diploid	Macrophage	13	no_WGD
AOCS_034_2_4_ACTCTCGCAGAGGCAT-1	aneuploid	Cancer cell	1	no_WGD
AOCS_034_2_4_ACTCTCGCATAACAGA-1	aneuploid	Macrophage	13	no_WGD
AOCS_034_2_4_ACTCTCGCATCGAGCC-1	aneuploid	Cancer cell	4	no_WGD
AOCS_034_2_4_ACTCTCGGTTATGTCG-1	diploid	Cancer cell	4	no_WGD
AOCS_034_2_4_ACTCTCGGTTCGGACC-1	diploid	Cancer cell	4	no_WGD
AOCS_034_2_4_ACTCTCGTCAACTTTC-1	aneuploid	Cancer cell	1	no_WGD
AOCS_034_2_4_ACTCTCGTCCGGTTCT-1	diploid	Cancer cell	1	no_WGD
AOCS_034_2_4_ACTCTCGTCGAACCAT-1	diploid	Progenitor cell	20	no_WGD
AOCS_034_2_4_ACTCTCGTCGAGCTGC-1	diploid	Cancer cell	0	no_WGD
AOCS_034_2_4_ACTCTCGTCGGTCACG-1	aneuploid	Cancer cell	1	no_WGD
AOCS_034_2_4_ACTCTCGTCGTCGATA-1	aneuploid	Cancer cell	1	no_WGD
AOCS_034_2_4_ACTCTCGTCTCATAGG-1	aneuploid	Cancer cell	1	no_WGD
AOCS_034_2_4_ACTCTCGTCTTGAACG-1	diploid	Macrophage	13	no_WGD
AOCS_034_2_4_ACTGATGAGAACCCGA-1	aneuploid	Cancer cell	1	no_WGD
AOCS_034_2_4_ACTGATGAGAAGTATC-1	aneuploid	Cancer cell	7	no_WGD
AOCS_034_2_4_ACTGATGAGACTGGGT-1	aneuploid	Cancer cell	1	no_WGD
AOCS_034_2_4_ACTGATGAGGTACTGG-1	diploid	Cancer cell	4	no_WGD
AOCS_034_2_4_ACTGATGAGTATTAGG-1	aneuploid	Cancer cell	1	no_WGD
AOCS_034_2_4_ACTGATGCAAGAATGT-1	aneuploid	Cancer cell	1	no_WGD
AOCS_034_2_4_ACTGATGCAGAACGCA-1	diploid	Macrophage	3	no_WGD
AOCS_034_2_4_ACTGATGCAGCTGTTA-1	aneuploid	Cancer cell	1	no_WGD
AOCS_034_2_4_ACTGATGCATACCACA-1	aneuploid	Cancer cell	1	no_WGD
AOCS_034_2_4_ACTGATGCATCACAGT-1	aneuploid	Cancer cell	1	no_WGD
AOCS_034_2_4_ACTGATGCATCCGAAT-1	aneuploid	Cancer cell	1	no_WGD
AOCS_034_2_4_ACTGATGCATGACCCG-1	aneuploid	Cancer cell	4	no_WGD
[truncated: 63,536 more rows]

## Sheet: Table 9
WGD timing	Cell Type	Proportion
early WGD	CD8 T Cell	0.009
late WGD	CD8 T Cell	0.087
No WGD	CD8 T Cell	0.023
early WGD	Cancer cell	0.927
late WGD	Cancer cell	0.771
No WGD	Cancer cell	0.751
early WGD	Endothelial cell	0.004
late WGD	Endothelial cell	0.008
No WGD	Endothelial cell	0.007
early WGD	Fibroblast	0.039
late WGD	Fibroblast	0.06
No WGD	Fibroblast	0.113
early WGD	Macrophage	0.021
late WGD	Macrophage	0.074
No WGD	Macrophage	0.103
No WGD	Progenitor cell	0.003

[truncated: 1 more sheets: Table 10]
