# Supplementary material for: Timing of whole genome duplication is associated with tumor-specific MHC-II depletion in serous ovarian cancer
Source: Nat Commun. 2024 Jul 18;15:6069. doi: 10.1038/s41467-024-50137-y (PMC11258338; doi:10.1038/s41467-024-50137-y)
Supplement: Supplementary file 6 — Source Data [file 41467_2024_50137_MOESM6_ESM.xlsx]

## Sheet: Figure_1b
Figure 1b
Gene	ICGC coeff. estimate	ICGC p value	TCGA coeff. estimate	TCGA p value
CIITA	-2.059	0.000153	-0.869	0.026
HLA-DMB	-2.074	1.8e-05	-0.769	0.036
HLA-DRB1	-2.261	0.000112	-1.058	0.01
HLA-DMA	-2.321	9e-06	-0.946	0.011
HLA-DPB1	-2.451	1.9e-05	-1.024	0.005
HLA-DRA	-2.472	2e-06	-1.037	0.01
HLA-DRB5	-2.648	5.6e-05	-1.072	0.015
HLA-DPA1	-2.685	3e-06	-1.077	0.011
HLA-DQA1	-2.772	4.9e-05	-0.911	0.041
Full results are available in Supplementary Table 2

## Sheet: Figure_1c
Figure 1c
Hallmark Pathway	adjusted.p.val	proportion
TNFA SIGNALING VIA NFKB	0.0032483	0.12
IL6 JAK STAT3 SIGNALING	0.0162143	0.138
INTERFERON ALPHA RESPONSE	0.000766204	0.186
INTERFERON GAMMA RESPONSE	3.1e-07	0.19
APICAL SURFACE	0.028714	0.227
INFLAMMATORY RESPONSE	1.499e-05	0.17
ALLOGRAFT REJECTION	8e-09	0.2

## Sheet: Figure_2b_Supp_fig_2e_f
Figure 2b, Supplementary figures 2e,f
Case	WGD_status	PFS	PFS_censor	OS	OS_censor	Age	Stage
TCGA-04-1331	late_WGD	15.09	1	43.92	1	78	IIIC
TCGA-04-1336	late_WGD	49.15	0	49.15	0	55	IIIB
TCGA-04-1341	early_WGD	1.08	0	1.08	0	85	[Not Available]
TCGA-04-1342	early_WGD	18.51	1	18.51	1	80	IV
TCGA-04-1343	late_WGD	11.87	1	11.87	1	72	IV
TCGA-04-1347	late_WGD	63.09	0	63.09	0	81	IV
TCGA-04-1349	late_WGD	14.07	1	21.57	1	69	IV
TCGA-04-1356	late_WGD	5.13	1	49.28	1	62	IIC
TCGA-04-1362	late_WGD	7.33	1	44.32	1	59	IIC
TCGA-04-1514	late_WGD	40.14	1	56.55	1	45	IIIA
TCGA-04-1517	late_WGD	11.47	1	19.99	1	79	IIIC
TCGA-04-1525	late_WGD	7	1	38.37	1	47	IIIC
TCGA-04-1530	late_WGD	11.51	1	119.08	1	68	IIIC
TCGA-04-1536	early_WGD	16.37	1	29.1	1	60	IV
TCGA-04-1542	late_WGD	33.53	1	84.2	1	52	IIIB
TCGA-04-1638	late_WGD	9.8	1	55.43	1	57	IV
TCGA-04-1644	no_WGD	20.84	1	48.89	1	48	IIIC
TCGA-04-1652	early_WGD	28.93	1	31.86	1	76	IIIC
TCGA-04-1654	no_WGD	26.56	1	47.7	1	69	IIIC
TCGA-04-1655	late_WGD	26.93	1	45.37	1	49	IIIB
TCGA-09-0365	late_WGD	8.25	1	9.47	1	70	IIIC
TCGA-09-1659	early_WGD	9.99	1	9.99	1	51	IIIC
TCGA-09-1662	no_WGD	34.39	1	89.33	1	58	IV
TCGA-09-1664	no_WGD	74.93	0	74.93	1	37	IIIC
TCGA-09-1665	late_WGD	15.39	1	41.62	1	73	IIIC
TCGA-09-1666	no_WGD	15.78	1	57.6	0	57	IIIC
TCGA-09-1667	late_WGD	15.12	1	61.87	0	61	IIC
TCGA-09-1668	late_WGD	55.36	0	55.36	0	57	IIIC
TCGA-09-1669	late_WGD	30.51	0	30.51	0	54	IIIA
TCGA-09-1673	late_WGD	3.02	0	3.02	0	50	IV
TCGA-09-1674	late_WGD	8.55	0	8.55	0	79	IIIC
TCGA-09-2044	no_WGD	6.12	0	6.12	0	77	IIB
TCGA-09-2045	no_WGD	20.74	1	35.14	1	50	IV
TCGA-09-2049	early_WGD	31.33	1	112.4	0	64	IIIC
TCGA-09-2050	no_WGD	71.11	0	71.11	0	65	IIA
TCGA-09-2055	no_WGD	26.93	0	26.93	0	48	IC
TCGA-10-0926	late_WGD	9.44	1	25.91	1	63	IIIC
TCGA-10-0927	late_WGD	32.91	1	81.86	1	65	IIIC
TCGA-10-0930	late_WGD	22.36	1	34.19	1	70	IIIC
TCGA-10-0933	early_WGD	11.7	1	14.66	1	77	IIIC
TCGA-10-0934	no_WGD	3.65	1	6.71	1	50	IIIC
TCGA-10-0935	early_WGD	35.44	1	35.44	1	68	IIIC
TCGA-10-0937	no_WGD	7.73	1	19.99	1	44	IIIC
TCGA-13-0724	late_WGD	2.73	1	2.73	1	72	IV
TCGA-13-0726	no_WGD	12.89	1	31.2	1	55	IIIC
TCGA-13-0727	late_WGD	8.32	1	15.19	1	71	IIIC
TCGA-13-0751	early_WGD	21.47	1	55.17	1	44	IIIC
TCGA-13-0755	no_WGD	1.12	1	2.5	1	75	IV
TCGA-13-0761	late_WGD	13.94	1	38.01	1	51	IV
TCGA-13-0762	late_WGD	32.97	1	111.78	0	65	IIIC
TCGA-13-0766	late_WGD	20.65	1	56.71	1	42	IIIC
TCGA-13-0791	late_WGD	9.24	1	40.24	1	58	IIIC
TCGA-13-0793	no_WGD	11.54	1	107.28	0	40	IV
TCGA-13-0794	late_WGD	27.78	1	63.09	1	60	IIIC
TCGA-13-0795	early_WGD	10.68	1	20.35	1	66	IIIC
TCGA-13-0797	no_WGD	17.26	1	69.73	0	49	IIIC
TCGA-13-0799	late_WGD	41.49	1	83.34	0	44	IIIC
TCGA-13-0800	late_WGD	45.9	1	87.48	0	52	IIIC
TCGA-13-0802	early_WGD	16.77	1	51.02	1	79	IIIC
TCGA-13-0803	late_WGD	11.08	1	43.86	1	81	IIIC
TCGA-13-0805	no_WGD	5.82	1	35.31	1	57	IIIC
TCGA-13-0807	late_WGD	13.61	0	13.61	1	54	IIIC
TCGA-13-0884	late_WGD	41.13	1	107.18	1	39	IIIC
TCGA-13-0885	late_WGD	111.39	0	111.39	0	70	IIIC
TCGA-13-0887	late_WGD	16.9	1	66.67	1	42	IIIC
TCGA-13-0888	late_WGD	92.42	0	92.42	1	78	IIIC
TCGA-13-0890	no_WGD	145.44	0	145.44	0	56	IIIC
TCGA-13-0891	late_WGD	25.05	1	102.84	1	73	IV
TCGA-13-0894	late_WGD	18.58	1	49.61	1	53	IIIC
TCGA-13-0899	late_WGD	17.98	1	66.15	1	60	IIIC
TCGA-13-0901	early_WGD	12.82	1	19.36	0	41	IIIC
TCGA-13-0903	no_WGD	127.79	0	127.79	0	42	IV
TCGA-13-0904	late_WGD	10.85	1	50.37	1	63	IIIC
TCGA-13-0910	no_WGD	39.85	1	116.65	0	58	IIIC
TCGA-13-0911	late_WGD	9.17	1	44.55	1	55	IV
TCGA-13-0912	no_WGD	15.42	1	37.64	1	58	IIIC
TCGA-13-0920	late_WGD	9.76	1	48.79	1	65	IIIC
TCGA-13-0923	late_WGD	56.51	1	83.74	0	74	IIIC
TCGA-13-0924	no_WGD	31.63	1	85.94	0	45	IV
TCGA-13-1408	late_WGD	25.15	1	55.23	1	59	IIIC
TCGA-13-1410	late_WGD	10.49	1	81.01	0	57	IV
TCGA-13-1411	late_WGD	7.82	1	17.46	1	81	IIIC
TCGA-13-1477	no_WGD	7.73	1	54.64	1	49	IV
TCGA-13-1481	late_WGD	87.06	0	87.06	1	76	IIIC
TCGA-13-1482	no_WGD	19.79	1	61.71	1	52	IV
TCGA-13-1484	late_WGD	16.34	1	124.44	1	62	IIIC
TCGA-13-1485	no_WGD	5.59	1	20.68	1	48	IV
TCGA-13-1487	early_WGD	13.55	1	22.39	1	74	IV
TCGA-13-1488	early_WGD	11.54	1	70.82	1	59	IV
TCGA-13-1497	late_WGD	26.73	1	127.26	0	47	IIIC
TCGA-13-1499	late_WGD	19.17	1	115.07	0	56	IIIC
TCGA-13-1501	no_WGD	12.89	1	43.2	1	50	IV
TCGA-13-1505	early_WGD	51.32	1	65.69	0	63	IIIC
TCGA-13-1506	late_WGD	21.9	1	34.16	1	45	IIIC
TCGA-13-1509	no_WGD	19	1	80.15	0	64	IV
TCGA-13-1510	no_WGD	39.09	1	44.68	1	62	IIIC
TCGA-13-1512	no_WGD	14.04	1	14.53	0	49	IIIC
TCGA-13-1817	no_WGD	17.79	1	33.67	1	56	IIIC
TCGA-13-2061	late_WGD	76.9	0	76.9	0	58	IIIC
TCGA-13-2066	late_WGD	33.8	1	70.13	1	49	IV
TCGA-13-A5FT	no_WGD	70.45	0	70.45	0	67	IIIC
TCGA-13-A5FU	late_WGD	8.42	1	8.42	1	60	IV
TCGA-20-0987	no_WGD	14.53	1	23.05	1	61	IIIC
TCGA-20-0990	late_WGD	28.64	1	25.94	0	74	IIIC
TCGA-20-0991	late_WGD	26.2	0	26.2	0	78	IIB
TCGA-20-0996	no_WGD	72.2	0	72.2	0	59	IIIC
TCGA-20-1682	no_WGD	27.52	0	27.52	0	56	IIIC
TCGA-20-1686	early_WGD	2.93	0	2.93	0	75	IIIC
TCGA-20-1687	late_WGD	2.66	0	2.66	0	46	IV
TCGA-23-1021	late_WGD	47.54	1	47.54	1	45	IV
TCGA-23-1026	no_WGD	26.2	1	26.83	0	45	IIIC
TCGA-23-1029	no_WGD	8.81	0	8.81	0	46	IIIC
TCGA-23-1031	late_WGD	18.9	1	18.9	1	60	IV
TCGA-23-1107	early_WGD	0.3	1	0.3	1	59	IV
TCGA-23-1110	late_WGD	10.72	1	54.51	0	42	IIIC
TCGA-23-1111	late_WGD	3.22	0	3.22	0	63	IIIC
TCGA-23-1113	no_WGD	31.2	1	31.2	1	48	IV
TCGA-23-1116	early_WGD	9.4	1	19.46	1	83	IIIC
TCGA-23-1117	late_WGD	13.74	1	33.3	1	42	IIIC
TCGA-23-1120	no_WGD	4.27	0	4.27	0	60	IIIC
TCGA-23-2072	late_WGD	15.65	1	24.95	1	58	IV
TCGA-23-2077	no_WGD	40.5	1	115.89	0	45	IIIC
TCGA-23-2081	no_WGD	77	1	77	1	49	IV
TCGA-23-2084	late_WGD	20.35	1	49.84	1	45	IV
TCGA-23-2641	no_WGD	2.76	0	2.76	0	85	IIIC
TCGA-24-0966	no_WGD	7.63	0	7.63	0	78	IIIC
TCGA-24-0975	no_WGD	21.8	1	21.8	1	58	IIIC
TCGA-24-0979	early_WGD	14.07	1	41.56	1	53	IV
TCGA-24-0980	no_WGD	4.77	1	7.66	1	53	IIIC
TCGA-24-1103	no_WGD	22.29	1	54.11	1	50	IIIC
TCGA-24-1105	late_WGD	15.45	1	47.41	1	36	IIIC
TCGA-24-1417	late_WGD	7.82	0	7.82	0	54	IV
TCGA-24-1419	no_WGD	7.86	0	7.86	0	62	IIIC
TCGA-24-1424	late_WGD	6.02	0	6.02	0	67	IIIC
TCGA-24-1425	no_WGD	5.95	0	5.95	0	45	IIIC
TCGA-24-1426	no_WGD	5.36	0	5.36	0	43	IIIC
TCGA-24-1431	early_WGD	6.54	1	18.64	1	67	IIIC
TCGA-24-1463	no_WGD	31.92	1	72.92	1	70	IIIC
TCGA-24-1464	no_WGD	10.62	1	12.46	1	70	IIIC
TCGA-24-1466	late_WGD	16.14	1	45.14	1	74	IIIC
TCGA-24-1467	late_WGD	41.19	1	105.99	1	51	IIIC
TCGA-24-1471	early_WGD	1.18	0	1.18	0	60	IIIC
TCGA-24-1474	early_WGD	10.91	1	22.22	1	57	IIIC
TCGA-24-1544	early_WGD	21.14	1	26.96	1	71	IIIC
TCGA-24-1548	late_WGD	6.81	1	16.21	1	57	IIIC
TCGA-24-1550	no_WGD	29.33	1	41.06	1	49	IIIC
TCGA-24-1552	early_WGD	13.25	1	41.39	1	77	IIIC
TCGA-24-1555	late_WGD	51.85	1	88.5	1	50	IIIC
TCGA-24-1558	early_WGD	8.98	1	19.53	1	73	IIIC
TCGA-24-1560	early_WGD	4.7	1	44.09	1	51	IIIC
TCGA-24-1616	late_WGD	13.31	1	38.24	1	56	IIIC
TCGA-24-1843	early_WGD	3.48	0	3.48	0	66	IIIC
TCGA-24-1844	early_WGD	3.72	0	3.72	0	64	IIIC
TCGA-24-1846	no_WGD	4.37	0	4.37	0	45	IIIC
TCGA-24-1849	no_WGD	5.79	0	5.79	0	80	IIIC
TCGA-24-1850	late_WGD	5.52	0	5.52	0	72	IIIC
TCGA-24-1852	late_WGD	33.17	1	72.36	1	55	IIIC
TCGA-24-1924	early_WGD	10.52	1	30.21	1	65	IIIC
TCGA-24-1928	early_WGD	2.3	1	11.05	1	77	IIIC
TCGA-24-1930	late_WGD	17.88	1	81.11	1	53	IIIC
TCGA-24-2023	late_WGD	35.14	1	44.84	1	54	IIIA
TCGA-24-2029	no_WGD	12.23	1	14.43	1	75	IIIC
TCGA-24-2030	late_WGD	21.24	1	55.92	1	87	IIIC
TCGA-24-2038	no_WGD	38.43	1	44.51	1	68	IIIA
TCGA-24-2260	late_WGD	21.93	1	36.16	1	74	IIIB
TCGA-24-2261	late_WGD	0.79	1	0.79	1	76	IIIC
TCGA-24-2267	early_WGD	16.83	1	47.54	1	58	IIB
TCGA-24-2271	no_WGD	27.19	1	31.63	1	55	IIIC
TCGA-24-2290	late_WGD	10.65	1	36.23	1	56	IIIC
TCGA-24-2293	late_WGD	16.64	0	16.64	1	47	[Not Available]
TCGA-25-1313	late_WGD	12.95	1	26.96	1	62	IV
TCGA-25-1317	early_WGD	2.01	0	2.01	1	66	IIIC
TCGA-25-1318	no_WGD	6.08	1	34.98	1	54	IIIC
TCGA-25-1321	late_WGD	14.93	1	33.96	1	65	IIIC
TCGA-25-1322	no_WGD	2.99	1	2.99	1	62	IV
TCGA-25-1623	early_WGD	11.24	1	18.58	1	71	IV
TCGA-25-1625	no_WGD	17.29	1	27.62	1	66	IIIC
TCGA-25-1626	late_WGD	10.45	1	17.03	1	65	IIIC
TCGA-25-1633	late_WGD	20.25	1	62.17	1	64	IIIC
TCGA-25-1870	late_WGD	7.99	1	14.96	1	59	IIIC
TCGA-25-1871	late_WGD	7.56	1	24.99	1	70	IIIC
TCGA-25-2391	no_WGD	49.05	0	49.05	1	57	IIIC
TCGA-25-2397	no_WGD	12	0	12	1	59	IV
TCGA-25-2398	early_WGD	18.97	1	45.01	1	71	IIIC
TCGA-25-2404	late_WGD	14.01	1	29.03	1	38	IIIC
TCGA-25-2408	no_WGD	10.98	1	31	1	37	IV
TCGA-25-2409	late_WGD	9.99	1	26.99	1	71	IV
TCGA-29-1688	late_WGD	6.05	1	78.9	1	39	IIIC
TCGA-29-1692	late_WGD	17.88	1	94.42	1	58	IIIC
TCGA-29-1693	late_WGD	22.82	1	101.79	0	72	IIIC
TCGA-29-1694	late_WGD	39.02	1	39.02	1	45	IIIC
TCGA-29-1695	early_WGD	40.41	0	40.41	1	62	IIIC
TCGA-29-1696	no_WGD	11.24	1	33.93	1	43	IIIC
TCGA-29-1697	no_WGD	16.44	1	31.2	1	62	IIIC
TCGA-29-1704	no_WGD	18.67	1	52.17	0	61	IIIC
TCGA-29-1761	early_WGD	17.36	1	17.36	1	80	IIIC
TCGA-29-1763	late_WGD	14.07	1	66.8	0	43	IIC
TCGA-29-1775	late_WGD	11.21	1	12.36	0	51	IIIC
TCGA-29-1776	no_WGD	11.84	0	11.84	0	63	IIIC
TCGA-29-1778	late_WGD	14.93	0	14.93	0	77	IIIC
TCGA-29-1785	late_WGD	15.55	1	36.3	1	55	IIIC
TCGA-29-2425	late_WGD	51.85	1	65	0	60	IIIC
TCGA-29-2427	no_WGD	52.01	1	62.47	0	60	IIIC
TCGA-29-2428	late_WGD	45.11	0	45.11	0	58	IIIC
TCGA-29-2431	late_WGD	31.56	1	42.25	0	59	IIIC
TCGA-29-2432	late_WGD	5.72	1	21.47	1	61	IIIC
TCGA-29-2434	late_WGD	11.47	0	11.47	0	52	IIIC
TCGA-29-A5NZ	late_WGD	11.77	1	35.77	1	66	IIIC
TCGA-30-1853	early_WGD	20.84	1	36.26	1	58	IIIC
TCGA-30-1855	early_WGD	2.47	1	2.47	1	61	IIIC
TCGA-30-1856	late_WGD	7.23	1	15.68	1	56	IIIC
TCGA-30-1859	early_WGD	48.1	1	48.1	1	56	[Not Available]
TCGA-30-1861	late_WGD	34.78	0	34.78	1	74	IIIC
TCGA-30-1862	early_WGD	6.12	1	6.12	1	65	IV
TCGA-30-1866	early_WGD	9.37	1	36.62	1	61	IV
TCGA-30-1880	no_WGD	11.44	1	57.57	1	56	IIIC
TCGA-30-1887	late_WGD	24.26	1	24.26	1	67	IIIC
TCGA-31-1944	no_WGD	22.29	1	45.57	0	47	IIIC
TCGA-31-1950	late_WGD	11.47	1	18.77	0	76	IIIC
TCGA-31-1953	late_WGD	2.3	1	6.71	0	52	IIIC
TCGA-31-1955	no_WGD	30.18	1	42.51	0	43	IIIC
TCGA-31-1956	no_WGD	44.12	0	44.12	0	60	IIIB
TCGA-36-1570	no_WGD	12.33	1	21.53	0	49	IIIC
TCGA-36-1571	early_WGD	12.33	1	22.85	1	53	IIIB
TCGA-36-1574	no_WGD	21.3	1	22.55	0	48	IIIC
TCGA-36-1576	early_WGD	26.86	1	30.08	0	76	IIIC
TCGA-36-2529	late_WGD	18.64	1	35.05	0	71	IIIC
TCGA-36-2532	late_WGD	29.49	0	29.49	0	61	IIIC
TCGA-36-2537	no_WGD	14.17	1	25.91	0	39	IIIC
TCGA-36-2543	late_WGD	0.89	1	2.24	1	85	IIIC
TCGA-36-2544	no_WGD	10.68	1	20.98	0	58	IIIC
TCGA-36-2545	late_WGD	18.31	0	18.31	0	42	IIIA
TCGA-36-2552	late_WGD	11.47	0	11.47	0	64	IIC
TCGA-3P-A9WA	late_WGD	13.81	0	13.81	0	55	IIB
TCGA-42-2582	no_WGD	20.25	1	47.57	1	49	IIIC
TCGA-42-2590	no_WGD	7.43	1	10.42	1	57	IV
TCGA-42-2591	no_WGD	40.77	0	40.77	0	51	IIIC
TCGA-57-1583	early_WGD	11.38	1	11.38	1	57	IIIC
TCGA-57-1584	no_WGD	17.42	1	21.14	0	47	IIIC
TCGA-57-1585	late_WGD	1.74	1	1.74	1	57	IIIC
TCGA-57-1993	late_WGD	25.08	0	25.08	0	56	IIIC
TCGA-59-2351	late_WGD	70.32	1	116.12	0	51	IIIC
TCGA-59-A5PD	late_WGD	4.77	1	20.51	1	55	IC
TCGA-61-1721	no_WGD	11.11	0	11.11	0	38	IV
TCGA-61-1722	early_WGD	8.09	0	8.09	0	89	IB
TCGA-61-1727	early_WGD	18.54	0	18.54	0	74	IC
TCGA-61-1728	late_WGD	17.52	1	27.88	0	59	IV
TCGA-61-1730	late_WGD	4.34	1	4.34	1	78	IC
TCGA-61-1734	late_WGD	28.47	0	28.47	0	52	IC
TCGA-61-1736	no_WGD	25.12	1	48.79	1	45	IIIC
TCGA-61-1737	no_WGD	44.84	0	44.84	0	42	IV
TCGA-61-1740	no_WGD	2.43	1	2.43	1	71	IIIC
TCGA-61-1743	early_WGD	26.6	1	43.69	1	53	IIC
TCGA-61-1907	late_WGD	24.43	1	31.3	0	63	IIIC
TCGA-61-1910	no_WGD	37.05	0	37.05	0	56	IIC
TCGA-61-1911	late_WGD	27.75	1	42.51	0	55	IIA
TCGA-61-1913	no_WGD	48.92	0	48.92	0	48	IIIB
TCGA-61-1915	late_WGD	67.76	0	67.76	0	50	IIC
TCGA-61-1916	no_WGD	10.72	1	15.62	1	53	IIIC
TCGA-61-1919	late_WGD	14.43	1	38.17	1	58	IIIC
TCGA-61-1995	late_WGD	2.01	0	2.01	0	43	IIIC
TCGA-61-2003	late_WGD	4.01	0	4.01	0	53	IIIC
TCGA-61-2008	early_WGD	26.89	1	30.64	0	40	IIC
TCGA-61-2009	late_WGD	3.32	1	39.85	0	65	IIIC
TCGA-61-2012	late_WGD	30.64	0	30.64	0	81	IIC
TCGA-61-2016	late_WGD	1.18	1	1.18	1	51	IIIC
TCGA-61-2087	late_WGD	4.8	0	4.8	0	49	IC
TCGA-61-2088	late_WGD	4.77	0	4.77	0	51	IIIC
TCGA-61-2092	no_WGD	51.71	0	51.71	0	57	IIIC
TCGA-61-2096	no_WGD	13.84	1	58.39	0	56	IC
TCGA-61-2613	no_WGD	11.77	1	31.07	1	73	IIIC
TCGA-61-2614	early_WGD	1.25	1	8.61	1	71	IIIC
TCGA-OY-A56P	late_WGD	26.1	1	39.68	0	48	IIIB
AOCS-168	late_WGD	4.14242	1	12.9204	1	59	IIIC
AOCS-169	no_WGD	5.78624	1	6.73965	1	74	IIIC
AOCS-132	early_WGD	17.9505	1	80.5799	1	48	IIIC
AOCS-164	no_WGD	8.35059	1	33.501	1	55	IIIC
AOCS-165	early_WGD	8.02183	1	14.3998	1	74	IIIC
AOCS-131	late_WGD	40.0105	1	125.358	1	67	IV
AOCS-130	no_WGD	79.9882	1	108.295	1	65	IIIC
AOCS-166	late_WGD	4.20817	1	6.41089	1	NA	[Not Available]
AOCS-133	early_WGD	20.5477	1	106.092	1	66	IIIC
AOCS-075	no_WGD	10.3561	1	39.0242	1	53	IIIC
AOCS-109	late_WGD	11.4738	1	19.1669	1	63	IIIC
AOCS-148	no_WGD	156.459	0	156.459	0	45	IIIC
AOCS-157	no_WGD	6.60815	1	9.40264	1	45	IV
AOCS-034	no_WGD	17.4902	1	55.8569	1	51	IIIC
AOCS-123	no_WGD	96.6565	0	133.215	0	55	IIIC
AOCS-076	late_WGD	5.32597	1	9.43551	1	NA	[Not Available]
AOCS-149	late_WGD	15.5176	1	50.2022	1	56	IIIC
AOCS-128	early_WGD	13.3149	1	21.5011	1	45	IIIC
AOCS-088	no_WGD	51.7145	1	94.651	1	56	IIIC
AOCS-152	late_WGD	20.7121	1	62.1034	1	73	IIIC
AOCS-153	late_WGD	7.3643	1	34.6846	1	57	IIIC
AOCS-094	late_WGD	21.6326	1	28.7668	1	NA	[Not Available]
AOCS-158	no_WGD	3.64928	1	6.41089	1	52	IIIC
AOCS-086	late_WGD	13.282	1	67.528	1	64	IIIC
AOCS-077	late_WGD	4.93145	1	29.1284	1	66	IIIC
AOCS-078	late_WGD	7.3643	1	22.2573	1	NA	[Not Available]
AOCS-079	no_WGD	7.56156	1	27.7148	1	72	IIIC
AOCS-111	late_WGD	6.34514	1	17.0957	1	65	IIIC
AOCS-104	no_WGD	9.20538	1	38.2023	1	48	IIIC
AOCS-122	late_WGD	123.812	0	123.812	0	58	IV
AOCS-080	early_WGD	9.92866	1	29.9504	1	67	IIIC
AOCS-105	no_WGD	10.1259	1	13.5779	1	73	IIIC
AOCS-106	early_WGD	5.52323	1	12.2958	1	64	IIIC
AOCS-081	early_WGD	10.3232	1	13.9067	1	59	IIIC
AOCS-112	early_WGD	9.66565	1	23.6381	1	69	IIIC
AOCS-055	early_WGD	10.3889	1	22.4874	1	59	IIIC
AOCS-056	no_WGD	9.83003	1	20.1203	1	72	IIIC
AOCS-113	early_WGD	9.86291	1	16.7998	1	77	IIIC
AOCS-063	no_WGD	11.0136	1	20.2518	1	62	IIIC
AOCS-064	late_WGD	12.1971	1	45.9611	1	67	IIIC
AOCS-096	early_WGD	8.02183	1	10.2245	1	61	IV
AOCS-093	no_WGD	23.5723	1	47.0132	1	57	IIIC
AOCS-114	no_WGD	9.00812	1	22.6847	1	55	IIIC
AOCS-170	late_WGD	14.6957	1	69.3362	1	NA	[Not Available]
AOCS-139	late_WGD	11.2437	1	30.2462	1	62	IV
AOCS-091	late_WGD	21.9614	1	43.594	1	39	IIIC
AOCS-124	early_WGD	140.809	0	140.809	0	58	IIIC
AOCS-090	late_WGD	27.0901	1	56.7775	1	53	IIIC
AOCS-143	late_WGD	9.59989	1	69.0732	1	49	IIIC
AOCS-057	no_WGD	6.47664	1	22.6518	1	56	IIIC
AOCS-001	no_WGD	4.99721	1	15.682	1	53	IIIC
AOCS-092	late_WGD	17.1286	1	46.3228	1	68	IIIC
AOCS-144	no_WGD	21.7313	1	61.9062	1	54	IV
AOCS-159	late_WGD	6.34514	1	22.1258	1	78	IIIC
AOCS-058	no_WGD	7.56156	1	11.8026	1	58	IIIC
AOCS-107	late_WGD	10.6519	1	20.6463	1	47	IIIC
AOCS-160	no_WGD	5.68761	1	10.5204	1	66	IIIC
AOCS-145	early_WGD	10.3232	1	100.339	1	62	IIIC
AOCS-161	late_WGD	4.96433	1	7.98895	1	60	IIIC
AOCS-115	no_WGD	7.00266	1	16.0765	1	56	IIIC
AOCS-126	late_WGD	52.109	1	81.0073	1	58	IIIC
AOCS-116	late_WGD	6.93691	1	19.6272	1	63	IIIC
AOCS-004	late_WGD	1.84108	1	6.04925	1	53	IIIC
AOCS-065	no_WGD	12.9862	1	21.1066	1	46	IIIC
AOCS-108	early_WGD	10.0602	1	34.1585	1	61	IV
AOCS-083	late_WGD	11.0465	1	57.8295	1	58	IV
AOCS-097	no_WGD	11.1451	1	20.1861	1	55	IIIC
AOCS-125	late_WGD	86.6621	0	143.44	0	54	IV
AOCS-146	no_WGD	65.7527	0	118.914	0	NA	[Not Available]
AOCS-095	no_WGD	14.9587	1	46.783	1	50	IIIC
AOCS-059	late_WGD	10.9807	1	16.3067	1	76	IIIC
AOCS-060	late_WGD	6.6739	1	21.8299	1	69	IV
AOCS-084	early_WGD	5.32597	1	53.8843	1	60	IIIC
AOCS-061	early_WGD	11.0136	1	19.5943	1	59	IIIC
AOCS-005	late_WGD	9.23825	1	31.9558	1	51	IIIC
AOCS-085	no_WGD	11.0465	1	26.4983	1	44	IIIC
AOCS-162	late_WGD	7.03554	1	8.54785	0	NA	[Not Available]
AOCS-163	late_WGD	9.7314	1	13.4136	1	65	IIIC
AOCS-147	no_WGD	201.828	0	201.828	0	55	IIIC

## Sheet: Figure_2c_Supp_figure_3
Figure 2c, Supplementary figure 3
Timing_WGD	Tumour_Intensity	TIL_Intensity	Lymphocyte_intensity	any_vs_no
early_WGD	0	0	0	0
early_WGD	0	0	0	0
late_WGD	0	0	0	0
early_WGD	0	0	0	0
late_WGD	0	0	0	0
no_WGD	0	0	0	0
late_WGD	0	0	0	0
early_WGD	0	0	0	0
late_WGD	0	0	0	0
no_WGD	0	0	0	0
late_WGD	0	0	0	0
early_WGD	0	0	0	0
early_WGD	0	0	0	0
early_WGD	0	0	0	0
late_WGD	0	0	0	0
late_WGD	0	0	0	0
no_WGD	0	0	0	0
late_WGD	0	0	0	0
no_WGD	0	0	0	0
early_WGD	0	0	0	0
late_WGD	0	0	0	0
early_WGD	0	0	3	any
late_WGD	2.5	0	0	any
late_WGD	2	0	3	any
late_WGD	0	0	1	any
early_WGD	0	0	1	any
no_WGD	0	1.5	0	any
no_WGD	2.5	0	0	any
no_WGD	1	0	0	any
late_WGD	2	2	0	any
late_WGD	0	0	1	any
early_WGD	0	0	1	any
early_WGD	0	3	0	any
late_WGD	0	3	3	any
no_WGD	0	0	3	any
late_WGD	0	1	0	any
early_WGD	1	1	0	any
no_WGD	3	3	0	any
no_WGD	3	0	0	any
early_WGD	3	0	0	any
late_WGD	0	3	0	any
late_WGD	2.5	2.5	0	any
no_WGD	1	0	0	any
no_WGD	1	0	0	any
late_WGD	0	0	3	any
late_WGD	0	0	3	any
no_WGD	1.5	1.5	1.5	any
early_WGD	0	3	3	any
late_WGD	0	3	0	any
late_WGD	2.5	0	0	any
no_WGD	2.5	0	2.5	any
late_WGD	1	0	0	any
late_WGD	0	0	1	any
no_WGD	1	0	0	any
no_WGD	2.5	2.5	0	any
no_WGD	1	0	0	any
late_WGD	0	0	2	any
late_WGD	0	2	0	any
late_WGD	1	0	0	any
no_WGD	1	1	0	any
late_WGD	2	0	0	any
no_WGD	1.5	0	1	any
early_WGD	0	0	2	any
no_WGD	0	1	0	any
no_WGD	1	2	2	any
early_WGD	1	0	1	any
late_WGD	2.5	0	0	any
early_WGD	1	3	0	any
late_WGD	2	2	0	any
late_WGD	2	3	0	any
no_WGD	2.5	2.5	0	any
no_WGD	1.5	0	2.5	any
no_WGD	0	0	0	any
no_WGD	0	2	0	any
late_WGD	0	0	2	any
late_WGD	0	0	3	any
late_WGD	0	0	0	any
no_WGD	1	0	0	any
early_WGD	1.5	0	0	any
early_WGD	0	0	2	any
late_WGD	2.5	2.5	0	any
early_WGD	2.5	2.5	0	any
late_WGD	2	2	2	any
no_WGD	1	0	1	any
no_WGD	1	0	1	any
late_WGD	0	0	3	any
late_WGD	0	0	3	any
no_WGD	3	0	3	any
no_WGD	2	0	0	any
early_WGD	0	0	3	any
late_WGD	0	3	0	any
no_WGD	3	0	0	any
late_WGD	0	2	0	any
late_WGD	1	0	0	any
late_WGD	0	1	0	any
no_WGD	1.5	0	0	any
no_WGD	3	3	0	any
no_WGD	1.5	0	0	any
late_WGD	2.5	2.5	0	any
late_WGD	1	0	0	any
late_WGD	1	1	0	any
late_WGD	2	0	0	any
late_WGD	2	0	0	any
early_WGD	0	2	2	any
no_WGD	1.5	0	0	any
no_WGD	0	1	0	any
late_WGD	2.5	0	0	any
no_WGD	1	1	0	any
late_WGD	1	0	0	any

## Sheet: Figure_4a_Supplementary_fig_5b
Figure 4a, Supplementary figure 5b
SampleID	WGD	cell_type	CIITA
AOCS_075_2_4	no_WGD	Cancer cell	0
AOCS_075_2_4	no_WGD	CD8 T Cell	0.693147
AOCS_075_2_4	no_WGD	Cancer cell	0
AOCS_075_2_4	no_WGD	Cancer cell	0
AOCS_075_2_4	no_WGD	Cancer cell	0.693147
AOCS_075_2_4	no_WGD	Cancer cell	0
AOCS_075_2_4	no_WGD	Cancer cell	0
AOCS_075_2_4	no_WGD	Fibroblast	0
AOCS_075_2_4	no_WGD	Cancer cell	0
AOCS_075_2_4	no_WGD	Cancer cell	0
AOCS_075_2_4	no_WGD	Cancer cell	0
AOCS_075_2_4	no_WGD	Cancer cell	1.09861
AOCS_075_2_4	no_WGD	Cancer cell	0
AOCS_075_2_4	no_WGD	Cancer cell	0
AOCS_075_2_4	no_WGD	Cancer cell	0
AOCS_075_2_4	no_WGD	Cancer cell	0.693147
AOCS_075_2_4	no_WGD	Cancer cell	0
AOCS_075_2_4	no_WGD	Fibroblast	0
AOCS_075_2_4	no_WGD	Cancer cell	0
AOCS_075_2_4	no_WGD	Cancer cell	0
AOCS_075_2_4	no_WGD	Macrophage	0
AOCS_075_2_4	no_WGD	Cancer cell	0
AOCS_075_2_4	no_WGD	Cancer cell	0.693147
AOCS_075_2_4	no_WGD	Cancer cell	0
AOCS_075_2_4	no_WGD	Cancer cell	0
AOCS_075_2_4	no_WGD	Macrophage	0.693147
AOCS_075_2_4	no_WGD	Fibroblast	0
AOCS_075_2_4	no_WGD	Cancer cell	0
AOCS_075_2_4	no_WGD	Cancer cell	0
AOCS_075_2_4	no_WGD	Macrophage	1.09861
AOCS_075_2_4	no_WGD	Cancer cell	0
AOCS_075_2_4	no_WGD	Cancer cell	0
AOCS_075_2_4	no_WGD	CD8 T Cell	0
AOCS_075_2_4	no_WGD	Cancer cell	0
AOCS_075_2_4	no_WGD	Cancer cell	0
AOCS_075_2_4	no_WGD	Cancer cell	0
AOCS_075_2_4	no_WGD	Cancer cell	0
AOCS_075_2_4	no_WGD	Fibroblast	0
AOCS_075_2_4	no_WGD	Cancer cell	0
AOCS_075_2_4	no_WGD	Cancer cell	0
AOCS_075_2_4	no_WGD	Cancer cell	0
AOCS_075_2_4	no_WGD	Cancer cell	0
AOCS_075_2_4	no_WGD	Cancer cell	0
AOCS_075_2_4	no_WGD	Fibroblast	0.693147
AOCS_075_2_4	no_WGD	Cancer cell	0
AOCS_075_2_4	no_WGD	Cancer cell	0
AOCS_075_2_4	no_WGD	CD8 T Cell	0
AOCS_075_2_4	no_WGD	Cancer cell	0
AOCS_075_2_4	no_WGD	Fibroblast	0
AOCS_075_2_4	no_WGD	CD8 T Cell	0
AOCS_075_2_4	no_WGD	Cancer cell	0
AOCS_075_2_4	no_WGD	Cancer cell	0
AOCS_075_2_4	no_WGD	Cancer cell	0
AOCS_075_2_4	no_WGD	Cancer cell	0
AOCS_075_2_4	no_WGD	Cancer cell	0
AOCS_075_2_4	no_WGD	Cancer cell	0
AOCS_075_2_4	no_WGD	Macrophage	0
AOCS_075_2_4	no_WGD	Cancer cell	0
AOCS_075_2_4	no_WGD	Cancer cell	0
AOCS_075_2_4	no_WGD	Cancer cell	0
AOCS_075_2_4	no_WGD	Cancer cell	0
AOCS_075_2_4	no_WGD	Cancer cell	0
AOCS_075_2_4	no_WGD	Fibroblast	0
AOCS_075_2_4	no_WGD	Cancer cell	0
AOCS_075_2_4	no_WGD	Cancer cell	0
AOCS_075_2_4	no_WGD	Cancer cell	0
AOCS_075_2_4	no_WGD	Cancer cell	0
AOCS_075_2_4	no_WGD	CD8 T Cell	0
AOCS_075_2_4	no_WGD	Fibroblast	0
AOCS_075_2_4	no_WGD	CD8 T Cell	0
AOCS_075_2_4	no_WGD	CD8 T Cell	0
AOCS_075_2_4	no_WGD	Cancer cell	0
AOCS_075_2_4	no_WGD	Cancer cell	0
AOCS_075_2_4	no_WGD	Cancer cell	0
AOCS_075_2_4	no_WGD	Cancer cell	1.09861
AOCS_075_2_4	no_WGD	Cancer cell	0
AOCS_075_2_4	no_WGD	Cancer cell	0
AOCS_075_2_4	no_WGD	Cancer cell	0
AOCS_075_2_4	no_WGD	Cancer cell	0
AOCS_075_2_4	no_WGD	Fibroblast	0
AOCS_075_2_4	no_WGD	Fibroblast	0
AOCS_075_2_4	no_WGD	Macrophage	0.693147
AOCS_075_2_4	no_WGD	Fibroblast	0.693147
AOCS_075_2_4	no_WGD	Cancer cell	0
AOCS_075_2_4	no_WGD	Cancer cell	0
AOCS_075_2_4	no_WGD	Cancer cell	0.693147
AOCS_075_2_4	no_WGD	Cancer cell	0
AOCS_075_2_4	no_WGD	Cancer cell	0
AOCS_075_2_4	no_WGD	Cancer cell	0
AOCS_075_2_4	no_WGD	Macrophage	0.693147
AOCS_075_2_4	no_WGD	Cancer cell	0
AOCS_075_2_4	no_WGD	Fibroblast	0
AOCS_075_2_4	no_WGD	Cancer cell	0
AOCS_075_2_4	no_WGD	Fibroblast	0
AOCS_075_2_4	no_WGD	Macrophage	0
AOCS_075_2_4	no_WGD	Cancer cell	0
AOCS_075_2_4	no_WGD	Cancer cell	0
AOCS_075_2_4	no_WGD	CD8 T Cell	0
AOCS_075_2_4	no_WGD	Cancer cell	0
AOCS_075_2_4	no_WGD	Cancer cell	0
AOCS_075_2_4	no_WGD	Cancer cell	0.693147
AOCS_075_2_4	no_WGD	Cancer cell	0
AOCS_075_2_4	no_WGD	Cancer cell	0
AOCS_075_2_4	no_WGD	Fibroblast	0
AOCS_075_2_4	no_WGD	Cancer cell	0
AOCS_075_2_4	no_WGD	Cancer cell	0.693147
AOCS_075_2_4	no_WGD	Cancer cell	0
AOCS_075_2_4	no_WGD	Cancer cell	0
AOCS_075_2_4	no_WGD	Cancer cell	0
AOCS_075_2_4	no_WGD	Cancer cell	0
AOCS_075_2_4	no_WGD	Cancer cell	0
AOCS_075_2_4	no_WGD	Cancer cell	0
AOCS_075_2_4	no_WGD	Cancer cell	0
AOCS_075_2_4	no_WGD	CD8 T Cell	0
AOCS_075_2_4	no_WGD	Fibroblast	0
AOCS_075_2_4	no_WGD	Cancer cell	0
AOCS_075_2_4	no_WGD	Cancer cell	0
AOCS_075_2_4	no_WGD	Cancer cell	0
AOCS_075_2_4	no_WGD	Cancer cell	0
AOCS_075_2_4	no_WGD	Cancer cell	0
AOCS_075_2_4	no_WGD	CD8 T Cell	0
AOCS_075_2_4	no_WGD	Cancer cell	0
AOCS_075_2_4	no_WGD	Cancer cell	0
AOCS_075_2_4	no_WGD	Cancer cell	0
AOCS_075_2_4	no_WGD	Cancer cell	0
AOCS_075_2_4	no_WGD	Fibroblast	0
AOCS_075_2_4	no_WGD	Macrophage	1.79176
AOCS_075_2_4	no_WGD	Macrophage	0
AOCS_075_2_4	no_WGD	Cancer cell	0
AOCS_075_2_4	no_WGD	Cancer cell	0
AOCS_075_2_4	no_WGD	Fibroblast	0
AOCS_075_2_4	no_WGD	Cancer cell	0
AOCS_075_2_4	no_WGD	Cancer cell	0
AOCS_075_2_4	no_WGD	Cancer cell	0
AOCS_075_2_4	no_WGD	Cancer cell	0
AOCS_075_2_4	no_WGD	Cancer cell	0
AOCS_075_2_4	no_WGD	Cancer cell	0
AOCS_075_2_4	no_WGD	Cancer cell	0
AOCS_075_2_4	no_WGD	Cancer cell	0
AOCS_075_2_4	no_WGD	Cancer cell	0
AOCS_075_2_4	no_WGD	Cancer cell	0
AOCS_075_2_4	no_WGD	Cancer cell	0
AOCS_075_2_4	no_WGD	CD8 T Cell	0
AOCS_075_2_4	no_WGD	Fibroblast	0
AOCS_075_2_4	no_WGD	Cancer cell	0
AOCS_075_2_4	no_WGD	Cancer cell	0
AOCS_075_2_4	no_WGD	Cancer cell	0
AOCS_075_2_4	no_WGD	Cancer cell	0
AOCS_075_2_4	no_WGD	Cancer cell	0
AOCS_075_2_4	no_WGD	CD8 T Cell	0
AOCS_075_2_4	no_WGD	Cancer cell	0.693147
AOCS_075_2_4	no_WGD	Cancer cell	0
AOCS_075_2_4	no_WGD	Cancer cell	0
AOCS_075_2_4	no_WGD	Macrophage	1.09861
AOCS_075_2_4	no_WGD	CD8 T Cell	0
AOCS_075_2_4	no_WGD	Cancer cell	0
AOCS_075_2_4	no_WGD	Endothelial cell	0
AOCS_075_2_4	no_WGD	Macrophage	1.09861
AOCS_075_2_4	no_WGD	Cancer cell	0
AOCS_075_2_4	no_WGD	Macrophage	0.693147
AOCS_075_2_4	no_WGD	Cancer cell	0
AOCS_075_2_4	no_WGD	Fibroblast	0
AOCS_075_2_4	no_WGD	Cancer cell	0
AOCS_075_2_4	no_WGD	Cancer cell	0
AOCS_075_2_4	no_WGD	Cancer cell	0
AOCS_075_2_4	no_WGD	Cancer cell	0
AOCS_075_2_4	no_WGD	Cancer cell	0
AOCS_075_2_4	no_WGD	Cancer cell	0
AOCS_075_2_4	no_WGD	Fibroblast	0
AOCS_075_2_4	no_WGD	Cancer cell	0
AOCS_075_2_4	no_WGD	Cancer cell	0
AOCS_075_2_4	no_WGD	Cancer cell	0
AOCS_075_2_4	no_WGD	Cancer cell	0
AOCS_075_2_4	no_WGD	Macrophage	0.693147
AOCS_075_2_4	no_WGD	Cancer cell	0
AOCS_075_2_4	no_WGD	Cancer cell	0
AOCS_075_2_4	no_WGD	Cancer cell	0
AOCS_075_2_4	no_WGD	Cancer cell	0
AOCS_075_2_4	no_WGD	Cancer cell	0
AOCS_075_2_4	no_WGD	Macrophage	1.09861
AOCS_075_2_4	no_WGD	Cancer cell	0
AOCS_075_2_4	no_WGD	Cancer cell	0
AOCS_075_2_4	no_WGD	Cancer cell	0
AOCS_075_2_4	no_WGD	Cancer cell	0
AOCS_075_2_4	no_WGD	Cancer cell	0
AOCS_075_2_4	no_WGD	Macrophage	0.693147
AOCS_075_2_4	no_WGD	Cancer cell	0
AOCS_075_2_4	no_WGD	Cancer cell	0
AOCS_075_2_4	no_WGD	Fibroblast	0
AOCS_075_2_4	no_WGD	Cancer cell	0
AOCS_075_2_4	no_WGD	Cancer cell	0
AOCS_075_2_4	no_WGD	Cancer cell	0
AOCS_075_2_4	no_WGD	Cancer cell	0
AOCS_075_2_4	no_WGD	Cancer cell	0
AOCS_075_2_4	no_WGD	Cancer cell	0
AOCS_075_2_4	no_WGD	Cancer cell	0
AOCS_075_2_4	no_WGD	Cancer cell	0
AOCS_075_2_4	no_WGD	Fibroblast	0
AOCS_075_2_4	no_WGD	Cancer cell	0
AOCS_075_2_4	no_WGD	Cancer cell	0
AOCS_075_2_4	no_WGD	Cancer cell	0.693147
AOCS_075_2_4	no_WGD	Cancer cell	0
AOCS_075_2_4	no_WGD	Cancer cell	0
AOCS_075_2_4	no_WGD	Cancer cell	0
AOCS_075_2_4	no_WGD	Cancer cell	0
AOCS_075_2_4	no_WGD	Cancer cell	0
AOCS_075_2_4	no_WGD	Cancer cell	0.693147
AOCS_075_2_4	no_WGD	Cancer cell	0
AOCS_075_2_4	no_WGD	Cancer cell	0
AOCS_075_2_4	no_WGD	Cancer cell	0
AOCS_075_2_4	no_WGD	Cancer cell	0
AOCS_075_2_4	no_WGD	Cancer cell	0
AOCS_075_2_4	no_WGD	Cancer cell	0
AOCS_075_2_4	no_WGD	Cancer cell	0
AOCS_075_2_4	no_WGD	Fibroblast	0
AOCS_075_2_4	no_WGD	Cancer cell	0
AOCS_075_2_4	no_WGD	Fibroblast	0
AOCS_075_2_4	no_WGD	Macrophage	1.09861
AOCS_075_2_4	no_WGD	Cancer cell	0
AOCS_075_2_4	no_WGD	Cancer cell	0
AOCS_075_2_4	no_WGD	Fibroblast	0
AOCS_075_2_4	no_WGD	Cancer cell	0
AOCS_075_2_4	no_WGD	Fibroblast	0
AOCS_075_2_4	no_WGD	Cancer cell	0
AOCS_075_2_4	no_WGD	Fibroblast	0
AOCS_075_2_4	no_WGD	Fibroblast	0
AOCS_075_2_4	no_WGD	Cancer cell	0
AOCS_075_2_4	no_WGD	CD8 T Cell	0
AOCS_075_2_4	no_WGD	Fibroblast	0
AOCS_075_2_4	no_WGD	Fibroblast	0
AOCS_075_2_4	no_WGD	Cancer cell	0
AOCS_075_2_4	no_WGD	Cancer cell	0.693147
AOCS_075_2_4	no_WGD	Cancer cell	0
AOCS_075_2_4	no_WGD	Cancer cell	0
AOCS_075_2_4	no_WGD	Cancer cell	0
AOCS_075_2_4	no_WGD	Cancer cell	0
AOCS_075_2_4	no_WGD	Cancer cell	0
AOCS_075_2_4	no_WGD	Macrophage	0.693147
AOCS_075_2_4	no_WGD	Cancer cell	0
AOCS_075_2_4	no_WGD	Cancer cell	0
AOCS_075_2_4	no_WGD	Cancer cell	0
AOCS_075_2_4	no_WGD	Cancer cell	0
AOCS_075_2_4	no_WGD	Cancer cell	0
AOCS_075_2_4	no_WGD	Macrophage	0
AOCS_075_2_4	no_WGD	Macrophage	0
AOCS_075_2_4	no_WGD	Cancer cell	0
AOCS_075_2_4	no_WGD	Cancer cell	0
AOCS_075_2_4	no_WGD	Macrophage	1.09861
AOCS_075_2_4	no_WGD	CD8 T Cell	0
AOCS_075_2_4	no_WGD	Cancer cell	0
AOCS_075_2_4	no_WGD	Macrophage	0
AOCS_075_2_4	no_WGD	Macrophage	1.09861
AOCS_075_2_4	no_WGD	Cancer cell	0
AOCS_075_2_4	no_WGD	Cancer cell	0
AOCS_075_2_4	no_WGD	Cancer cell	0
AOCS_075_2_4	no_WGD	Cancer cell	0
AOCS_075_2_4	no_WGD	Cancer cell	0
AOCS_075_2_4	no_WGD	Cancer cell	0
AOCS_075_2_4	no_WGD	Macrophage	0
AOCS_075_2_4	no_WGD	Cancer cell	0
AOCS_075_2_4	no_WGD	Cancer cell	0
AOCS_075_2_4	no_WGD	Endothelial cell	0
AOCS_075_2_4	no_WGD	Fibroblast	0
AOCS_075_2_4	no_WGD	Cancer cell	0
AOCS_075_2_4	no_WGD	Cancer cell	0
AOCS_075_2_4	no_WGD	Cancer cell	0.693147
AOCS_075_2_4	no_WGD	Cancer cell	0.693147
AOCS_075_2_4	no_WGD	Cancer cell	0
AOCS_075_2_4	no_WGD	Cancer cell	0
AOCS_075_2_4	no_WGD	Cancer cell	0
AOCS_075_2_4	no_WGD	Macrophage	0.693147
AOCS_075_2_4	no_WGD	Cancer cell	0
AOCS_075_2_4	no_WGD	Cancer cell	0.693147
AOCS_075_2_4	no_WGD	Cancer cell	0.693147
AOCS_075_2_4	no_WGD	Macrophage	1.09861
AOCS_075_2_4	no_WGD	Cancer cell	0
AOCS_075_2_4	no_WGD	Cancer cell	0
AOCS_075_2_4	no_WGD	Cancer cell	0
AOCS_075_2_4	no_WGD	Macrophage	0
AOCS_075_2_4	no_WGD	Macrophage	1.38629
AOCS_075_2_4	no_WGD	Cancer cell	0
AOCS_075_2_4	no_WGD	Cancer cell	0
AOCS_075_2_4	no_WGD	Macrophage	0
AOCS_075_2_4	no_WGD	Cancer cell	0
AOCS_075_2_4	no_WGD	Cancer cell	0
AOCS_075_2_4	no_WGD	Cancer cell	0
AOCS_075_2_4	no_WGD	Cancer cell	0
AOCS_075_2_4	no_WGD	Endothelial cell	0
AOCS_075_2_4	no_WGD	Cancer cell	0
AOCS_075_2_4	no_WGD	Cancer cell	0
AOCS_075_2_4	no_WGD	Cancer cell	0
AOCS_075_2_4	no_WGD	Fibroblast	0
AOCS_075_2_4	no_WGD	Cancer cell	0
AOCS_075_2_4	no_WGD	Cancer cell	0
AOCS_075_2_4	no_WGD	Cancer cell	0
AOCS_075_2_4	no_WGD	Cancer cell	0
AOCS_075_2_4	no_WGD	Cancer cell	0
AOCS_075_2_4	no_WGD	Cancer cell	0
AOCS_075_2_4	no_WGD	Macrophage	0.693147
AOCS_075_2_4	no_WGD	Cancer cell	0
AOCS_075_2_4	no_WGD	Cancer cell	0
AOCS_075_2_4	no_WGD	Macrophage	0
AOCS_075_2_4	no_WGD	Cancer cell	0
AOCS_075_2_4	no_WGD	Macrophage	1.38629
AOCS_075_2_4	no_WGD	Cancer cell	0
AOCS_075_2_4	no_WGD	Cancer cell	0
AOCS_075_2_4	no_WGD	Cancer cell	0
AOCS_075_2_4	no_WGD	Cancer cell	0
AOCS_075_2_4	no_WGD	Macrophage	0
AOCS_075_2_4	no_WGD	Cancer cell	0
AOCS_075_2_4	no_WGD	Cancer cell	0
AOCS_075_2_4	no_WGD	Macrophage	0.693147
AOCS_075_2_4	no_WGD	Cancer cell	0
AOCS_075_2_4	no_WGD	Cancer cell	0
AOCS_075_2_4	no_WGD	Cancer cell	0.693147
AOCS_075_2_4	no_WGD	Cancer cell	0
AOCS_075_2_4	no_WGD	CD8 T Cell	0
AOCS_075_2_4	no_WGD	Macrophage	0
AOCS_075_2_4	no_WGD	Cancer cell	0
AOCS_075_2_4	no_WGD	Cancer cell	0
AOCS_075_2_4	no_WGD	CD8 T Cell	0
AOCS_075_2_4	no_WGD	Cancer cell	0
AOCS_075_2_4	no_WGD	Cancer cell	0
AOCS_075_2_4	no_WGD	Cancer cell	0
AOCS_075_2_4	no_WGD	Cancer cell	0
AOCS_075_2_4	no_WGD	Cancer cell	0
AOCS_075_2_4	no_WGD	Cancer cell	0
AOCS_075_2_4	no_WGD	Cancer cell	0
AOCS_075_2_4	no_WGD	Macrophage	0.693147
AOCS_075_2_4	no_WGD	Fibroblast	0
AOCS_075_2_4	no_WGD	Cancer cell	0
AOCS_075_2_4	no_WGD	Fibroblast	0
AOCS_075_2_4	no_WGD	Cancer cell	0
AOCS_075_2_4	no_WGD	Macrophage	0
AOCS_075_2_4	no_WGD	Cancer cell	0
AOCS_075_2_4	no_WGD	Fibroblast	0
AOCS_075_2_4	no_WGD	Macrophage	1.09861
AOCS_075_2_4	no_WGD	Cancer cell	0
AOCS_075_2_4	no_WGD	Fibroblast	0
AOCS_075_2_4	no_WGD	Cancer cell	0
AOCS_075_2_4	no_WGD	Cancer cell	0
AOCS_075_2_4	no_WGD	Macrophage	1.38629
AOCS_075_2_4	no_WGD	Macrophage	0
AOCS_075_2_4	no_WGD	Cancer cell	0
AOCS_075_2_4	no_WGD	Cancer cell	0
AOCS_075_2_4	no_WGD	Cancer cell	0.693147
AOCS_075_2_4	no_WGD	Cancer cell	0
AOCS_075_2_4	no_WGD	Cancer cell	0
AOCS_075_2_4	no_WGD	Cancer cell	0
AOCS_075_2_4	no_WGD	Cancer cell	0
AOCS_075_2_4	no_WGD	Cancer cell	0
AOCS_075_2_4	no_WGD	CD8 T Cell	0
AOCS_075_2_4	no_WGD	Cancer cell	0
AOCS_075_2_4	no_WGD	Fibroblast	0
AOCS_075_2_4	no_WGD	CD8 T Cell	0
AOCS_075_2_4	no_WGD	Cancer cell	0
AOCS_075_2_4	no_WGD	Cancer cell	0
AOCS_075_2_4	no_WGD	Cancer cell	0
AOCS_075_2_4	no_WGD	Fibroblast	0
AOCS_075_2_4	no_WGD	Cancer cell	0
AOCS_075_2_4	no_WGD	CD8 T Cell	0
AOCS_075_2_4	no_WGD	Cancer cell	0
AOCS_075_2_4	no_WGD	Cancer cell	0
AOCS_075_2_4	no_WGD	Cancer cell	0
AOCS_075_2_4	no_WGD	Cancer cell	0
AOCS_075_2_4	no_WGD	Macrophage	1.60944
AOCS_075_2_4	no_WGD	Cancer cell	0
AOCS_075_2_4	no_WGD	Cancer cell	0
AOCS_075_2_4	no_WGD	Cancer cell	0
AOCS_075_2_4	no_WGD	Cancer cell	0
AOCS_075_2_4	no_WGD	Fibroblast	0
AOCS_075_2_4	no_WGD	Macrophage	0
AOCS_075_2_4	no_WGD	Cancer cell	0
AOCS_075_2_4	no_WGD	Cancer cell	0
AOCS_075_2_4	no_WGD	Cancer cell	0
AOCS_075_2_4	no_WGD	Cancer cell	0
AOCS_075_2_4	no_WGD	Cancer cell	0
AOCS_075_2_4	no_WGD	Fibroblast	0
AOCS_075_2_4	no_WGD	Cancer cell	0
AOCS_075_2_4	no_WGD	Fibroblast	0
AOCS_075_2_4	no_WGD	CD8 T Cell	0
AOCS_075_2_4	no_WGD	Cancer cell	0
AOCS_075_2_4	no_WGD	Cancer cell	0
AOCS_075_2_4	no_WGD	CD8 T Cell	0
AOCS_075_2_4	no_WGD	Fibroblast	0
AOCS_075_2_4	no_WGD	Cancer cell	0
AOCS_075_2_4	no_WGD	Cancer cell	0
AOCS_075_2_4	no_WGD	Cancer cell	0
AOCS_075_2_4	no_WGD	Cancer cell	0
AOCS_075_2_4	no_WGD	Cancer cell	0
AOCS_075_2_4	no_WGD	Cancer cell	0
AOCS_075_2_4	no_WGD	Cancer cell	0
AOCS_075_2_4	no_WGD	Cancer cell	0
AOCS_075_2_4	no_WGD	Cancer cell	0.693147
AOCS_075_2_4	no_WGD	Fibroblast	0
AOCS_075_2_4	no_WGD	Cancer cell	0
AOCS_075_2_4	no_WGD	Cancer cell	0
AOCS_075_2_4	no_WGD	CD8 T Cell	0
AOCS_075_2_4	no_WGD	Macrophage	1.38629
AOCS_075_2_4	no_WGD	Cancer cell	0.693147
AOCS_075_2_4	no_WGD	Cancer cell	0
AOCS_075_2_4	no_WGD	Cancer cell	0
AOCS_075_2_4	no_WGD	Cancer cell	0
AOCS_075_2_4	no_WGD	Cancer cell	0
AOCS_075_2_4	no_WGD	Cancer cell	0
AOCS_075_2_4	no_WGD	Cancer cell	0
AOCS_075_2_4	no_WGD	Cancer cell	0
AOCS_075_2_4	no_WGD	Cancer cell	0
AOCS_075_2_4	no_WGD	Cancer cell	0
AOCS_075_2_4	no_WGD	Cancer cell	1.09861
AOCS_075_2_4	no_WGD	Cancer cell	0
AOCS_075_2_4	no_WGD	Cancer cell	0
AOCS_075_2_4	no_WGD	Fibroblast	0
AOCS_075_2_4	no_WGD	Macrophage	0
AOCS_075_2_4	no_WGD	Cancer cell	0
AOCS_075_2_4	no_WGD	Macrophage	0.693147
AOCS_075_2_4	no_WGD	CD8 T Cell	1.09861
AOCS_075_2_4	no_WGD	Fibroblast	0
AOCS_075_2_4	no_WGD	Cancer cell	1.09861
AOCS_075_2_4	no_WGD	Fibroblast	0
AOCS_075_2_4	no_WGD	Cancer cell	0
AOCS_075_2_4	no_WGD	Cancer cell	0
AOCS_075_2_4	no_WGD	Macrophage	1.60944
AOCS_075_2_4	no_WGD	Macrophage	0.693147
AOCS_075_2_4	no_WGD	Cancer cell	0
AOCS_075_2_4	no_WGD	Cancer cell	0
AOCS_075_2_4	no_WGD	Cancer cell	0.693147
AOCS_075_2_4	no_WGD	Cancer cell	0
AOCS_075_2_4	no_WGD	Cancer cell	0
AOCS_075_2_4	no_WGD	Cancer cell	0
AOCS_075_2_4	no_WGD	Cancer cell	0
AOCS_075_2_4	no_WGD	Cancer cell	0
AOCS_075_2_4	no_WGD	Macrophage	1.79176
AOCS_075_2_4	no_WGD	Cancer cell	0
AOCS_075_2_4	no_WGD	Cancer cell	0
AOCS_075_2_4	no_WGD	Cancer cell	0
AOCS_075_2_4	no_WGD	Cancer cell	0
AOCS_075_2_4	no_WGD	Cancer cell	0
AOCS_075_2_4	no_WGD	Fibroblast	0
AOCS_075_2_4	no_WGD	Cancer cell	0
AOCS_075_2_4	no_WGD	Macrophage	2.19722
AOCS_075_2_4	no_WGD	Cancer cell	0
AOCS_075_2_4	no_WGD	Cancer cell	0
AOCS_075_2_4	no_WGD	Macrophage	0.693147
AOCS_075_2_4	no_WGD	Cancer cell	0
AOCS_075_2_4	no_WGD	Cancer cell	0
AOCS_075_2_4	no_WGD	Fibroblast	0
AOCS_075_2_4	no_WGD	CD8 T Cell	0
AOCS_075_2_4	no_WGD	Cancer cell	0
AOCS_075_2_4	no_WGD	Cancer cell	0.693147
AOCS_075_2_4	no_WGD	Cancer cell	0.693147
AOCS_075_2_4	no_WGD	Cancer cell	0
AOCS_075_2_4	no_WGD	Cancer cell	0
AOCS_075_2_4	no_WGD	Cancer cell	0.693147
AOCS_075_2_4	no_WGD	Cancer cell	0
AOCS_075_2_4	no_WGD	Cancer cell	0.693147
AOCS_075_2_4	no_WGD	Cancer cell	0
AOCS_075_2_4	no_WGD	Cancer cell	0
AOCS_075_2_4	no_WGD	Cancer cell	0
AOCS_075_2_4	no_WGD	Cancer cell	0
AOCS_075_2_4	no_WGD	Cancer cell	0
AOCS_075_2_4	no_WGD	Cancer cell	0
AOCS_075_2_4	no_WGD	CD8 T Cell	1.09861
AOCS_075_2_4	no_WGD	Cancer cell	0
AOCS_075_2_4	no_WGD	Cancer cell	0
AOCS_075_2_4	no_WGD	Fibroblast	0
AOCS_075_2_4	no_WGD	Cancer cell	0
AOCS_075_2_4	no_WGD	Cancer cell	0
AOCS_075_2_4	no_WGD	Cancer cell	0
AOCS_075_2_4	no_WGD	Cancer cell	0
AOCS_075_2_4	no_WGD	Macrophage	2.07944
AOCS_075_2_4	no_WGD	Macrophage	1.38629
AOCS_075_2_4	no_WGD	Cancer cell	0
AOCS_075_2_4	no_WGD	Cancer cell	0
AOCS_075_2_4	no_WGD	Cancer cell	0
AOCS_075_2_4	no_WGD	Cancer cell	0
AOCS_075_2_4	no_WGD	Cancer cell	0
AOCS_075_2_4	no_WGD	Cancer cell	0
AOCS_075_2_4	no_WGD	Cancer cell	0.693147
AOCS_075_2_4	no_WGD	Cancer cell	0
AOCS_075_2_4	no_WGD	Cancer cell	0
AOCS_075_2_4	no_WGD	Endothelial cell	0
AOCS_075_2_4	no_WGD	Cancer cell	0
AOCS_075_2_4	no_WGD	Cancer cell	0
AOCS_075_2_4	no_WGD	Cancer cell	0
AOCS_075_2_4	no_WGD	Macrophage	0
AOCS_075_2_4	no_WGD	Cancer cell	0
AOCS_075_2_4	no_WGD	Cancer cell	0
AOCS_075_2_4	no_WGD	Endothelial cell	0
AOCS_075_2_4	no_WGD	Cancer cell	0
AOCS_075_2_4	no_WGD	Cancer cell	0
AOCS_075_2_4	no_WGD	Cancer cell	0
AOCS_075_2_4	no_WGD	Cancer cell	0
AOCS_075_2_4	no_WGD	Fibroblast	0
AOCS_075_2_4	no_WGD	Cancer cell	0
AOCS_075_2_4	no_WGD	Cancer cell	0
AOCS_075_2_4	no_WGD	Cancer cell	0
AOCS_075_2_4	no_WGD	Cancer cell	0
AOCS_075_2_4	no_WGD	Cancer cell	0
AOCS_075_2_4	no_WGD	Cancer cell	0
AOCS_075_2_4	no_WGD	Cancer cell	0
AOCS_075_2_4	no_WGD	Macrophage	0
AOCS_075_2_4	no_WGD	Cancer cell	0
AOCS_075_2_4	no_WGD	Cancer cell	0
AOCS_075_2_4	no_WGD	Cancer cell	0
AOCS_075_2_4	no_WGD	Cancer cell	0
AOCS_075_2_4	no_WGD	Cancer cell	0
AOCS_075_2_4	no_WGD	Cancer cell	0
AOCS_075_2_4	no_WGD	Cancer cell	0.693147
AOCS_075_2_4	no_WGD	Cancer cell	0
AOCS_075_2_4	no_WGD	Cancer cell	0
AOCS_075_2_4	no_WGD	Macrophage	0.693147
AOCS_075_2_4	no_WGD	Macrophage	0
AOCS_075_2_4	no_WGD	Cancer cell	0
AOCS_075_2_4	no_WGD	Cancer cell	0
AOCS_075_2_4	no_WGD	Cancer cell	0
AOCS_075_2_4	no_WGD	Cancer cell	0
AOCS_075_2_4	no_WGD	Fibroblast	0
AOCS_075_2_4	no_WGD	Cancer cell	0
AOCS_075_2_4	no_WGD	Cancer cell	0
AOCS_075_2_4	no_WGD	Cancer cell	0
AOCS_075_2_4	no_WGD	Cancer cell	0
AOCS_075_2_4	no_WGD	Cancer cell	0
AOCS_075_2_4	no_WGD	Fibroblast	0
AOCS_075_2_4	no_WGD	Fibroblast	0
AOCS_075_2_4	no_WGD	Cancer cell	0
AOCS_075_2_4	no_WGD	Cancer cell	0
AOCS_075_2_4	no_WGD	Macrophage	1.09861
AOCS_075_2_4	no_WGD	Cancer cell	0
AOCS_075_2_4	no_WGD	Cancer cell	0.693147
AOCS_075_2_4	no_WGD	Cancer cell	0
AOCS_075_2_4	no_WGD	Cancer cell	0
AOCS_075_2_4	no_WGD	Cancer cell	0
AOCS_075_2_4	no_WGD	Macrophage	1.09861
AOCS_075_2_4	no_WGD	Cancer cell	0
AOCS_075_2_4	no_WGD	Cancer cell	0
AOCS_075_2_4	no_WGD	Cancer cell	0
AOCS_075_2_4	no_WGD	Cancer cell	0
AOCS_075_2_4	no_WGD	Macrophage	1.09861
AOCS_075_2_4	no_WGD	Cancer cell	0
AOCS_075_2_4	no_WGD	Macrophage	1.60944
AOCS_075_2_4	no_WGD	Macrophage	0
AOCS_075_2_4	no_WGD	Cancer cell	0
AOCS_075_2_4	no_WGD	Cancer cell	0
AOCS_075_2_4	no_WGD	Cancer cell	0
AOCS_075_2_4	no_WGD	Cancer cell	0
AOCS_075_2_4	no_WGD	Cancer cell	0
AOCS_075_2_4	no_WGD	Cancer cell	0.693147
AOCS_075_2_4	no_WGD	Cancer cell	0
AOCS_075_2_4	no_WGD	Cancer cell	0
AOCS_075_2_4	no_WGD	Macrophage	0.693147
AOCS_075_2_4	no_WGD	Cancer cell	0
AOCS_075_2_4	no_WGD	Macrophage	2.19722
AOCS_075_2_4	no_WGD	Cancer cell	1.09861
AOCS_075_2_4	no_WGD	Cancer cell	0.693147
AOCS_075_2_4	no_WGD	Cancer cell	0
AOCS_075_2_4	no_WGD	Cancer cell	0
AOCS_075_2_4	no_WGD	Cancer cell	0
AOCS_075_2_4	no_WGD	Cancer cell	0.693147
AOCS_075_2_4	no_WGD	Cancer cell	0
AOCS_075_2_4	no_WGD	Fibroblast	0
AOCS_075_2_4	no_WGD	Cancer cell	0
AOCS_075_2_4	no_WGD	Cancer cell	0
AOCS_075_2_4	no_WGD	Fibroblast	0
AOCS_075_2_4	no_WGD	Cancer cell	0
AOCS_075_2_4	no_WGD	Cancer cell	0
AOCS_075_2_4	no_WGD	Fibroblast	0
AOCS_075_2_4	no_WGD	Cancer cell	0
AOCS_075_2_4	no_WGD	Cancer cell	0
AOCS_075_2_4	no_WGD	Cancer cell	0
AOCS_075_2_4	no_WGD	Cancer cell	0
AOCS_075_2_4	no_WGD	Cancer cell	0
AOCS_075_2_4	no_WGD	Cancer cell	0.693147
AOCS_075_2_4	no_WGD	Cancer cell	0
AOCS_075_2_4	no_WGD	Cancer cell	0
AOCS_075_2_4	no_WGD	Cancer cell	0
AOCS_075_2_4	no_WGD	Cancer cell	0
AOCS_075_2_4	no_WGD	Cancer cell	0
AOCS_075_2_4	no_WGD	Cancer cell	0
AOCS_075_2_4	no_WGD	Fibroblast	0
AOCS_075_2_4	no_WGD	Cancer cell	0
AOCS_075_2_4	no_WGD	Cancer cell	0
AOCS_075_2_4	no_WGD	Cancer cell	0
AOCS_075_2_4	no_WGD	Cancer cell	0.693147
AOCS_075_2_4	no_WGD	Cancer cell	0
AOCS_075_2_4	no_WGD	Fibroblast	0
AOCS_075_2_4	no_WGD	Cancer cell	0
AOCS_075_2_4	no_WGD	Cancer cell	0
AOCS_075_2_4	no_WGD	CD8 T Cell	0
AOCS_075_2_4	no_WGD	Cancer cell	0
AOCS_075_2_4	no_WGD	Macrophage	1.09861
AOCS_075_2_4	no_WGD	Cancer cell	0.693147
AOCS_075_2_4	no_WGD	CD8 T Cell	0
AOCS_075_2_4	no_WGD	Macrophage	0
AOCS_075_2_4	no_WGD	Cancer cell	0
AOCS_075_2_4	no_WGD	Cancer cell	0
AOCS_075_2_4	no_WGD	CD8 T Cell	0
AOCS_075_2_4	no_WGD	Cancer cell	0
AOCS_075_2_4	no_WGD	Cancer cell	0.693147
AOCS_075_2_4	no_WGD	Macrophage	0
AOCS_075_2_4	no_WGD	Cancer cell	0
AOCS_075_2_4	no_WGD	Cancer cell	0
AOCS_075_2_4	no_WGD	Cancer cell	0
AOCS_075_2_4	no_WGD	Cancer cell	0
AOCS_075_2_4	no_WGD	Cancer cell	0
AOCS_075_2_4	no_WGD	Cancer cell	0
AOCS_075_2_4	no_WGD	Cancer cell	0
AOCS_075_2_4	no_WGD	Macrophage	0.693147
AOCS_075_2_4	no_WGD	Cancer cell	1.60944
AOCS_075_2_4	no_WGD	Cancer cell	0
AOCS_075_2_4	no_WGD	Cancer cell	0
AOCS_075_2_4	no_WGD	Cancer cell	0.693147
AOCS_075_2_4	no_WGD	Cancer cell	0
AOCS_075_2_4	no_WGD	Cancer cell	0
AOCS_075_2_4	no_WGD	Cancer cell	0
AOCS_075_2_4	no_WGD	Fibroblast	0
AOCS_075_2_4	no_WGD	Cancer cell	0
AOCS_075_2_4	no_WGD	Macrophage	0.693147
AOCS_075_2_4	no_WGD	Cancer cell	0
AOCS_075_2_4	no_WGD	Cancer cell	0
AOCS_075_2_4	no_WGD	Macrophage	1.38629
AOCS_075_2_4	no_WGD	Fibroblast	0
AOCS_075_2_4	no_WGD	Cancer cell	0
AOCS_075_2_4	no_WGD	Cancer cell	0.693147
AOCS_075_2_4	no_WGD	Cancer cell	0
AOCS_075_2_4	no_WGD	Cancer cell	0.693147
AOCS_075_2_4	no_WGD	Cancer cell	0
AOCS_075_2_4	no_WGD	Cancer cell	0
AOCS_075_2_4	no_WGD	Cancer cell	0
AOCS_075_2_4	no_WGD	Cancer cell	0
AOCS_075_2_4	no_WGD	CD8 T Cell	0
AOCS_075_2_4	no_WGD	CD8 T Cell	0.693147
AOCS_075_2_4	no_WGD	Macrophage	0.693147
AOCS_075_2_4	no_WGD	Cancer cell	0
AOCS_075_2_4	no_WGD	CD8 T Cell	0
AOCS_075_2_4	no_WGD	Cancer cell	0
AOCS_075_2_4	no_WGD	Cancer cell	0
AOCS_075_2_4	no_WGD	Cancer cell	0
AOCS_075_2_4	no_WGD	Cancer cell	0
AOCS_075_2_4	no_WGD	Cancer cell	0
AOCS_075_2_4	no_WGD	Cancer cell	0.693147
AOCS_075_2_4	no_WGD	Cancer cell	0.693147
AOCS_075_2_4	no_WGD	Cancer cell	0
AOCS_075_2_4	no_WGD	Cancer cell	0.693147
AOCS_075_2_4	no_WGD	Cancer cell	0.693147
AOCS_075_2_4	no_WGD	Cancer cell	0
AOCS_075_2_4	no_WGD	Cancer cell	0.693147
AOCS_075_2_4	no_WGD	Cancer cell	0
AOCS_075_2_4	no_WGD	Cancer cell	0
AOCS_075_2_4	no_WGD	Cancer cell	0
AOCS_075_2_4	no_WGD	Cancer cell	0
AOCS_075_2_4	no_WGD	Cancer cell	0
AOCS_075_2_4	no_WGD	Cancer cell	0
AOCS_075_2_4	no_WGD	Cancer cell	0
AOCS_075_2_4	no_WGD	Fibroblast	0
AOCS_075_2_4	no_WGD	Cancer cell	0
AOCS_075_2_4	no_WGD	Cancer cell	0
AOCS_075_2_4	no_WGD	Cancer cell	0.693147
AOCS_075_2_4	no_WGD	Cancer cell	0
AOCS_075_2_4	no_WGD	Cancer cell	0
AOCS_075_2_4	no_WGD	Cancer cell	0
AOCS_075_2_4	no_WGD	CD8 T Cell	0
AOCS_075_2_4	no_WGD	Cancer cell	0
AOCS_075_2_4	no_WGD	Macrophage	1.09861
AOCS_075_2_4	no_WGD	Cancer cell	0
AOCS_075_2_4	no_WGD	Cancer cell	0
AOCS_075_2_4	no_WGD	Cancer cell	0
AOCS_075_2_4	no_WGD	CD8 T Cell	0
AOCS_075_2_4	no_WGD	Macrophage	0
AOCS_075_2_4	no_WGD	Cancer cell	0
AOCS_075_2_4	no_WGD	Cancer cell	0
AOCS_075_2_4	no_WGD	Cancer cell	0
AOCS_075_2_4	no_WGD	Cancer cell	0
AOCS_075_2_4	no_WGD	CD8 T Cell	0
AOCS_075_2_4	no_WGD	Cancer cell	0
AOCS_075_2_4	no_WGD	Cancer cell	0
AOCS_075_2_4	no_WGD	Cancer cell	0
AOCS_075_2_4	no_WGD	Cancer cell	0
AOCS_075_2_4	no_WGD	Cancer cell	0
AOCS_075_2_4	no_WGD	Macrophage	0
AOCS_075_2_4	no_WGD	Fibroblast	0
AOCS_075_2_4	no_WGD	Macrophage	0.693147
AOCS_075_2_4	no_WGD	Cancer cell	0
AOCS_075_2_4	no_WGD	Cancer cell	1.09861
AOCS_075_2_4	no_WGD	Cancer cell	0.693147
AOCS_075_2_4	no_WGD	Cancer cell	0
AOCS_075_2_4	no_WGD	CD8 T Cell	0
AOCS_075_2_4	no_WGD	Macrophage	0
AOCS_075_2_4	no_WGD	Fibroblast	0
AOCS_075_2_4	no_WGD	Cancer cell	0
AOCS_075_2_4	no_WGD	Cancer cell	0
AOCS_075_2_4	no_WGD	Cancer cell	0
AOCS_075_2_4	no_WGD	Cancer cell	0
AOCS_075_2_4	no_WGD	Cancer cell	0
AOCS_075_2_4	no_WGD	Cancer cell	0
AOCS_075_2_4	no_WGD	Cancer cell	0
AOCS_075_2_4	no_WGD	Cancer cell	0
AOCS_075_2_4	no_WGD	Cancer cell	0
AOCS_075_2_4	no_WGD	Cancer cell	0
AOCS_075_2_4	no_WGD	CD8 T Cell	1.09861
AOCS_075_2_4	no_WGD	Cancer cell	0
AOCS_075_2_4	no_WGD	Cancer cell	0
AOCS_075_2_4	no_WGD	Cancer cell	0
AOCS_075_2_4	no_WGD	Cancer cell	0
AOCS_075_2_4	no_WGD	Cancer cell	0
AOCS_075_2_4	no_WGD	Macrophage	0
AOCS_075_2_4	no_WGD	Fibroblast	0
AOCS_075_2_4	no_WGD	Cancer cell	0
AOCS_075_2_4	no_WGD	Cancer cell	0.693147
AOCS_075_2_4	no_WGD	Cancer cell	0
AOCS_075_2_4	no_WGD	Cancer cell	0
AOCS_075_2_4	no_WGD	Cancer cell	0
AOCS_075_2_4	no_WGD	Cancer cell	0
AOCS_075_2_4	no_WGD	Cancer cell	0
AOCS_075_2_4	no_WGD	Cancer cell	0
AOCS_075_2_4	no_WGD	Cancer cell	0
AOCS_075_2_4	no_WGD	Cancer cell	0
AOCS_075_2_4	no_WGD	Cancer cell	0
AOCS_075_2_4	no_WGD	Macrophage	0.693147
AOCS_075_2_4	no_WGD	Cancer cell	0
AOCS_075_2_4	no_WGD	Cancer cell	0
AOCS_075_2_4	no_WGD	Fibroblast	0
AOCS_075_2_4	no_WGD	Cancer cell	0
AOCS_075_2_4	no_WGD	Cancer cell	0
AOCS_075_2_4	no_WGD	Cancer cell	0
AOCS_075_2_4	no_WGD	Fibroblast	0
AOCS_075_2_4	no_WGD	Cancer cell	0
AOCS_075_2_4	no_WGD	Cancer cell	0.693147
AOCS_075_2_4	no_WGD	Cancer cell	0
AOCS_075_2_4	no_WGD	Cancer cell	0
AOCS_075_2_4	no_WGD	Cancer cell	0
AOCS_075_2_4	no_WGD	Cancer cell	0
AOCS_075_2_4	no_WGD	Cancer cell	0
AOCS_075_2_4	no_WGD	Fibroblast	0
AOCS_075_2_4	no_WGD	Cancer cell	0
AOCS_075_2_4	no_WGD	Cancer cell	0
AOCS_075_2_4	no_WGD	Cancer cell	0
AOCS_075_2_4	no_WGD	Cancer cell	0
AOCS_075_2_4	no_WGD	Cancer cell	0.693147
AOCS_075_2_4	no_WGD	Cancer cell	0
AOCS_075_2_4	no_WGD	Cancer cell	0
AOCS_075_2_4	no_WGD	Fibroblast	0
AOCS_075_2_4	no_WGD	Cancer cell	0.693147
AOCS_075_2_4	no_WGD	Cancer cell	0
AOCS_075_2_4	no_WGD	Cancer cell	0
AOCS_075_2_4	no_WGD	Cancer cell	0
AOCS_075_2_4	no_WGD	Macrophage	0
AOCS_075_2_4	no_WGD	Cancer cell	0
AOCS_075_2_4	no_WGD	Cancer cell	0.693147
AOCS_075_2_4	no_WGD	Macrophage	0
AOCS_075_2_4	no_WGD	Cancer cell	0
AOCS_075_2_4	no_WGD	Cancer cell	0
AOCS_075_2_4	no_WGD	Cancer cell	0
AOCS_075_2_4	no_WGD	Macrophage	1.38629
AOCS_075_2_4	no_WGD	Cancer cell	0
AOCS_075_2_4	no_WGD	Cancer cell	0
AOCS_075_2_4	no_WGD	Cancer cell	0
AOCS_075_2_4	no_WGD	Cancer cell	0
AOCS_075_2_4	no_WGD	Cancer cell	0
AOCS_075_2_4	no_WGD	Cancer cell	0.693147
AOCS_075_2_4	no_WGD	Macrophage	0.693147
AOCS_075_2_4	no_WGD	Macrophage	0
AOCS_075_2_4	no_WGD	Macrophage	1.60944
AOCS_075_2_4	no_WGD	CD8 T Cell	0
AOCS_075_2_4	no_WGD	Cancer cell	0
AOCS_075_2_4	no_WGD	Cancer cell	0
AOCS_075_2_4	no_WGD	Cancer cell	0
AOCS_075_2_4	no_WGD	Cancer cell	0
AOCS_075_2_4	no_WGD	Cancer cell	0
AOCS_075_2_4	no_WGD	Cancer cell	0
AOCS_075_2_4	no_WGD	Cancer cell	0
AOCS_075_2_4	no_WGD	CD8 T Cell	0
AOCS_075_2_4	no_WGD	Cancer cell	0
AOCS_075_2_4	no_WGD	Cancer cell	0.693147
AOCS_075_2_4	no_WGD	Cancer cell	0
AOCS_075_2_4	no_WGD	Cancer cell	0.693147
AOCS_075_2_4	no_WGD	Cancer cell	0
AOCS_075_2_4	no_WGD	Cancer cell	0
AOCS_075_2_4	no_WGD	Cancer cell	0
AOCS_075_2_4	no_WGD	Fibroblast	0
AOCS_075_2_4	no_WGD	Macrophage	1.79176
AOCS_075_2_4	no_WGD	Cancer cell	0
AOCS_075_2_4	no_WGD	Fibroblast	0
AOCS_075_2_4	no_WGD	Macrophage	0.693147
AOCS_075_2_4	no_WGD	Cancer cell	0
AOCS_075_2_4	no_WGD	Cancer cell	0
AOCS_075_2_4	no_WGD	Macrophage	0.693147
AOCS_075_2_4	no_WGD	Cancer cell	0
AOCS_075_2_4	no_WGD	Macrophage	0
AOCS_075_2_4	no_WGD	Cancer cell	0
AOCS_075_2_4	no_WGD	CD8 T Cell	0
AOCS_075_2_4	no_WGD	Fibroblast	0
AOCS_075_2_4	no_WGD	Cancer cell	0.693147
AOCS_075_2_4	no_WGD	Cancer cell	0.693147
AOCS_075_2_4	no_WGD	Cancer cell	0
AOCS_075_2_4	no_WGD	Cancer cell	0
AOCS_075_2_4	no_WGD	CD8 T Cell	0
AOCS_075_2_4	no_WGD	Macrophage	0.693147
AOCS_075_2_4	no_WGD	Cancer cell	0
AOCS_075_2_4	no_WGD	Macrophage	1.09861
AOCS_075_2_4	no_WGD	Cancer cell	0
AOCS_075_2_4	no_WGD	Fibroblast	0
AOCS_075_2_4	no_WGD	Cancer cell	0
AOCS_075_2_4	no_WGD	Cancer cell	0
AOCS_075_2_4	no_WGD	Cancer cell	0
AOCS_075_2_4	no_WGD	Macrophage	0.693147
AOCS_075_2_4	no_WGD	Macrophage	0.693147
AOCS_075_2_4	no_WGD	Cancer cell	0
AOCS_075_2_4	no_WGD	Cancer cell	0.693147
AOCS_075_2_4	no_WGD	Cancer cell	0
AOCS_075_2_4	no_WGD	Cancer cell	0
AOCS_075_2_4	no_WGD	Cancer cell	0
AOCS_075_2_4	no_WGD	Cancer cell	0
AOCS_075_2_4	no_WGD	Cancer cell	0
AOCS_075_2_4	no_WGD	Cancer cell	0
AOCS_075_2_4	no_WGD	Cancer cell	0
AOCS_075_2_4	no_WGD	Cancer cell	0
AOCS_075_2_4	no_WGD	Cancer cell	0
AOCS_075_2_4	no_WGD	Cancer cell	0
AOCS_075_2_4	no_WGD	Macrophage	1.38629
AOCS_075_2_4	no_WGD	Macrophage	0.693147
AOCS_075_2_4	no_WGD	Cancer cell	0.693147
AOCS_075_2_4	no_WGD	Cancer cell	0
AOCS_075_2_4	no_WGD	Cancer cell	0
AOCS_075_2_4	no_WGD	Cancer cell	0
AOCS_075_2_4	no_WGD	Cancer cell	0
AOCS_075_2_4	no_WGD	Cancer cell	0
AOCS_075_2_4	no_WGD	Macrophage	0.693147
AOCS_075_2_4	no_WGD	Cancer cell	0.693147
AOCS_075_2_4	no_WGD	Cancer cell	0
AOCS_075_2_4	no_WGD	Macrophage	1.60944
AOCS_075_2_4	no_WGD	Macrophage	1.09861
AOCS_075_2_4	no_WGD	Cancer cell	0
AOCS_075_2_4	no_WGD	Macrophage	0
AOCS_075_2_4	no_WGD	Cancer cell	0
AOCS_075_2_4	no_WGD	Fibroblast	0
AOCS_075_2_4	no_WGD	Cancer cell	0
AOCS_075_2_4	no_WGD	Macrophage	0
AOCS_075_2_4	no_WGD	CD8 T Cell	0
AOCS_075_2_4	no_WGD	Cancer cell	1.09861
AOCS_075_2_4	no_WGD	Cancer cell	0
AOCS_075_2_4	no_WGD	Cancer cell	0
AOCS_075_2_4	no_WGD	Cancer cell	0.693147
AOCS_075_2_4	no_WGD	Cancer cell	0
AOCS_075_2_4	no_WGD	Cancer cell	0
AOCS_075_2_4	no_WGD	Cancer cell	0
AOCS_075_2_4	no_WGD	Macrophage	0
AOCS_075_2_4	no_WGD	Cancer cell	0
AOCS_075_2_4	no_WGD	Cancer cell	0
AOCS_075_2_4	no_WGD	Cancer cell	0
AOCS_075_2_4	no_WGD	Macrophage	1.38629
AOCS_075_2_4	no_WGD	Cancer cell	0
AOCS_075_2_4	no_WGD	Cancer cell	0
AOCS_075_2_4	no_WGD	Cancer cell	0
AOCS_075_2_4	no_WGD	Cancer cell	0
AOCS_075_2_4	no_WGD	Cancer cell	0
AOCS_075_2_4	no_WGD	Cancer cell	0
AOCS_075_2_4	no_WGD	Fibroblast	0.693147
AOCS_075_2_4	no_WGD	Macrophage	0.693147
AOCS_075_2_4	no_WGD	Cancer cell	0
AOCS_075_2_4	no_WGD	Macrophage	0
AOCS_075_2_4	no_WGD	Fibroblast	0
AOCS_075_2_4	no_WGD	Macrophage	0.693147
AOCS_075_2_4	no_WGD	Cancer cell	0
AOCS_075_2_4	no_WGD	Cancer cell	0
AOCS_075_2_4	no_WGD	Cancer cell	0
AOCS_075_2_4	no_WGD	Cancer cell	0
AOCS_075_2_4	no_WGD	Cancer cell	0
AOCS_075_2_4	no_WGD	CD8 T Cell	0
AOCS_075_2_4	no_WGD	Macrophage	0.693147
AOCS_075_2_4	no_WGD	Cancer cell	0
AOCS_075_2_4	no_WGD	Cancer cell	0
AOCS_075_2_4	no_WGD	Fibroblast	0
AOCS_075_2_4	no_WGD	Cancer cell	0.693147
AOCS_075_2_4	no_WGD	Cancer cell	0
AOCS_075_2_4	no_WGD	Fibroblast	0.693147
AOCS_075_2_4	no_WGD	Macrophage	0.693147
AOCS_075_2_4	no_WGD	Macrophage	1.09861
AOCS_075_2_4	no_WGD	Fibroblast	0
AOCS_075_2_4	no_WGD	Cancer cell	0
AOCS_075_2_4	no_WGD	Cancer cell	0
AOCS_075_2_4	no_WGD	Cancer cell	0.693147
AOCS_075_2_4	no_WGD	Macrophage	0
AOCS_075_2_4	no_WGD	Cancer cell	0
AOCS_075_2_4	no_WGD	Cancer cell	0
AOCS_075_2_4	no_WGD	Cancer cell	0
AOCS_075_2_4	no_WGD	Cancer cell	0
AOCS_075_2_4	no_WGD	Cancer cell	0
AOCS_075_2_4	no_WGD	Cancer cell	0
AOCS_075_2_4	no_WGD	Cancer cell	0
AOCS_075_2_4	no_WGD	Fibroblast	0
AOCS_075_2_4	no_WGD	Macrophage	0
AOCS_075_2_4	no_WGD	Cancer cell	0
AOCS_075_2_4	no_WGD	Cancer cell	0
AOCS_075_2_4	no_WGD	Cancer cell	0
AOCS_075_2_4	no_WGD	Cancer cell	0
AOCS_075_2_4	no_WGD	Cancer cell	0
AOCS_075_2_4	no_WGD	Macrophage	0
AOCS_075_2_4	no_WGD	Cancer cell	0
AOCS_075_2_4	no_WGD	Cancer cell	0
AOCS_075_2_4	no_WGD	Cancer cell	0
AOCS_075_2_4	no_WGD	Cancer cell	0
AOCS_075_2_4	no_WGD	Fibroblast	0
AOCS_075_2_4	no_WGD	Fibroblast	0
AOCS_075_2_4	no_WGD	Cancer cell	0
AOCS_075_2_4	no_WGD	Cancer cell	0
AOCS_075_2_4	no_WGD	Cancer cell	0
AOCS_075_2_4	no_WGD	Cancer cell	0
AOCS_075_2_4	no_WGD	Cancer cell	0.693147
AOCS_075_2_4	no_WGD	Cancer cell	0
AOCS_075_2_4	no_WGD	Cancer cell	0
AOCS_075_2_4	no_WGD	Macrophage	0.693147
AOCS_075_2_4	no_WGD	CD8 T Cell	0
AOCS_075_2_4	no_WGD	Cancer cell	0.693147
AOCS_075_2_4	no_WGD	Fibroblast	0
AOCS_075_2_4	no_WGD	Cancer cell	0
AOCS_075_2_4	no_WGD	Cancer cell	0.693147
AOCS_075_2_4	no_WGD	Cancer cell	0.693147
AOCS_075_2_4	no_WGD	Cancer cell	0.693147
AOCS_075_2_4	no_WGD	Cancer cell	0
AOCS_075_2_4	no_WGD	Cancer cell	0
AOCS_075_2_4	no_WGD	Cancer cell	0
AOCS_075_2_4	no_WGD	Fibroblast	0
AOCS_075_2_4	no_WGD	Cancer cell	0
AOCS_075_2_4	no_WGD	Cancer cell	0
AOCS_075_2_4	no_WGD	Macrophage	1.09861
AOCS_075_2_4	no_WGD	Cancer cell	0
AOCS_075_2_4	no_WGD	Cancer cell	0
AOCS_075_2_4	no_WGD	Cancer cell	0
AOCS_075_2_4	no_WGD	Macrophage	1.09861
AOCS_075_2_4	no_WGD	Cancer cell	0
AOCS_075_2_4	no_WGD	Cancer cell	0
AOCS_075_2_4	no_WGD	Fibroblast	0.693147
AOCS_075_2_4	no_WGD	Cancer cell	0
AOCS_075_2_4	no_WGD	Cancer cell	0
AOCS_075_2_4	no_WGD	Cancer cell	0
AOCS_075_2_4	no_WGD	Macrophage	0.693147
AOCS_075_2_4	no_WGD	Cancer cell	0
AOCS_075_2_4	no_WGD	Cancer cell	0
AOCS_075_2_4	no_WGD	Cancer cell	0.693147
AOCS_075_2_4	no_WGD	Cancer cell	0
AOCS_075_2_4	no_WGD	Cancer cell	0
AOCS_075_2_4	no_WGD	Cancer cell	0
AOCS_075_2_4	no_WGD	Cancer cell	0
AOCS_075_2_4	no_WGD	Cancer cell	0
AOCS_075_2_4	no_WGD	Cancer cell	0
AOCS_075_2_4	no_WGD	Cancer cell	0
AOCS_075_2_4	no_WGD	CD8 T Cell	0
AOCS_075_2_4	no_WGD	Cancer cell	0
AOCS_075_2_4	no_WGD	Cancer cell	0
AOCS_075_2_4	no_WGD	Macrophage	1.38629
AOCS_075_2_4	no_WGD	Cancer cell	0
AOCS_075_2_4	no_WGD	Cancer cell	0
AOCS_075_2_4	no_WGD	Cancer cell	0
AOCS_075_2_4	no_WGD	Cancer cell	0
AOCS_075_2_4	no_WGD	Cancer cell	0
AOCS_075_2_4	no_WGD	Cancer cell	0.693147
AOCS_075_2_4	no_WGD	Cancer cell	0
AOCS_075_2_4	no_WGD	Cancer cell	0
AOCS_075_2_4	no_WGD	Cancer cell	0
AOCS_075_2_4	no_WGD	Cancer cell	0
AOCS_075_2_4	no_WGD	Cancer cell	0
AOCS_075_2_4	no_WGD	Cancer cell	0
AOCS_075_2_4	no_WGD	Cancer cell	0
AOCS_075_2_4	no_WGD	CD8 T Cell	0.693147
AOCS_075_2_4	no_WGD	Cancer cell	0
AOCS_075_2_4	no_WGD	Cancer cell	0
AOCS_075_2_4	no_WGD	Macrophage	0
AOCS_075_2_4	no_WGD	CD8 T Cell	0
AOCS_075_2_4	no_WGD	Cancer cell	0
AOCS_075_2_4	no_WGD	Cancer cell	0
AOCS_075_2_4	no_WGD	Cancer cell	0
AOCS_075_2_4	no_WGD	Fibroblast	0
AOCS_075_2_4	no_WGD	Fibroblast	0
AOCS_075_2_4	no_WGD	Cancer cell	0
AOCS_075_2_4	no_WGD	Cancer cell	0
AOCS_075_2_4	no_WGD	Macrophage	0
AOCS_075_2_4	no_WGD	Macrophage	1.60944
AOCS_075_2_4	no_WGD	Cancer cell	0
AOCS_075_2_4	no_WGD	Cancer cell	0
AOCS_075_2_4	no_WGD	Macrophage	1.38629
AOCS_075_2_4	no_WGD	Cancer cell	0
AOCS_075_2_4	no_WGD	Cancer cell	0
AOCS_075_2_4	no_WGD	Cancer cell	0.693147
AOCS_075_2_4	no_WGD	Cancer cell	0
AOCS_075_2_4	no_WGD	Macrophage	0.693147
AOCS_075_2_4	no_WGD	Cancer cell	0
AOCS_075_2_4	no_WGD	Cancer cell	0
AOCS_075_2_4	no_WGD	Cancer cell	0
AOCS_075_2_4	no_WGD	Cancer cell	0
AOCS_075_2_4	no_WGD	Cancer cell	0
AOCS_075_2_4	no_WGD	Cancer cell	0
AOCS_075_2_4	no_WGD	Macrophage	0
AOCS_075_2_4	no_WGD	Cancer cell	0
AOCS_075_2_4	no_WGD	Endothelial cell	0
AOCS_075_2_4	no_WGD	Fibroblast	0
AOCS_075_2_4	no_WGD	Cancer cell	0
AOCS_075_2_4	no_WGD	Cancer cell	0.693147
AOCS_075_2_4	no_WGD	Cancer cell	0.693147
AOCS_075_2_4	no_WGD	Cancer cell	0
AOCS_075_2_4	no_WGD	Cancer cell	0
AOCS_075_2_4	no_WGD	Cancer cell	0.693147
AOCS_075_2_4	no_WGD	Macrophage	1.38629
AOCS_075_2_4	no_WGD	Cancer cell	0
AOCS_075_2_4	no_WGD	Fibroblast	0
AOCS_075_2_4	no_WGD	CD8 T Cell	0
AOCS_075_2_4	no_WGD	Macrophage	0
AOCS_075_2_4	no_WGD	Cancer cell	0
AOCS_075_2_4	no_WGD	Cancer cell	0
AOCS_075_2_4	no_WGD	Cancer cell	0
AOCS_075_2_4	no_WGD	Cancer cell	0
AOCS_075_2_4	no_WGD	Cancer cell	0
AOCS_075_2_4	no_WGD	Cancer cell	0.693147
AOCS_075_2_4	no_WGD	Cancer cell	0
AOCS_075_2_4	no_WGD	Cancer cell	0
AOCS_075_2_4	no_WGD	Cancer cell	0.693147
AOCS_075_2_4	no_WGD	Cancer cell	0
AOCS_075_2_4	no_WGD	Cancer cell	0
AOCS_075_2_4	no_WGD	Cancer cell	0
AOCS_075_2_4	no_WGD	Cancer cell	0
AOCS_075_2_4	no_WGD	Macrophage	1.09861
AOCS_075_2_4	no_WGD	Macrophage	0.693147
AOCS_075_2_4	no_WGD	Cancer cell	0.693147
AOCS_075_2_4	no_WGD	Cancer cell	0
AOCS_075_2_4	no_WGD	Cancer cell	0.693147
AOCS_075_2_4	no_WGD	Cancer cell	0
AOCS_075_2_4	no_WGD	Cancer cell	0
AOCS_075_2_4	no_WGD	Cancer cell	0.693147
AOCS_075_2_4	no_WGD	Cancer cell	0
AOCS_075_2_4	no_WGD	Cancer cell	0
AOCS_075_2_4	no_WGD	Cancer cell	0
AOCS_075_2_4	no_WGD	Macrophage	0
AOCS_075_2_4	no_WGD	Cancer cell	0
AOCS_075_2_4	no_WGD	Cancer cell	0
AOCS_075_2_4	no_WGD	Cancer cell	0
AOCS_075_2_4	no_WGD	Cancer cell	0
AOCS_075_2_4	no_WGD	CD8 T Cell	0
AOCS_075_2_4	no_WGD	Cancer cell	0
AOCS_075_2_4	no_WGD	Cancer cell	0
AOCS_075_2_4	no_WGD	Cancer cell	0.693147
AOCS_075_2_4	no_WGD	Cancer cell	0
AOCS_075_2_4	no_WGD	Cancer cell	0
AOCS_075_2_4	no_WGD	Cancer cell	0
AOCS_075_2_4	no_WGD	Cancer cell	0
AOCS_075_2_4	no_WGD	Cancer cell	0
AOCS_075_2_4	no_WGD	Cancer cell	0
AOCS_075_2_4	no_WGD	Cancer cell	1.09861
AOCS_075_2_4	no_WGD	Cancer cell	0
AOCS_075_2_4	no_WGD	Cancer cell	0
AOCS_075_2_4	no_WGD	Cancer cell	0
AOCS_075_2_4	no_WGD	CD8 T Cell	0
AOCS_075_2_4	no_WGD	Cancer cell	0
AOCS_075_2_4	no_WGD	Cancer cell	0
AOCS_075_2_4	no_WGD	Cancer cell	0
AOCS_075_2_4	no_WGD	Macrophage	0
AOCS_075_2_4	no_WGD	Fibroblast	0
AOCS_075_2_4	no_WGD	Macrophage	0.693147
AOCS_075_2_4	no_WGD	Cancer cell	0
AOCS_075_2_4	no_WGD	Cancer cell	0
AOCS_075_2_4	no_WGD	Macrophage	0
AOCS_075_2_4	no_WGD	Cancer cell	0
AOCS_075_2_4	no_WGD	Macrophage	0
AOCS_075_2_4	no_WGD	Cancer cell	0
AOCS_075_2_4	no_WGD	CD8 T Cell	0
AOCS_075_2_4	no_WGD	Cancer cell	0
AOCS_075_2_4	no_WGD	Cancer cell	0
AOCS_075_2_4	no_WGD	Cancer cell	0.693147
AOCS_075_2_4	no_WGD	Cancer cell	0
AOCS_075_2_4	no_WGD	Cancer cell	0
AOCS_075_2_4	no_WGD	Cancer cell	0
AOCS_075_2_4	no_WGD	Cancer cell	0
AOCS_075_2_4	no_WGD	Cancer cell	0
AOCS_075_2_4	no_WGD	Cancer cell	0
AOCS_075_2_4	no_WGD	Cancer cell	0
AOCS_075_2_4	no_WGD	Cancer cell	0
AOCS_075_2_4	no_WGD	Cancer cell	0
AOCS_075_2_4	no_WGD	Fibroblast	0
AOCS_075_2_4	no_WGD	Cancer cell	0
AOCS_075_2_4	no_WGD	Cancer cell	0
AOCS_075_2_4	no_WGD	Cancer cell	0
AOCS_075_2_4	no_WGD	Cancer cell	0
AOCS_075_2_4	no_WGD	Macrophage	0
AOCS_075_2_4	no_WGD	Cancer cell	0
AOCS_075_2_4	no_WGD	Cancer cell	0
AOCS_075_2_4	no_WGD	Cancer cell	0
AOCS_075_2_4	no_WGD	CD8 T Cell	0
AOCS_075_2_4	no_WGD	Cancer cell	0
AOCS_075_2_4	no_WGD	Cancer cell	0.693147
AOCS_075_2_4	no_WGD	Cancer cell	0.693147
AOCS_075_2_4	no_WGD	Cancer cell	0
AOCS_075_2_4	no_WGD	Cancer cell	0
AOCS_075_2_4	no_WGD	Cancer cell	0
AOCS_075_2_4	no_WGD	Cancer cell	0
AOCS_075_2_4	no_WGD	Macrophage	1.79176
AOCS_075_2_4	no_WGD	Cancer cell	0
AOCS_075_2_4	no_WGD	CD8 T Cell	0
AOCS_075_2_4	no_WGD	Cancer cell	0
AOCS_075_2_4	no_WGD	Cancer cell	0
AOCS_075_2_4	no_WGD	Cancer cell	0
AOCS_075_2_4	no_WGD	Cancer cell	0
AOCS_075_2_4	no_WGD	Cancer cell	0
AOCS_075_2_4	no_WGD	Cancer cell	0.693147
AOCS_075_2_4	no_WGD	Macrophage	1.60944
AOCS_075_2_4	no_WGD	Cancer cell	0
AOCS_075_2_4	no_WGD	Fibroblast	0
AOCS_075_2_4	no_WGD	Cancer cell	0
AOCS_075_2_4	no_WGD	Cancer cell	0
AOCS_075_2_4	no_WGD	Cancer cell	0
AOCS_075_2_4	no_WGD	Cancer cell	0
AOCS_075_2_4	no_WGD	Cancer cell	0
AOCS_075_2_4	no_WGD	Cancer cell	0
AOCS_075_2_4	no_WGD	Fibroblast	0
AOCS_075_2_4	no_WGD	Cancer cell	0
AOCS_075_2_4	no_WGD	Macrophage	0.693147
AOCS_075_2_4	no_WGD	CD8 T Cell	0
AOCS_075_2_4	no_WGD	Macrophage	0
AOCS_075_2_4	no_WGD	CD8 T Cell	0
AOCS_075_2_4	no_WGD	Fibroblast	0
AOCS_075_2_4	no_WGD	Cancer cell	0
AOCS_075_2_4	no_WGD	Cancer cell	0.693147
AOCS_075_2_4	no_WGD	Cancer cell	0
AOCS_075_2_4	no_WGD	Cancer cell	0
AOCS_075_2_4	no_WGD	Cancer cell	0
AOCS_075_2_4	no_WGD	Cancer cell	0.693147
AOCS_075_2_4	no_WGD	Cancer cell	0
AOCS_075_2_4	no_WGD	Cancer cell	0
AOCS_075_2_4	no_WGD	Cancer cell	0
AOCS_075_2_4	no_WGD	Fibroblast	0
AOCS_075_2_4	no_WGD	Cancer cell	0
AOCS_075_2_4	no_WGD	Cancer cell	0
AOCS_075_2_4	no_WGD	Cancer cell	0
AOCS_075_2_4	no_WGD	Cancer cell	0
AOCS_075_2_4	no_WGD	Cancer cell	0
AOCS_075_2_4	no_WGD	Cancer cell	0
AOCS_075_2_4	no_WGD	Cancer cell	0
AOCS_075_2_4	no_WGD	Cancer cell	0
AOCS_075_2_4	no_WGD	Cancer cell	0
AOCS_075_2_4	no_WGD	Cancer cell	0
AOCS_075_2_4	no_WGD	Cancer cell	0
AOCS_075_2_4	no_WGD	Fibroblast	0
AOCS_075_2_4	no_WGD	Cancer cell	0
AOCS_075_2_4	no_WGD	CD8 T Cell	0
AOCS_075_2_4	no_WGD	CD8 T Cell	0
AOCS_075_2_4	no_WGD	Cancer cell	0
AOCS_075_2_4	no_WGD	Cancer cell	0
AOCS_075_2_4	no_WGD	Cancer cell	0
AOCS_075_2_4	no_WGD	Macrophage	0
AOCS_075_2_4	no_WGD	Cancer cell	0.693147
AOCS_075_2_4	no_WGD	Cancer cell	0.693147
AOCS_075_2_4	no_WGD	Cancer cell	0
AOCS_075_2_4	no_WGD	Cancer cell	0
AOCS_075_2_4	no_WGD	Cancer cell	0.693147
AOCS_075_2_4	no_WGD	Cancer cell	0
AOCS_075_2_4	no_WGD	Cancer cell	0
AOCS_075_2_4	no_WGD	Cancer cell	0
AOCS_075_2_4	no_WGD	CD8 T Cell	0
AOCS_075_2_4	no_WGD	Cancer cell	0
AOCS_075_2_4	no_WGD	Cancer cell	0
AOCS_075_2_4	no_WGD	Cancer cell	0
AOCS_075_2_4	no_WGD	Cancer cell	0
AOCS_075_2_4	no_WGD	Cancer cell	0
AOCS_075_2_4	no_WGD	Cancer cell	0
AOCS_075_2_4	no_WGD	Cancer cell	0
AOCS_075_2_4	no_WGD	Cancer cell	0
AOCS_075_2_4	no_WGD	Cancer cell	0
AOCS_075_2_4	no_WGD	Cancer cell	0
AOCS_075_2_4	no_WGD	Cancer cell	0
AOCS_075_2_4	no_WGD	Cancer cell	0
AOCS_075_2_4	no_WGD	Cancer cell	0
AOCS_075_2_4	no_WGD	Cancer cell	0
AOCS_075_2_4	no_WGD	Macrophage	1.94591
AOCS_075_2_4	no_WGD	Cancer cell	0
AOCS_075_2_4	no_WGD	Fibroblast	0
AOCS_075_2_4	no_WGD	Macrophage	0
AOCS_075_2_4	no_WGD	Cancer cell	0
AOCS_075_2_4	no_WGD	Fibroblast	0
AOCS_075_2_4	no_WGD	Cancer cell	0
AOCS_075_2_4	no_WGD	Cancer cell	0
AOCS_075_2_4	no_WGD	Cancer cell	0
AOCS_075_2_4	no_WGD	Cancer cell	0
AOCS_075_2_4	no_WGD	Cancer cell	0
AOCS_075_2_4	no_WGD	Cancer cell	0
AOCS_075_2_4	no_WGD	Cancer cell	0.693147
AOCS_075_2_4	no_WGD	Cancer cell	0
AOCS_075_2_4	no_WGD	Cancer cell	0
AOCS_075_2_4	no_WGD	Cancer cell	0
AOCS_075_2_4	no_WGD	CD8 T Cell	0
AOCS_075_2_4	no_WGD	Cancer cell	0.693147
AOCS_075_2_4	no_WGD	Fibroblast	0
AOCS_075_2_4	no_WGD	CD8 T Cell	0.693147
AOCS_075_2_4	no_WGD	Macrophage	0
AOCS_075_2_4	no_WGD	Cancer cell	0.693147
AOCS_075_2_4	no_WGD	Cancer cell	0
AOCS_075_2_4	no_WGD	Cancer cell	0
AOCS_075_2_4	no_WGD	Cancer cell	0
AOCS_075_2_4	no_WGD	Cancer cell	0
AOCS_075_2_4	no_WGD	Cancer cell	0
AOCS_075_2_4	no_WGD	Cancer cell	0
AOCS_075_2_4	no_WGD	Cancer cell	0.693147
AOCS_075_2_4	no_WGD	CD8 T Cell	0
AOCS_075_2_4	no_WGD	Cancer cell	0.693147
AOCS_075_2_4	no_WGD	Cancer cell	0
AOCS_075_2_4	no_WGD	Fibroblast	0
AOCS_075_2_4	no_WGD	Macrophage	0
AOCS_075_2_4	no_WGD	Cancer cell	0
AOCS_075_2_4	no_WGD	Cancer cell	0.693147
AOCS_075_2_4	no_WGD	Fibroblast	0
AOCS_075_2_4	no_WGD	Cancer cell	0
AOCS_075_2_4	no_WGD	Cancer cell	0
AOCS_075_2_4	no_WGD	Cancer cell	0
AOCS_075_2_4	no_WGD	Cancer cell	0
AOCS_075_2_4	no_WGD	Cancer cell	0.693147
AOCS_075_2_4	no_WGD	Macrophage	1.09861
AOCS_075_2_4	no_WGD	Cancer cell	0
AOCS_075_2_4	no_WGD	Cancer cell	0
AOCS_075_2_4	no_WGD	Cancer cell	0
AOCS_075_2_4	no_WGD	Cancer cell	0
AOCS_075_2_4	no_WGD	Macrophage	0.693147
AOCS_075_2_4	no_WGD	Macrophage	1.38629
AOCS_075_2_4	no_WGD	Cancer cell	0
AOCS_075_2_4	no_WGD	Cancer cell	0
AOCS_075_2_4	no_WGD	Cancer cell	0.693147
AOCS_075_2_4	no_WGD	Cancer cell	0
AOCS_075_2_4	no_WGD	Cancer cell	0
AOCS_075_2_4	no_WGD	Cancer cell	0
AOCS_075_2_4	no_WGD	CD8 T Cell	0
AOCS_075_2_4	no_WGD	Cancer cell	0
AOCS_075_2_4	no_WGD	Cancer cell	0
AOCS_075_2_4	no_WGD	Cancer cell	0
AOCS_075_2_4	no_WGD	Cancer cell	0
AOCS_075_2_4	no_WGD	Cancer cell	0
AOCS_075_2_4	no_WGD	Cancer cell	0
AOCS_075_2_4	no_WGD	Macrophage	1.38629
AOCS_075_2_4	no_WGD	Macrophage	0.693147
AOCS_075_2_4	no_WGD	Cancer cell	0
AOCS_075_2_4	no_WGD	Cancer cell	0
AOCS_075_2_4	no_WGD	Macrophage	0
AOCS_075_2_4	no_WGD	Cancer cell	0
AOCS_075_2_4	no_WGD	Cancer cell	0
AOCS_075_2_4	no_WGD	Cancer cell	0
AOCS_075_2_4	no_WGD	Cancer cell	0
AOCS_075_2_4	no_WGD	Cancer cell	0
AOCS_075_2_4	no_WGD	Fibroblast	1.09861
AOCS_075_2_4	no_WGD	Cancer cell	0
AOCS_075_2_4	no_WGD	Fibroblast	0
AOCS_075_2_4	no_WGD	Cancer cell	0
AOCS_075_2_4	no_WGD	Cancer cell	0.693147
AOCS_075_2_4	no_WGD	Cancer cell	0
AOCS_075_2_4	no_WGD	Macrophage	1.38629
AOCS_075_2_4	no_WGD	Cancer cell	0
AOCS_075_2_4	no_WGD	Cancer cell	0
AOCS_075_2_4	no_WGD	Macrophage	1.09861
AOCS_075_2_4	no_WGD	Cancer cell	0
AOCS_075_2_4	no_WGD	Cancer cell	0.693147
AOCS_075_2_4	no_WGD	Cancer cell	0
AOCS_075_2_4	no_WGD	Cancer cell	0
AOCS_075_2_4	no_WGD	Cancer cell	0
AOCS_075_2_4	no_WGD	Cancer cell	0
AOCS_075_2_4	no_WGD	Cancer cell	0
AOCS_075_2_4	no_WGD	Macrophage	0
AOCS_075_2_4	no_WGD	Fibroblast	0
AOCS_075_2_4	no_WGD	Cancer cell	0
AOCS_075_2_4	no_WGD	Cancer cell	0
AOCS_075_2_4	no_WGD	Cancer cell	0
AOCS_075_2_4	no_WGD	Cancer cell	0.693147
AOCS_075_2_4	no_WGD	Cancer cell	0
AOCS_075_2_4	no_WGD	Fibroblast	0
AOCS_075_2_4	no_WGD	Cancer cell	0.693147
AOCS_075_2_4	no_WGD	Cancer cell	0
AOCS_075_2_4	no_WGD	Cancer cell	0
AOCS_075_2_4	no_WGD	Cancer cell	0
AOCS_075_2_4	no_WGD	Cancer cell	0
AOCS_075_2_4	no_WGD	Fibroblast	0
AOCS_075_2_4	no_WGD	Fibroblast	0
AOCS_075_2_4	no_WGD	Cancer cell	0
AOCS_075_2_4	no_WGD	Cancer cell	0
AOCS_075_2_4	no_WGD	Cancer cell	0
AOCS_075_2_4	no_WGD	Cancer cell	0
AOCS_075_2_4	no_WGD	Cancer cell	0
AOCS_075_2_4	no_WGD	CD8 T Cell	0
AOCS_075_2_4	no_WGD	Cancer cell	0
AOCS_075_2_4	no_WGD	Macrophage	0.693147
AOCS_075_2_4	no_WGD	Cancer cell	0.693147
AOCS_075_2_4	no_WGD	Fibroblast	0
AOCS_075_2_4	no_WGD	Cancer cell	0.693147
AOCS_075_2_4	no_WGD	Cancer cell	0
AOCS_075_2_4	no_WGD	Cancer cell	0
AOCS_075_2_4	no_WGD	Cancer cell	0.693147
AOCS_075_2_4	no_WGD	Cancer cell	0
AOCS_075_2_4	no_WGD	Cancer cell	0
AOCS_075_2_4	no_WGD	Cancer cell	1.09861
AOCS_075_2_4	no_WGD	Cancer cell	0
AOCS_075_2_4	no_WGD	Cancer cell	0
AOCS_075_2_4	no_WGD	Cancer cell	0
AOCS_075_2_4	no_WGD	Cancer cell	0
AOCS_075_2_4	no_WGD	Cancer cell	0.693147
AOCS_075_2_4	no_WGD	CD8 T Cell	0
AOCS_075_2_4	no_WGD	Cancer cell	0
AOCS_075_2_4	no_WGD	Fibroblast	0
AOCS_075_2_4	no_WGD	Fibroblast	0
AOCS_075_2_4	no_WGD	Cancer cell	0
AOCS_075_2_4	no_WGD	Fibroblast	0
AOCS_075_2_4	no_WGD	Cancer cell	0.693147
AOCS_075_2_4	no_WGD	Cancer cell	0
AOCS_075_2_4	no_WGD	Endothelial cell	0
AOCS_075_2_4	no_WGD	Fibroblast	0
AOCS_075_2_4	no_WGD	Cancer cell	0
AOCS_075_2_4	no_WGD	Cancer cell	0
AOCS_075_2_4	no_WGD	Cancer cell	0
AOCS_075_2_4	no_WGD	CD8 T Cell	0
AOCS_075_2_4	no_WGD	Macrophage	0
AOCS_075_2_4	no_WGD	Cancer cell	0
AOCS_075_2_4	no_WGD	Macrophage	0.693147
AOCS_075_2_4	no_WGD	Macrophage	0.693147
AOCS_075_2_4	no_WGD	Cancer cell	0
AOCS_075_2_4	no_WGD	Cancer cell	0.693147
AOCS_075_2_4	no_WGD	Cancer cell	0
AOCS_075_2_4	no_WGD	Cancer cell	0
AOCS_075_2_4	no_WGD	Cancer cell	0
AOCS_075_2_4	no_WGD	Cancer cell	0
AOCS_075_2_4	no_WGD	Cancer cell	0
AOCS_075_2_4	no_WGD	Cancer cell	0
AOCS_075_2_4	no_WGD	Cancer cell	0
AOCS_075_2_4	no_WGD	Macrophage	0
AOCS_075_2_4	no_WGD	Fibroblast	0
AOCS_075_2_4	no_WGD	Cancer cell	0
AOCS_075_2_4	no_WGD	Cancer cell	0
AOCS_075_2_4	no_WGD	Macrophage	0
AOCS_075_2_4	no_WGD	Cancer cell	0
AOCS_075_2_4	no_WGD	Cancer cell	0
AOCS_075_2_4	no_WGD	Cancer cell	0
AOCS_075_2_4	no_WGD	Cancer cell	0.693147
AOCS_075_2_4	no_WGD	Cancer cell	0
AOCS_075_2_4	no_WGD	CD8 T Cell	0
AOCS_075_2_4	no_WGD	Cancer cell	0
AOCS_075_2_4	no_WGD	Cancer cell	0
AOCS_075_2_4	no_WGD	Cancer cell	0
AOCS_075_2_4	no_WGD	Cancer cell	0
AOCS_075_2_4	no_WGD	Cancer cell	0
AOCS_075_2_4	no_WGD	Cancer cell	0
AOCS_075_2_4	no_WGD	Cancer cell	0
AOCS_075_2_4	no_WGD	Cancer cell	0
AOCS_075_2_4	no_WGD	Macrophage	0
AOCS_075_2_4	no_WGD	Cancer cell	0
AOCS_075_2_4	no_WGD	Cancer cell	0
AOCS_075_2_4	no_WGD	Cancer cell	0
AOCS_075_2_4	no_WGD	Cancer cell	1.38629
AOCS_075_2_4	no_WGD	Fibroblast	0
AOCS_075_2_4	no_WGD	Cancer cell	0
AOCS_075_2_4	no_WGD	Macrophage	0.693147
AOCS_075_2_4	no_WGD	Cancer cell	0
AOCS_075_2_4	no_WGD	Cancer cell	0
AOCS_075_2_4	no_WGD	Fibroblast	1.09861
AOCS_075_2_4	no_WGD	CD8 T Cell	0
AOCS_075_2_4	no_WGD	Cancer cell	0
AOCS_075_2_4	no_WGD	Fibroblast	0
AOCS_075_2_4	no_WGD	Macrophage	0
AOCS_075_2_4	no_WGD	Cancer cell	0
AOCS_075_2_4	no_WGD	Cancer cell	0.693147
AOCS_075_2_4	no_WGD	Cancer cell	0
AOCS_075_2_4	no_WGD	CD8 T Cell	0
AOCS_075_2_4	no_WGD	Cancer cell	0
AOCS_075_2_4	no_WGD	Cancer cell	0
AOCS_075_2_4	no_WGD	Cancer cell	0
AOCS_075_2_4	no_WGD	Macrophage	1.38629
AOCS_075_2_4	no_WGD	Cancer cell	0
AOCS_075_2_4	no_WGD	CD8 T Cell	0
AOCS_075_2_4	no_WGD	Fibroblast	0
AOCS_075_2_4	no_WGD	Macrophage	0
AOCS_075_2_4	no_WGD	Fibroblast	0
AOCS_075_2_4	no_WGD	Cancer cell	1.09861
AOCS_075_2_4	no_WGD	Cancer cell	0
AOCS_075_2_4	no_WGD	Cancer cell	0
AOCS_075_2_4	no_WGD	Cancer cell	0.693147
AOCS_075_2_4	no_WGD	Fibroblast	0
AOCS_075_2_4	no_WGD	Cancer cell	0
AOCS_075_2_4	no_WGD	Macrophage	0
AOCS_075_2_4	no_WGD	Cancer cell	0
AOCS_075_2_4	no_WGD	Fibroblast	0
AOCS_075_2_4	no_WGD	Cancer cell	0
AOCS_075_2_4	no_WGD	Cancer cell	0.693147
AOCS_075_2_4	no_WGD	Cancer cell	0.693147
AOCS_075_2_4	no_WGD	Cancer cell	0
AOCS_075_2_4	no_WGD	Cancer cell	0
AOCS_075_2_4	no_WGD	Cancer cell	0.693147
AOCS_075_2_4	no_WGD	Cancer cell	0
AOCS_075_2_4	no_WGD	Cancer cell	0
AOCS_075_2_4	no_WGD	Macrophage	0.693147
AOCS_075_2_4	no_WGD	Cancer cell	0
AOCS_075_2_4	no_WGD	Cancer cell	0
AOCS_075_2_4	no_WGD	Cancer cell	0
AOCS_075_2_4	no_WGD	Macrophage	0
AOCS_075_2_4	no_WGD	Cancer cell	0
AOCS_075_2_4	no_WGD	Cancer cell	0
AOCS_075_2_4	no_WGD	Cancer cell	0
AOCS_075_2_4	no_WGD	Cancer cell	0.693147
AOCS_075_2_4	no_WGD	Cancer cell	0
AOCS_075_2_4	no_WGD	Fibroblast	0
AOCS_075_2_4	no_WGD	Cancer cell	0
AOCS_075_2_4	no_WGD	Cancer cell	0
AOCS_075_2_4	no_WGD	CD8 T Cell	0
AOCS_075_2_4	no_WGD	CD8 T Cell	0
AOCS_075_2_4	no_WGD	Cancer cell	0
AOCS_075_2_4	no_WGD	Cancer cell	0
AOCS_075_2_4	no_WGD	Cancer cell	1.09861
AOCS_075_2_4	no_WGD	Cancer cell	0
AOCS_075_2_4	no_WGD	Cancer cell	0
AOCS_075_2_4	no_WGD	Cancer cell	0
AOCS_075_2_4	no_WGD	CD8 T Cell	0
AOCS_075_2_4	no_WGD	Cancer cell	0
AOCS_075_2_4	no_WGD	Cancer cell	0
AOCS_075_2_4	no_WGD	Fibroblast	0
AOCS_075_2_4	no_WGD	Cancer cell	0
AOCS_075_2_4	no_WGD	Cancer cell	0
AOCS_075_2_4	no_WGD	Cancer cell	0
AOCS_075_2_4	no_WGD	Fibroblast	0
AOCS_075_2_4	no_WGD	Cancer cell	0
AOCS_075_2_4	no_WGD	Macrophage	1.60944
AOCS_075_2_4	no_WGD	Cancer cell	0
AOCS_075_2_4	no_WGD	Fibroblast	0
AOCS_075_2_4	no_WGD	Fibroblast	0
AOCS_075_2_4	no_WGD	Macrophage	0.693147
AOCS_075_2_4	no_WGD	Macrophage	0.693147
AOCS_075_2_4	no_WGD	Cancer cell	0.693147
AOCS_075_2_4	no_WGD	Macrophage	1.60944
AOCS_075_2_4	no_WGD	Cancer cell	0
AOCS_075_2_4	no_WGD	Macrophage	0
AOCS_075_2_4	no_WGD	Cancer cell	0
AOCS_075_2_4	no_WGD	Cancer cell	0
AOCS_075_2_4	no_WGD	Cancer cell	0
AOCS_075_2_4	no_WGD	Cancer cell	0
AOCS_075_2_4	no_WGD	Cancer cell	0
AOCS_075_2_4	no_WGD	Macrophage	0
AOCS_075_2_4	no_WGD	Macrophage	0
AOCS_075_2_4	no_WGD	Cancer cell	0
AOCS_075_2_4	no_WGD	Fibroblast	0
AOCS_075_2_4	no_WGD	Fibroblast	0
AOCS_075_2_4	no_WGD	Cancer cell	0
AOCS_075_2_4	no_WGD	Cancer cell	0
AOCS_075_2_4	no_WGD	Macrophage	0.693147
AOCS_075_2_4	no_WGD	Cancer cell	0
AOCS_075_2_4	no_WGD	Cancer cell	0
AOCS_075_2_4	no_WGD	Cancer cell	0
AOCS_075_2_4	no_WGD	Cancer cell	0
AOCS_075_2_4	no_WGD	Cancer cell	0
AOCS_075_2_4	no_WGD	Cancer cell	0
AOCS_075_2_4	no_WGD	Cancer cell	0
AOCS_075_2_4	no_WGD	Cancer cell	0
AOCS_075_2_4	no_WGD	Cancer cell	0
AOCS_075_2_4	no_WGD	Macrophage	1.79176
AOCS_075_2_4	no_WGD	CD8 T Cell	0
AOCS_075_2_4	no_WGD	Cancer cell	0.693147
AOCS_075_2_4	no_WGD	Cancer cell	0.693147
AOCS_075_2_4	no_WGD	Cancer cell	0.693147
AOCS_075_2_4	no_WGD	Cancer cell	0
AOCS_075_2_4	no_WGD	Cancer cell	0
AOCS_075_2_4	no_WGD	CD8 T Cell	0.693147
AOCS_075_2_4	no_WGD	Macrophage	1.09861
AOCS_075_2_4	no_WGD	Cancer cell	0
AOCS_075_2_4	no_WGD	Cancer cell	0
AOCS_075_2_4	no_WGD	Cancer cell	1.09861
AOCS_075_2_4	no_WGD	Cancer cell	0
AOCS_075_2_4	no_WGD	Cancer cell	0
AOCS_075_2_4	no_WGD	Cancer cell	0
AOCS_075_2_4	no_WGD	Macrophage	1.09861
AOCS_075_2_4	no_WGD	Endothelial cell	0
AOCS_075_2_4	no_WGD	Cancer cell	0
AOCS_075_2_4	no_WGD	Cancer cell	0
AOCS_075_2_4	no_WGD	Cancer cell	0
AOCS_075_2_4	no_WGD	Macrophage	2.07944
AOCS_075_2_4	no_WGD	Fibroblast	0
AOCS_075_2_4	no_WGD	Cancer cell	0
AOCS_075_2_4	no_WGD	Fibroblast	0
AOCS_075_2_4	no_WGD	Cancer cell	0
AOCS_075_2_4	no_WGD	Cancer cell	0
AOCS_075_2_4	no_WGD	Macrophage	0
AOCS_075_2_4	no_WGD	Macrophage	1.38629
AOCS_075_2_4	no_WGD	Cancer cell	0
AOCS_075_2_4	no_WGD	Cancer cell	0
AOCS_075_2_4	no_WGD	Macrophage	1.09861
AOCS_075_2_4	no_WGD	Cancer cell	0
AOCS_075_2_4	no_WGD	Macrophage	1.09861
AOCS_075_2_4	no_WGD	CD8 T Cell	0
AOCS_075_2_4	no_WGD	Fibroblast	0
AOCS_075_2_4	no_WGD	Fibroblast	0
AOCS_075_2_4	no_WGD	Cancer cell	0
AOCS_075_2_4	no_WGD	Fibroblast	0
AOCS_075_2_4	no_WGD	Cancer cell	1.09861
AOCS_075_2_4	no_WGD	Cancer cell	1.09861
AOCS_075_2_4	no_WGD	Fibroblast	0
AOCS_075_2_4	no_WGD	Cancer cell	0
AOCS_075_2_4	no_WGD	Cancer cell	0
AOCS_075_2_4	no_WGD	Cancer cell	0
AOCS_075_2_4	no_WGD	Cancer cell	0.693147
AOCS_075_2_4	no_WGD	Cancer cell	0
AOCS_075_2_4	no_WGD	Cancer cell	0
AOCS_075_2_4	no_WGD	Cancer cell	0
AOCS_075_2_4	no_WGD	Cancer cell	0
AOCS_075_2_4	no_WGD	Cancer cell	0
AOCS_075_2_4	no_WGD	Macrophage	1.60944
AOCS_075_2_4	no_WGD	Cancer cell	0
AOCS_075_2_4	no_WGD	Cancer cell	0.693147
AOCS_075_2_4	no_WGD	Cancer cell	0
AOCS_075_2_4	no_WGD	Macrophage	0
AOCS_075_2_4	no_WGD	Cancer cell	0
AOCS_075_2_4	no_WGD	Macrophage	0.693147
AOCS_075_2_4	no_WGD	Cancer cell	0
AOCS_075_2_4	no_WGD	Cancer cell	0
AOCS_075_2_4	no_WGD	Cancer cell	0
AOCS_075_2_4	no_WGD	Fibroblast	0
AOCS_075_2_4	no_WGD	Cancer cell	0
AOCS_075_2_4	no_WGD	Cancer cell	0
AOCS_075_2_4	no_WGD	Cancer cell	0.693147
AOCS_075_2_4	no_WGD	Cancer cell	0
AOCS_075_2_4	no_WGD	Cancer cell	0
AOCS_075_2_4	no_WGD	Macrophage	0
AOCS_075_2_4	no_WGD	Fibroblast	0
AOCS_075_2_4	no_WGD	Cancer cell	0
AOCS_075_2_4	no_WGD	Cancer cell	0
AOCS_075_2_4	no_WGD	Cancer cell	0
AOCS_075_2_4	no_WGD	Fibroblast	0
AOCS_075_2_4	no_WGD	Cancer cell	0.693147
AOCS_075_2_4	no_WGD	Fibroblast	0
AOCS_075_2_4	no_WGD	Macrophage	0
AOCS_075_2_4	no_WGD	Cancer cell	0
AOCS_075_2_4	no_WGD	Fibroblast	0
AOCS_075_2_4	no_WGD	Fibroblast	0
AOCS_075_2_4	no_WGD	Cancer cell	0
AOCS_075_2_4	no_WGD	Cancer cell	0
AOCS_075_2_4	no_WGD	Cancer cell	0
AOCS_075_2_4	no_WGD	Fibroblast	0.693147
AOCS_075_2_4	no_WGD	Cancer cell	0
AOCS_075_2_4	no_WGD	Cancer cell	1.09861
AOCS_075_2_4	no_WGD	Cancer cell	0
AOCS_075_2_4	no_WGD	Cancer cell	0
AOCS_075_2_4	no_WGD	Macrophage	0
AOCS_075_2_4	no_WGD	Macrophage	0.693147
AOCS_075_2_4	no_WGD	Cancer cell	0
AOCS_075_2_4	no_WGD	Cancer cell	0
AOCS_075_2_4	no_WGD	Cancer cell	0
AOCS_075_2_4	no_WGD	Cancer cell	0
AOCS_075_2_4	no_WGD	Cancer cell	0
AOCS_075_2_4	no_WGD	Cancer cell	0
AOCS_075_2_4	no_WGD	Cancer cell	0
AOCS_075_2_4	no_WGD	Cancer cell	0
AOCS_075_2_4	no_WGD	Cancer cell	0
AOCS_075_2_4	no_WGD	Cancer cell	0
AOCS_075_2_4	no_WGD	Cancer cell	0
AOCS_075_2_4	no_WGD	Cancer cell	0
AOCS_075_2_4	no_WGD	Fibroblast	0
AOCS_075_2_4	no_WGD	Fibroblast	0
AOCS_075_2_4	no_WGD	Fibroblast	0
AOCS_075_2_4	no_WGD	Macrophage	0
AOCS_075_2_4	no_WGD	Cancer cell	0
AOCS_075_2_4	no_WGD	Cancer cell	0
AOCS_075_2_4	no_WGD	Cancer cell	0
AOCS_075_2_4	no_WGD	Cancer cell	1.09861
AOCS_075_2_4	no_WGD	Cancer cell	0
AOCS_075_2_4	no_WGD	Cancer cell	0
AOCS_075_2_4	no_WGD	Cancer cell	0
AOCS_075_2_4	no_WGD	Cancer cell	0
AOCS_075_2_4	no_WGD	Cancer cell	0
AOCS_075_2_4	no_WGD	CD8 T Cell	0
AOCS_075_2_4	no_WGD	Cancer cell	0
AOCS_075_2_4	no_WGD	Cancer cell	0
AOCS_075_2_4	no_WGD	Cancer cell	0
AOCS_075_2_4	no_WGD	Macrophage	1.38629
AOCS_075_2_4	no_WGD	Cancer cell	0
AOCS_075_2_4	no_WGD	Cancer cell	0
AOCS_075_2_4	no_WGD	Fibroblast	0
AOCS_075_2_4	no_WGD	Cancer cell	0
AOCS_075_2_4	no_WGD	Cancer cell	0
AOCS_075_2_4	no_WGD	Cancer cell	0
AOCS_075_2_4	no_WGD	Fibroblast	0.693147
AOCS_075_2_4	no_WGD	Cancer cell	0.693147
AOCS_075_2_4	no_WGD	Cancer cell	0
AOCS_075_2_4	no_WGD	CD8 T Cell	0
AOCS_075_2_4	no_WGD	Macrophage	0
AOCS_075_2_4	no_WGD	Cancer cell	0
AOCS_075_2_4	no_WGD	Cancer cell	0
AOCS_075_2_4	no_WGD	Cancer cell	0
AOCS_075_2_4	no_WGD	Cancer cell	0
AOCS_075_2_4	no_WGD	Macrophage	1.79176
AOCS_075_2_4	no_WGD	Fibroblast	0
AOCS_075_2_4	no_WGD	Cancer cell	0
AOCS_075_2_4	no_WGD	Cancer cell	0
AOCS_075_2_4	no_WGD	Cancer cell	0
AOCS_075_2_4	no_WGD	Cancer cell	0
AOCS_075_2_4	no_WGD	Fibroblast	0
AOCS_075_2_4	no_WGD	Fibroblast	0
AOCS_075_2_4	no_WGD	Cancer cell	0
AOCS_075_2_4	no_WGD	Cancer cell	0
AOCS_075_2_4	no_WGD	Cancer cell	0
AOCS_075_2_4	no_WGD	Cancer cell	0
AOCS_075_2_4	no_WGD	Cancer cell	0
AOCS_075_2_4	no_WGD	Cancer cell	0
AOCS_075_2_4	no_WGD	Macrophage	1.38629
AOCS_075_2_4	no_WGD	Fibroblast	0
AOCS_075_2_4	no_WGD	Cancer cell	0
AOCS_075_2_4	no_WGD	Cancer cell	0
AOCS_075_2_4	no_WGD	Fibroblast	1.09861
AOCS_075_2_4	no_WGD	Cancer cell	0
AOCS_075_2_4	no_WGD	Cancer cell	0
AOCS_075_2_4	no_WGD	Cancer cell	0
AOCS_075_2_4	no_WGD	Cancer cell	0
AOCS_075_2_4	no_WGD	Cancer cell	0
AOCS_075_2_4	no_WGD	Cancer cell	0
AOCS_075_2_4	no_WGD	Cancer cell	0
AOCS_075_2_4	no_WGD	Cancer cell	0.693147
AOCS_075_2_4	no_WGD	Cancer cell	0
AOCS_075_2_4	no_WGD	Macrophage	0.693147
AOCS_075_2_4	no_WGD	Cancer cell	0.693147
AOCS_075_2_4	no_WGD	Cancer cell	0
AOCS_075_2_4	no_WGD	Cancer cell	0.693147
AOCS_075_2_4	no_WGD	Cancer cell	0
AOCS_075_2_4	no_WGD	Cancer cell	0
AOCS_075_2_4	no_WGD	Cancer cell	0.693147
AOCS_075_2_4	no_WGD	CD8 T Cell	0
AOCS_075_2_4	no_WGD	Cancer cell	0
AOCS_075_2_4	no_WGD	Fibroblast	0
AOCS_075_2_4	no_WGD	Macrophage	0
AOCS_075_2_4	no_WGD	Fibroblast	0
AOCS_075_2_4	no_WGD	Cancer cell	0
AOCS_075_2_4	no_WGD	Macrophage	0
AOCS_075_2_4	no_WGD	CD8 T Cell	0
AOCS_075_2_4	no_WGD	Macrophage	0
AOCS_075_2_4	no_WGD	Cancer cell	0
AOCS_075_2_4	no_WGD	Cancer cell	0
AOCS_075_2_4	no_WGD	Cancer cell	0
AOCS_075_2_4	no_WGD	Cancer cell	0
AOCS_075_2_4	no_WGD	Cancer cell	0
AOCS_075_2_4	no_WGD	Cancer cell	1.09861
AOCS_075_2_4	no_WGD	Cancer cell	0
AOCS_075_2_4	no_WGD	Macrophage	0
AOCS_075_2_4	no_WGD	Cancer cell	0
AOCS_075_2_4	no_WGD	Cancer cell	0
AOCS_075_2_4	no_WGD	Fibroblast	1.09861
AOCS_075_2_4	no_WGD	Cancer cell	0
AOCS_075_2_4	no_WGD	Cancer cell	0
AOCS_075_2_4	no_WGD	Macrophage	1.09861
AOCS_075_2_4	no_WGD	Fibroblast	0
AOCS_075_2_4	no_WGD	Cancer cell	0
AOCS_075_2_4	no_WGD	Cancer cell	0
AOCS_075_2_4	no_WGD	Cancer cell	0
AOCS_075_2_4	no_WGD	Fibroblast	0
AOCS_075_2_4	no_WGD	Cancer cell	0
AOCS_075_2_4	no_WGD	Cancer cell	0.693147
AOCS_075_2_4	no_WGD	Cancer cell	0.693147
AOCS_075_2_4	no_WGD	CD8 T Cell	0
AOCS_075_2_4	no_WGD	Cancer cell	0
AOCS_075_2_4	no_WGD	Cancer cell	0
AOCS_075_2_4	no_WGD	Cancer cell	0
AOCS_075_2_4	no_WGD	Fibroblast	0
AOCS_075_2_4	no_WGD	Cancer cell	0
AOCS_075_2_4	no_WGD	Cancer cell	0.693147
AOCS_075_2_4	no_WGD	Cancer cell	0
AOCS_075_2_4	no_WGD	Cancer cell	0
AOCS_075_2_4	no_WGD	Macrophage	0
AOCS_075_2_4	no_WGD	Cancer cell	0
AOCS_075_2_4	no_WGD	Cancer cell	0
AOCS_075_2_4	no_WGD	Macrophage	0
AOCS_075_2_4	no_WGD	Cancer cell	0
AOCS_075_2_4	no_WGD	Cancer cell	0
AOCS_075_2_4	no_WGD	Cancer cell	0
AOCS_075_2_4	no_WGD	Cancer cell	0
AOCS_075_2_4	no_WGD	Fibroblast	0
AOCS_075_2_4	no_WGD	Cancer cell	0
AOCS_075_2_4	no_WGD	Cancer cell	0
AOCS_075_2_4	no_WGD	Cancer cell	0
AOCS_075_2_4	no_WGD	Cancer cell	0
AOCS_075_2_4	no_WGD	Cancer cell	0
AOCS_075_2_4	no_WGD	Cancer cell	0
AOCS_075_2_4	no_WGD	Cancer cell	0
AOCS_075_2_4	no_WGD	Macrophage	0
AOCS_075_2_4	no_WGD	Macrophage	0
AOCS_075_2_4	no_WGD	Cancer cell	0
AOCS_075_2_4	no_WGD	Cancer cell	0
AOCS_075_2_4	no_WGD	Cancer cell	0
AOCS_075_2_4	no_WGD	CD8 T Cell	0
AOCS_075_2_4	no_WGD	Cancer cell	0
AOCS_075_2_4	no_WGD	Cancer cell	0
AOCS_075_2_4	no_WGD	Cancer cell	0
AOCS_075_2_4	no_WGD	Cancer cell	0
AOCS_075_2_4	no_WGD	Cancer cell	0
AOCS_075_2_4	no_WGD	Cancer cell	0
AOCS_075_2_4	no_WGD	Cancer cell	0
AOCS_075_2_4	no_WGD	Cancer cell	0
AOCS_075_2_4	no_WGD	Cancer cell	0
AOCS_075_2_4	no_WGD	Fibroblast	0
AOCS_075_2_4	no_WGD	Cancer cell	0
AOCS_075_2_4	no_WGD	Macrophage	0
AOCS_075_2_4	no_WGD	Cancer cell	1.09861
AOCS_075_2_4	no_WGD	Cancer cell	0
AOCS_075_2_4	no_WGD	Cancer cell	0
AOCS_075_2_4	no_WGD	Cancer cell	1.09861
AOCS_075_2_4	no_WGD	Cancer cell	0
AOCS_075_2_4	no_WGD	Cancer cell	0
AOCS_075_2_4	no_WGD	Cancer cell	0
AOCS_075_2_4	no_WGD	Cancer cell	0
AOCS_075_2_4	no_WGD	Cancer cell	0.693147
AOCS_075_2_4	no_WGD	Fibroblast	0
AOCS_075_2_4	no_WGD	Cancer cell	0
AOCS_075_2_4	no_WGD	Cancer cell	0.693147
AOCS_075_2_4	no_WGD	Cancer cell	0.693147
AOCS_075_2_4	no_WGD	Cancer cell	0
AOCS_075_2_4	no_WGD	Cancer cell	0
AOCS_075_2_4	no_WGD	Cancer cell	0
AOCS_075_2_4	no_WGD	Cancer cell	0.693147
AOCS_075_2_4	no_WGD	Cancer cell	0
AOCS_075_2_4	no_WGD	Cancer cell	0
AOCS_075_2_4	no_WGD	Cancer cell	0
AOCS_075_2_4	no_WGD	Cancer cell	0
AOCS_075_2_4	no_WGD	Cancer cell	0
AOCS_075_2_4	no_WGD	Cancer cell	0
AOCS_075_2_4	no_WGD	Cancer cell	1.09861
AOCS_075_2_4	no_WGD	Cancer cell	0
AOCS_075_2_4	no_WGD	Cancer cell	0
AOCS_075_2_4	no_WGD	Macrophage	0
AOCS_075_2_4	no_WGD	Cancer cell	0
AOCS_075_2_4	no_WGD	Cancer cell	0
AOCS_075_2_4	no_WGD	Fibroblast	0
AOCS_075_2_4	no_WGD	Cancer cell	0
AOCS_075_2_4	no_WGD	Cancer cell	0
AOCS_075_2_4	no_WGD	Macrophage	1.09861
AOCS_075_2_4	no_WGD	Cancer cell	0
AOCS_075_2_4	no_WGD	Fibroblast	0
AOCS_075_2_4	no_WGD	Cancer cell	0
AOCS_075_2_4	no_WGD	Fibroblast	0
AOCS_075_2_4	no_WGD	Cancer cell	0
AOCS_075_2_4	no_WGD	Cancer cell	0
AOCS_075_2_4	no_WGD	Macrophage	0
AOCS_075_2_4	no_WGD	Cancer cell	0
AOCS_075_2_4	no_WGD	Cancer cell	0
AOCS_075_2_4	no_WGD	Fibroblast	0
AOCS_075_2_4	no_WGD	Cancer cell	0
AOCS_075_2_4	no_WGD	Cancer cell	0
AOCS_075_2_4	no_WGD	Cancer cell	0
AOCS_075_2_4	no_WGD	Cancer cell	0
AOCS_075_2_4	no_WGD	Cancer cell	0
AOCS_075_2_4	no_WGD	Cancer cell	0
AOCS_075_2_4	no_WGD	Cancer cell	0.693147
AOCS_075_2_4	no_WGD	Cancer cell	0
AOCS_075_2_4	no_WGD	Cancer cell	0
AOCS_075_2_4	no_WGD	Cancer cell	0
AOCS_075_2_4	no_WGD	Fibroblast	0
AOCS_075_2_4	no_WGD	Cancer cell	0.693147
AOCS_075_2_4	no_WGD	Fibroblast	0
AOCS_075_2_4	no_WGD	CD8 T Cell	0
AOCS_075_2_4	no_WGD	Cancer cell	0
AOCS_075_2_4	no_WGD	Fibroblast	0
AOCS_075_2_4	no_WGD	Cancer cell	0
AOCS_075_2_4	no_WGD	Cancer cell	0
AOCS_075_2_4	no_WGD	Cancer cell	0
AOCS_075_2_4	no_WGD	CD8 T Cell	0
AOCS_075_2_4	no_WGD	Cancer cell	0
AOCS_075_2_4	no_WGD	Cancer cell	0
AOCS_075_2_4	no_WGD	Macrophage	0
AOCS_075_2_4	no_WGD	Cancer cell	1.09861
AOCS_075_2_4	no_WGD	Cancer cell	1.09861
AOCS_075_2_4	no_WGD	Cancer cell	0
AOCS_075_2_4	no_WGD	Cancer cell	0
AOCS_075_2_4	no_WGD	Macrophage	0
AOCS_075_2_4	no_WGD	Cancer cell	0
AOCS_075_2_4	no_WGD	Cancer cell	0
AOCS_075_2_4	no_WGD	Fibroblast	0
AOCS_075_2_4	no_WGD	Fibroblast	0
AOCS_075_2_4	no_WGD	Macrophage	0
AOCS_075_2_4	no_WGD	Cancer cell	0
AOCS_075_2_4	no_WGD	Cancer cell	0
AOCS_075_2_4	no_WGD	Cancer cell	0
AOCS_075_2_4	no_WGD	Cancer cell	0
AOCS_075_2_4	no_WGD	Cancer cell	0
AOCS_075_2_4	no_WGD	Cancer cell	0
AOCS_075_2_4	no_WGD	Cancer cell	1.09861
AOCS_075_2_4	no_WGD	CD8 T Cell	0
AOCS_075_2_4	no_WGD	Cancer cell	0
AOCS_075_2_4	no_WGD	Cancer cell	0.693147
AOCS_075_2_4	no_WGD	Cancer cell	0
AOCS_075_2_4	no_WGD	Macrophage	0
AOCS_075_2_4	no_WGD	Cancer cell	0
AOCS_075_2_4	no_WGD	Cancer cell	0
AOCS_075_2_4	no_WGD	Cancer cell	0
AOCS_075_2_4	no_WGD	Cancer cell	0
AOCS_075_2_4	no_WGD	Cancer cell	0
AOCS_075_2_4	no_WGD	Cancer cell	0.693147
AOCS_075_2_4	no_WGD	Cancer cell	0
AOCS_075_2_4	no_WGD	Cancer cell	0
AOCS_075_2_4	no_WGD	Cancer cell	0.693147
AOCS_075_2_4	no_WGD	Cancer cell	0
AOCS_075_2_4	no_WGD	Cancer cell	0
AOCS_075_2_4	no_WGD	Cancer cell	0
AOCS_075_2_4	no_WGD	Cancer cell	0
AOCS_075_2_4	no_WGD	Macrophage	0
AOCS_075_2_4	no_WGD	Macrophage	0
AOCS_075_2_4	no_WGD	Cancer cell	0
AOCS_075_2_4	no_WGD	Cancer cell	0
AOCS_075_2_4	no_WGD	Cancer cell	0
AOCS_075_2_4	no_WGD	CD8 T Cell	0
AOCS_075_2_4	no_WGD	Cancer cell	0.693147
AOCS_075_2_4	no_WGD	Cancer cell	0
AOCS_075_2_4	no_WGD	Cancer cell	0
AOCS_075_2_4	no_WGD	Cancer cell	0
AOCS_075_2_4	no_WGD	Cancer cell	0
AOCS_075_2_4	no_WGD	Macrophage	0
AOCS_075_2_4	no_WGD	Fibroblast	0
AOCS_075_2_4	no_WGD	Cancer cell	0
AOCS_075_2_4	no_WGD	Cancer cell	0
AOCS_075_2_4	no_WGD	Cancer cell	0
AOCS_075_2_4	no_WGD	Cancer cell	0
AOCS_075_2_4	no_WGD	Cancer cell	0
AOCS_075_2_4	no_WGD	Fibroblast	0
AOCS_075_2_4	no_WGD	Cancer cell	0
AOCS_075_2_4	no_WGD	Cancer cell	0
AOCS_075_2_4	no_WGD	Cancer cell	0
AOCS_075_2_4	no_WGD	Cancer cell	0
AOCS_075_2_4	no_WGD	Macrophage	0
AOCS_075_2_4	no_WGD	Cancer cell	0
AOCS_075_2_4	no_WGD	Fibroblast	0
AOCS_075_2_4	no_WGD	Cancer cell	0
AOCS_075_2_4	no_WGD	Macrophage	0.693147
AOCS_075_2_4	no_WGD	Cancer cell	0
AOCS_075_2_4	no_WGD	Cancer cell	0
AOCS_075_2_4	no_WGD	Cancer cell	0
AOCS_075_2_4	no_WGD	Cancer cell	0
AOCS_075_2_4	no_WGD	CD8 T Cell	0
AOCS_075_2_4	no_WGD	Cancer cell	0
AOCS_075_2_4	no_WGD	Cancer cell	0
AOCS_075_2_4	no_WGD	Cancer cell	0.693147
AOCS_075_2_4	no_WGD	Cancer cell	0
AOCS_075_2_4	no_WGD	Cancer cell	0
AOCS_075_2_4	no_WGD	Cancer cell	0
AOCS_075_2_4	no_WGD	Cancer cell	0.693147
AOCS_075_2_4	no_WGD	Cancer cell	0
AOCS_075_2_4	no_WGD	Cancer cell	0
AOCS_075_2_4	no_WGD	Cancer cell	0
AOCS_075_2_4	no_WGD	Cancer cell	0
AOCS_075_2_4	no_WGD	Cancer cell	0
AOCS_075_2_4	no_WGD	Cancer cell	0
AOCS_075_2_4	no_WGD	CD8 T Cell	0
AOCS_075_2_4	no_WGD	Cancer cell	0
AOCS_075_2_4	no_WGD	Cancer cell	0
AOCS_075_2_4	no_WGD	Cancer cell	0
AOCS_075_2_4	no_WGD	Macrophage	0.693147
AOCS_075_2_4	no_WGD	CD8 T Cell	0
AOCS_075_2_4	no_WGD	Cancer cell	1.09861
AOCS_075_2_4	no_WGD	Cancer cell	0
AOCS_075_2_4	no_WGD	Cancer cell	0
AOCS_075_2_4	no_WGD	Cancer cell	0
AOCS_075_2_4	no_WGD	Cancer cell	0
AOCS_075_2_4	no_WGD	Cancer cell	0.693147
AOCS_075_2_4	no_WGD	Cancer cell	0
AOCS_075_2_4	no_WGD	Macrophage	0
AOCS_075_2_4	no_WGD	Cancer cell	0
AOCS_075_2_4	no_WGD	Cancer cell	0
AOCS_075_2_4	no_WGD	Macrophage	0
AOCS_075_2_4	no_WGD	Cancer cell	0
AOCS_075_2_4	no_WGD	Cancer cell	0
AOCS_075_2_4	no_WGD	Cancer cell	0
AOCS_075_2_4	no_WGD	Cancer cell	0
AOCS_075_2_4	no_WGD	Cancer cell	0
AOCS_075_2_4	no_WGD	Cancer cell	0
AOCS_075_2_4	no_WGD	Cancer cell	0
AOCS_075_2_4	no_WGD	Cancer cell	1.09861
AOCS_075_2_4	no_WGD	Cancer cell	0
AOCS_075_2_4	no_WGD	Cancer cell	0
AOCS_075_2_4	no_WGD	Macrophage	1.94591
AOCS_075_2_4	no_WGD	Fibroblast	0
AOCS_075_2_4	no_WGD	CD8 T Cell	0
AOCS_075_2_4	no_WGD	Cancer cell	0
AOCS_075_2_4	no_WGD	Cancer cell	0
AOCS_075_2_4	no_WGD	Cancer cell	0
AOCS_075_2_4	no_WGD	Endothelial cell	0
AOCS_075_2_4	no_WGD	Cancer cell	0
AOCS_075_2_4	no_WGD	Cancer cell	0
AOCS_075_2_4	no_WGD	Cancer cell	0
AOCS_075_2_4	no_WGD	Cancer cell	0
AOCS_075_2_4	no_WGD	Cancer cell	0
AOCS_075_2_4	no_WGD	Cancer cell	0.693147
AOCS_075_2_4	no_WGD	Cancer cell	0
AOCS_075_2_4	no_WGD	Cancer cell	0
AOCS_075_2_4	no_WGD	Cancer cell	0
AOCS_075_2_4	no_WGD	Macrophage	0.693147
AOCS_075_2_4	no_WGD	Cancer cell	0
AOCS_075_2_4	no_WGD	Cancer cell	0
AOCS_075_2_4	no_WGD	Macrophage	0.693147
AOCS_075_2_4	no_WGD	Cancer cell	0
AOCS_075_2_4	no_WGD	Cancer cell	0
AOCS_075_2_4	no_WGD	Cancer cell	0
AOCS_075_2_4	no_WGD	Cancer cell	0
AOCS_075_2_4	no_WGD	Cancer cell	0
AOCS_075_2_4	no_WGD	Cancer cell	0
AOCS_075_2_4	no_WGD	Cancer cell	0
AOCS_075_2_4	no_WGD	Cancer cell	0
AOCS_075_2_4	no_WGD	Cancer cell	0
AOCS_075_2_4	no_WGD	Cancer cell	0
AOCS_075_2_4	no_WGD	Macrophage	0.693147
AOCS_075_2_4	no_WGD	Fibroblast	0
AOCS_075_2_4	no_WGD	Cancer cell	0
AOCS_075_2_4	no_WGD	Cancer cell	0
AOCS_075_2_4	no_WGD	Cancer cell	0
AOCS_075_2_4	no_WGD	Cancer cell	0
AOCS_075_2_4	no_WGD	Cancer cell	0
AOCS_075_2_4	no_WGD	Cancer cell	0
AOCS_075_2_4	no_WGD	CD8 T Cell	0
AOCS_075_2_4	no_WGD	Cancer cell	0
AOCS_075_2_4	no_WGD	Cancer cell	0
AOCS_075_2_4	no_WGD	CD8 T Cell	0
AOCS_075_2_4	no_WGD	Macrophage	0.693147
AOCS_075_2_4	no_WGD	Cancer cell	0
AOCS_075_2_4	no_WGD	Macrophage	0
AOCS_075_2_4	no_WGD	Macrophage	0.693147
AOCS_075_2_4	no_WGD	Cancer cell	0
AOCS_075_2_4	no_WGD	Cancer cell	0
AOCS_075_2_4	no_WGD	Cancer cell	0
AOCS_075_2_4	no_WGD	Cancer cell	0.693147
AOCS_075_2_4	no_WGD	Cancer cell	0.693147
AOCS_075_2_4	no_WGD	CD8 T Cell	1.38629
AOCS_075_2_4	no_WGD	Cancer cell	0
AOCS_075_2_4	no_WGD	Macrophage	1.38629
AOCS_075_2_4	no_WGD	Cancer cell	0
AOCS_075_2_4	no_WGD	Fibroblast	0
AOCS_075_2_4	no_WGD	Cancer cell	0
AOCS_075_2_4	no_WGD	Fibroblast	0
AOCS_075_2_4	no_WGD	Cancer cell	0
AOCS_075_2_4	no_WGD	Cancer cell	0
AOCS_075_2_4	no_WGD	Macrophage	1.09861
AOCS_075_2_4	no_WGD	Cancer cell	0
AOCS_075_2_4	no_WGD	Cancer cell	0.693147
AOCS_075_2_4	no_WGD	Cancer cell	0
AOCS_075_2_4	no_WGD	Cancer cell	0
AOCS_075_2_4	no_WGD	Cancer cell	0
AOCS_075_2_4	no_WGD	Cancer cell	0
AOCS_075_2_4	no_WGD	Cancer cell	0
AOCS_075_2_4	no_WGD	Cancer cell	0
AOCS_075_2_4	no_WGD	Endothelial cell	0
AOCS_075_2_4	no_WGD	Cancer cell	0
AOCS_075_2_4	no_WGD	Cancer cell	0
AOCS_075_2_4	no_WGD	Cancer cell	0
AOCS_075_2_4	no_WGD	Macrophage	0
AOCS_075_2_4	no_WGD	CD8 T Cell	0
AOCS_075_2_4	no_WGD	Cancer cell	0
AOCS_075_2_4	no_WGD	Cancer cell	0.693147
AOCS_075_2_4	no_WGD	Cancer cell	0.693147
AOCS_075_2_4	no_WGD	Fibroblast	0
AOCS_075_2_4	no_WGD	Macrophage	0.693147
AOCS_075_2_4	no_WGD	Cancer cell	0
AOCS_075_2_4	no_WGD	Cancer cell	0
AOCS_075_2_4	no_WGD	Cancer cell	0
AOCS_075_2_4	no_WGD	Cancer cell	0
AOCS_075_2_4	no_WGD	Macrophage	0.693147
AOCS_075_2_4	no_WGD	Cancer cell	0.693147
AOCS_075_2_4	no_WGD	Macrophage	1.38629
AOCS_075_2_4	no_WGD	Cancer cell	0
AOCS_075_2_4	no_WGD	Cancer cell	0
AOCS_075_2_4	no_WGD	Fibroblast	0
AOCS_075_2_4	no_WGD	Fibroblast	0
AOCS_075_2_4	no_WGD	Cancer cell	0
AOCS_075_2_4	no_WGD	Cancer cell	0
AOCS_075_2_4	no_WGD	Macrophage	0
AOCS_075_2_4	no_WGD	Cancer cell	0
AOCS_075_2_4	no_WGD	Cancer cell	0
AOCS_075_2_4	no_WGD	Cancer cell	0
AOCS_075_2_4	no_WGD	Cancer cell	0
AOCS_075_2_4	no_WGD	Cancer cell	0
AOCS_075_2_4	no_WGD	Macrophage	1.09861
AOCS_075_2_4	no_WGD	Cancer cell	0
AOCS_075_2_4	no_WGD	Cancer cell	0
AOCS_075_2_4	no_WGD	Cancer cell	0
AOCS_075_2_4	no_WGD	Cancer cell	0
AOCS_075_2_4	no_WGD	Macrophage	0.693147
AOCS_075_2_4	no_WGD	Macrophage	0
AOCS_075_2_4	no_WGD	Cancer cell	0
AOCS_075_2_4	no_WGD	Cancer cell	0
AOCS_075_2_4	no_WGD	Cancer cell	0
AOCS_075_2_4	no_WGD	Fibroblast	0
AOCS_075_2_4	no_WGD	Cancer cell	0
AOCS_075_2_4	no_WGD	Cancer cell	0
AOCS_075_2_4	no_WGD	Cancer cell	0.693147
AOCS_075_2_4	no_WGD	Cancer cell	0
AOCS_075_2_4	no_WGD	Fibroblast	0
AOCS_075_2_4	no_WGD	Fibroblast	0
AOCS_075_2_4	no_WGD	Cancer cell	0.693147
AOCS_075_2_4	no_WGD	Cancer cell	0
AOCS_075_2_4	no_WGD	Macrophage	0
AOCS_075_2_4	no_WGD	Cancer cell	0
AOCS_075_2_4	no_WGD	Cancer cell	0
AOCS_075_2_4	no_WGD	Cancer cell	0
AOCS_075_2_4	no_WGD	Cancer cell	0
AOCS_075_2_4	no_WGD	Cancer cell	0
AOCS_075_2_4	no_WGD	Cancer cell	0.693147
AOCS_075_2_4	no_WGD	Macrophage	0.693147
AOCS_075_2_4	no_WGD	Cancer cell	0
AOCS_075_2_4	no_WGD	Cancer cell	0
AOCS_075_2_4	no_WGD	Cancer cell	0
AOCS_075_2_4	no_WGD	Fibroblast	0
AOCS_075_2_4	no_WGD	Macrophage	1.09861
AOCS_075_2_4	no_WGD	Cancer cell	0
AOCS_075_2_4	no_WGD	Cancer cell	0
[truncated: 175,803 more rows]

## Sheet: Figure_4c_d_e_Supplement_fig_5a
Figures 4c,d,e, Supplementary figure 5a
SampleID	wgd	CIITA	CD74	HLA-DRB1	HLA-DRA	HLA-DMB	HLA-DQA1	HLA-DPB1	HLA-DPA1	HLA-DMA	HLA-DRB5
AOCS_075_2_4	no_WGD	0	0	2.23882	2.23882	0	0	1.64695	0	0	0
AOCS_075_2_4	no_WGD	0.804116	0	0	0	0	0	0	0.804116	0	0
AOCS_075_2_4	no_WGD	0	0	0	0	0	0	0	0	0	0
AOCS_075_2_4	no_WGD	1.21958	1.21958	0	0.78522	0	0	0	0	0	0
AOCS_075_2_4	no_WGD	0	0.86133	0	0.86133	0	0	0	0	0	0
AOCS_075_2_4	no_WGD	0	1.58648	0	0	0	0	0	0	0	0
AOCS_075_2_4	no_WGD	0	1.63687	0	0	0	0	1.63687	0	0	0
AOCS_075_2_4	no_WGD	0	0	0	1.33365	0	0	0	0	0	0
AOCS_075_2_4	no_WGD	0	0	0	0	0	0	0	0	0	0
AOCS_075_2_4	no_WGD	2.19651	1.6088	1.6088	0	0	0	1.6088	0	0	0
AOCS_075_2_4	no_WGD	0	0	0	0	0	0	1.62498	1.62498	0	0
AOCS_075_2_4	no_WGD	0	0	0	0	0	0	0	0	0	0
AOCS_075_2_4	no_WGD	0	1.92096	0	1.3645	0	0	0	0	1.3645	0
AOCS_075_2_4	no_WGD	1.44244	1.44244	0	0	0	0	0	0	0	0
AOCS_075_2_4	no_WGD	0	2.44945	0	0	0	0	0	2.44945	0	0
AOCS_075_2_4	no_WGD	0	0	0	0	0	0	0	0	0	0
AOCS_075_2_4	no_WGD	0	2.54668	0	0	0	0	0	2.54668	0	0
AOCS_075_2_4	no_WGD	0	0.922242	0.922242	0.922242	0	0	0	0	0	0.922242
AOCS_075_2_4	no_WGD	1.6986	0	0	1.6986	0	1.6986	0	0	0	0
AOCS_075_2_4	no_WGD	0	0	1.58741	0	0	0	0	0	0	0
AOCS_075_2_4	no_WGD	0	0	0	1.55657	0	0	1.55657	0	0	0
AOCS_075_2_4	no_WGD	0	1.04354	0	1.04354	0	0	1.04354	1.04354	0	0
AOCS_075_2_4	no_WGD	0	0	0.796484	0.796484	0	0.796484	0	0	0	0
AOCS_075_2_4	no_WGD	0	0	1.30611	2.46531	0	0	0	0	0	0
AOCS_075_2_4	no_WGD	0	0	0	2.4582	0	0	0	0	0	0
AOCS_075_2_4	no_WGD	0	0	0	0	0	0	0	0	0	0
AOCS_075_2_4	no_WGD	0	0.977198	0	0	0	0	0	0	0	0
AOCS_075_2_4	no_WGD	0	1.01286	0	1.50562	0	0	1.01286	0	0	0
AOCS_075_2_4	no_WGD	0	0	2.3808	0	0	0	0	0	2.3808	0
AOCS_075_2_4	no_WGD	0	1.61976	0.85468	0.85468	0	0.85468	0	0	0	0
AOCS_075_2_4	no_WGD	0	1.45264	1.45264	1.45264	0	0	0	0	0	0
AOCS_075_2_4	no_WGD	0	1.27134	0.997105	0	0	0.617999	0.997105	0	0	0
AOCS_075_2_4	no_WGD	0	0	0	0.718152	0	0	0	0	0.718152	0.718152
AOCS_075_2_4	no_WGD	0	0	0	0	0	0	0	0	0	0
AOCS_075_2_4	no_WGD	0	0	0	0	0	0	0	0.536008	0	0
AOCS_075_2_4	no_WGD	0	0	0	0	0	0	0	0	0	0
AOCS_075_2_4	no_WGD	0	1.71634	0	1.71634	0	0	0	2.31533	0	0
AOCS_075_2_4	no_WGD	0	0	0	0	0	0	0	0	0	0
AOCS_075_2_4	no_WGD	0	0	0	0	0	0	0	0	0	0
AOCS_075_2_4	no_WGD	0	0	0	0	0	0	0	1.00549	0	0
AOCS_075_2_4	no_WGD	0	0	0	1.54893	1.04845	1.04845	0	0	0	0
AOCS_075_2_4	no_WGD	0	0	0.503676	1.28625	0	0	0.503676	0	0	0
AOCS_075_2_4	no_WGD	0	0.895621	1.36039	0.895621	0	0	0	0	0	0
AOCS_075_2_4	no_WGD	0	0	0	0	0	0	0	0	0	0
AOCS_075_2_4	no_WGD	0	0	0.82862	0	0	0	0	0	0	0
AOCS_075_2_4	no_WGD	0	1.9719	0	1.9719	0	1.40907	0	1.9719	0	0
AOCS_075_2_4	no_WGD	0	1.05609	1.05609	0	1.05609	0	0	1.05609	0	0
AOCS_075_2_4	no_WGD	0	0	2.27794	0	0	0	0	0	0	0
AOCS_075_2_4	no_WGD	0	1.5078	0	0	0	0	1.01465	0	0	0
AOCS_075_2_4	no_WGD	0	1.81376	1.27165	1.27165	0	0	0	0	0	0
AOCS_075_2_4	no_WGD	0	2.18453	0	0	0	0	0	0	0	2.18453
AOCS_075_2_4	no_WGD	0	0	0	0	0	0	0	0	0	0
AOCS_075_2_4	no_WGD	0	0	0	0	0	0	0	0	0	0
AOCS_075_2_4	no_WGD	0	1.64156	0	2.23285	0	0	0	0	0	0
AOCS_075_2_4	no_WGD	0	0	1.01927	1.01927	0	0	0	1.51344	0	0
AOCS_075_2_4	no_WGD	2.50026	3.15151	0	2.50026	0	0	0	0	0	0
AOCS_075_2_4	no_WGD	0	0	0	0	0	0	0	0	0	0
AOCS_075_2_4	no_WGD	0	0	0	0	0	0	1.44417	0	0	0
AOCS_075_2_4	no_WGD	0	1.78913	0.978854	0	0	0	0	0	0	0
AOCS_075_2_4	no_WGD	0	1.47071	0	0	0	0	1.47071	1.47071	0	0
AOCS_075_2_4	no_WGD	0	0	0	0	0	0	0	0	0	0
AOCS_075_2_4	no_WGD	0	0	0	0	0	0	0	1.34424	1.34424	0
AOCS_075_2_4	no_WGD	1.49493	0	0	1.49493	0	0	0	0	0	0
AOCS_075_2_4	no_WGD	0	0	0	0	0	0	0	0	0	1.39796
AOCS_075_2_4	no_WGD	0	0	0	0	0	0	0	0	0	0
AOCS_075_2_4	no_WGD	0	1.0767	0	0	0	0	0	0	0	0
AOCS_075_2_4	no_WGD	0	2.56754	0	2.56754	0	0	2.56754	0	0	0
AOCS_075_2_4	no_WGD	0	0.519342	0.519342	0.859441	0	0.519342	0	0.519342	0	0
AOCS_075_2_4	no_WGD	0	0	0	0	0	0	0	0	0	0
AOCS_075_2_4	no_WGD	0	0	0	0	0	0	0	0	0	0
AOCS_075_2_4	no_WGD	0	0	0	0	0	0	0	0	1.53736	0
AOCS_075_2_4	no_WGD	0	0	0	0	0.955511	0.955511	0	0	0	0
AOCS_075_2_4	no_WGD	0.808093	0.808093	0	0	0	0	0.808093	0.808093	0	0
AOCS_075_2_4	no_WGD	0	0	0.506543	0	0	0	0	0	0	0
AOCS_075_2_4	no_WGD	0	0.907267	0	1.375	0	0	0	0	0	0
AOCS_075_2_4	no_WGD	0	0.782634	1.21623	0	0	0	0	0	0	0
AOCS_075_2_4	no_WGD	1.37236	0	1.37236	0	0	0	0	0	0	0
AOCS_075_2_4	no_WGD	0	0.822061	0	0.822061	0	0	0	0	0	0
AOCS_075_2_4	no_WGD	0	0	2.00955	0	0	0	0	0	0	0
AOCS_075_2_4	no_WGD	0	0	0	0	0	0	0	0	0	0
AOCS_075_2_4	no_WGD	0.534628	0.534628	1.13797	0.534628	0	0	0	0	0.534628	0
AOCS_075_2_4	no_WGD	0	1.08003	1.08003	0	0	0	1.08003	0	0	0
AOCS_075_2_4	no_WGD	0	1.36526	0	0	0.899496	0	0	0	0	0.899496
AOCS_075_2_4	no_WGD	0	0	0	0	0	0	0	0	0	0
AOCS_075_2_4	no_WGD	0	0	0	0	0	0	1.5201	0	0	0
AOCS_075_2_4	no_WGD	0	2.25089	2.25089	2.71868	0	0	2.25089	1.3434	0	0
AOCS_075_2_4	no_WGD	0	0	0	0	0	0	0	0	0	0
AOCS_075_2_4	no_WGD	0	1.48772	0	0	0	0	0	0	0	0
AOCS_075_2_4	no_WGD	0	0	0	0	0	0	0	0	0	0
AOCS_075_2_4	no_WGD	0	1.83182	0	1.28719	0	1.83182	0	1.83182	0	0
AOCS_075_2_4	no_WGD	0	1.61813	0	0	0	1.61813	1.61813	0	0	1.61813
AOCS_075_2_4	no_WGD	0	0	0	1.079	0	0	0	1.079	0	0
AOCS_075_2_4	no_WGD	0	0	0	2.53805	0	0	0	0	0	0
AOCS_075_2_4	no_WGD	0	0	0	0	0	0	0	0	0	1.50357
AOCS_075_2_4	no_WGD	0	0	0	0	0	0	0	0	0	0
AOCS_075_2_4	no_WGD	0	0	0	0	0	0	0	0	0	0
AOCS_075_2_4	no_WGD	0	0	1.9608	1.9608	0	0	1.9608	0	0	0
AOCS_075_2_4	no_WGD	0	0	1.75028	0	0	0	0	0	0	0
AOCS_075_2_4	no_WGD	0	0	2.54777	0	0	2.54777	0	0	0	0
AOCS_075_2_4	no_WGD	0	0	0.805141	0	0	0	0	0	0	0
AOCS_075_2_4	no_WGD	0	0	0	0	0	0	0	1.3943	1.3943	0
AOCS_075_2_4	no_WGD	0	0	1.64256	0	0	0	0	0	0	1.64256
AOCS_075_2_4	no_WGD	0	0.640752	0	0	0	0	0	1.02812	0	0
AOCS_075_2_4	no_WGD	0	0	0	0	0	0	0	0	0	0
AOCS_075_2_4	no_WGD	0	0	1.28209	0	0	0	0	0	0	0
AOCS_075_2_4	no_WGD	0	0	0	0	0	0	0	0	0	0
AOCS_075_2_4	no_WGD	0	2.43793	2.43793	0	0	0	0	0	0	0
AOCS_075_2_4	no_WGD	0.492781	0.492781	0	0.492781	0	0	0	0	0	0
AOCS_075_2_4	no_WGD	0	0	0	1.21149	0	0	1.21149	0	0	0
AOCS_075_2_4	no_WGD	0	0	0	2.14095	0	0	0	0	0	0
AOCS_075_2_4	no_WGD	0	2.37018	3.01547	0	0	0	0	0	0	0
AOCS_075_2_4	no_WGD	1.11336	1.11336	1.11336	1.11336	0	0	1.11336	1.11336	0	0
AOCS_075_2_4	no_WGD	0	0	0	0	0	0	0	0	0	0
AOCS_075_2_4	no_WGD	0	0	2.43507	0	0	2.43507	0	0	0	0
AOCS_075_2_4	no_WGD	0	0	0	0	0	0	0	0.708545	0	0
AOCS_075_2_4	no_WGD	0	0	0	1.94677	0	0	0	0	0	0
AOCS_075_2_4	no_WGD	0	0	0	0	0	0	0	0	0	0
AOCS_075_2_4	no_WGD	0	0	0.620573	0.620573	0	0	0	0.620573	0.620573	0
AOCS_075_2_4	no_WGD	0	0	0	0	0	0	0	0	0	0
AOCS_075_2_4	no_WGD	0	0	0	1.03387	0	0	0	0	0	0
AOCS_075_2_4	no_WGD	0	0	1.17089	0.909564	0	0	0	0	0.554816	0
AOCS_075_2_4	no_WGD	0	0	0	1.25545	0	0	0	0	0	0
AOCS_075_2_4	no_WGD	0	0	0	0	0	0	0	0	0	0
AOCS_075_2_4	no_WGD	0	0	0	0	0	0	0	0	0	0
AOCS_075_2_4	no_WGD	0	1.54081	1.54081	0	0	0	1.54081	0	0	0
AOCS_075_2_4	no_WGD	0	1.1361	0	0	0	0	0	1.1361	0	0
AOCS_075_2_4	no_WGD	0	2.30877	1.71038	0	0	0	0	0	0	0
AOCS_075_2_4	no_WGD	0	0	0	1.17763	0	0	0	0	0	0
AOCS_075_2_4	no_WGD	0	0	0	1.46865	0	0	1.46865	0	0	0
AOCS_075_2_4	no_WGD	0	1.83336	0	2.44319	0	0	0	0	0	0
AOCS_075_2_4	no_WGD	0	0	0	1.84493	0	0	0	0	0	1.84493
AOCS_075_2_4	no_WGD	0	1.50384	0	0	0	0	0	0	0	1.50384
AOCS_075_2_4	no_WGD	0	0	0	1.47071	0	0	0	0	0	0
AOCS_075_2_4	no_WGD	0	0.815822	0	0	0	0	0.815822	0	0	0
AOCS_075_2_4	no_WGD	0	0	1.97831	0	0	0	0	0	0	0
AOCS_075_2_4	no_WGD	0	1.42254	1.42254	0	0	0	0	0	0	1.42254
AOCS_075_2_4	no_WGD	0	0	0.810167	0	0	0	0	0	0	0
AOCS_075_2_4	no_WGD	0	0	0	0	0	0	0	0	0.708912	0
AOCS_075_2_4	no_WGD	0	1.16534	1.16534	0	0	0	0	0	0	0
AOCS_075_2_4	no_WGD	0	2.57947	0	1.62204	0	0	0	0	0	0
AOCS_075_2_4	no_WGD	0	0	0	0	0	0	2.33827	1.73724	0	0
AOCS_075_2_4	no_WGD	0	1.05793	0	1.05793	1.05793	0	0	0	0	0
AOCS_075_2_4	no_WGD	0	0	1.51927	0	0	0	1.51927	0	0	0
AOCS_075_2_4	no_WGD	0	1.30239	0	0	0	0	0	0	0	0
AOCS_075_2_4	no_WGD	0	0	0.962758	0	0	0	0	0	0	0
AOCS_075_2_4	no_WGD	0	1.56819	0	1.56819	0	0	0	1.56819	0	0
AOCS_075_2_4	no_WGD	0	0	0	0	0	0	0	0	0	0
AOCS_075_2_4	no_WGD	0	1.4827	0	0	0	0	0	0	0	0
AOCS_075_2_4	no_WGD	0	0	0	0	0	0	0.78548	0	0	0
AOCS_075_2_4	no_WGD	0.96779	0.96779	0	0.96779	0	0	0	0	0	0
AOCS_075_2_4	no_WGD	0	1.81247	0	0	0	0	0	0	0	0
AOCS_075_2_4	no_WGD	0	0	0	0	0	0	0	0	0	0
AOCS_075_2_4	no_WGD	0	1.84583	0	2.45674	0	0	0	0	0	0
AOCS_075_2_4	no_WGD	0	0	0	0	0	0	0	0	0	2.00176
AOCS_075_2_4	no_WGD	0	0	0	1.31362	0	0	0	0	0	1.31362
AOCS_075_2_4	no_WGD	1.50958	1.50958	2.08563	1.50958	1.50958	0	0	0	0	0
AOCS_075_2_4	no_WGD	0	2.4327	1.28021	2.17387	0	1.28021	1.82371	1.28021	1.28021	0
AOCS_075_2_4	no_WGD	0	2.28504	2.28504	0	0	0	0	0	0	2.28504
AOCS_075_2_4	no_WGD	0	2.11041	0	2.11041	0	0	0	0	0	0
AOCS_075_2_4	no_WGD	0	0.784184	0.784184	0	0	0	0	0	0	0
AOCS_075_2_4	no_WGD	0	0	0	0.827169	0	0	0	0	0	0.827169
AOCS_075_2_4	no_WGD	0	2.22349	0	1.32082	0	0	0	0	0	0
AOCS_075_2_4	no_WGD	0	0	2.3884	1.78306	0	0	0	0	0	1.78306
AOCS_075_2_4	no_WGD	0	0	0	0	0	0	0	0	0	0
AOCS_075_2_4	no_WGD	0	0	0	0	0	0	0	0	0	0
AOCS_075_2_4	no_WGD	0	2.98613	3.65371	3.80415	0	2.60559	2.98613	2.98613	0	0
AOCS_075_2_4	no_WGD	0	0	0	0	0	0	0	0	0	0
AOCS_075_2_4	no_WGD	0.628142	1.01096	0.628142	0	0	0	0	0	0	0
AOCS_075_2_4	no_WGD	0	0	0	0	0	0	0	0	0	1.89987
AOCS_075_2_4	no_WGD	0	0	0	0	0	0	0	0	0	0
AOCS_075_2_4	no_WGD	1.01972	1.51399	1.01972	0	0	0	0	1.01972	0	0
AOCS_075_2_4	no_WGD	0	0	0	0	0	0	0	0	0	0
AOCS_075_2_4	no_WGD	0	0.623811	0	0	0	0	0	0	0	1.00505
AOCS_075_2_4	no_WGD	0	2.1383	0	0	0	0	0	2.77072	0	0
AOCS_075_2_4	no_WGD	0	0	0	0	0	0	0	0	0	0
AOCS_075_2_4	no_WGD	0	0	0	1.5625	0	0	0	0	0	0
AOCS_075_2_4	no_WGD	0	0	1.37744	1.37744	0	0	0	0	0	0
AOCS_075_2_4	no_WGD	0	0	0	1.77528	0	0	1.77528	0	0	0
AOCS_075_2_4	no_WGD	0	0	0	1.57211	0	0	0	0	0	0
AOCS_075_2_4	no_WGD	0	0	0	0	0	0	0.9977	0	0	0
AOCS_075_2_4	no_WGD	0	0	0	0	0	0	0	1.78512	0	0
AOCS_075_2_4	no_WGD	0	1.00423	0	1.49506	0	0	1.49506	1.00423	0	0
AOCS_075_2_4	no_WGD	0	0	0	1.291	0	0	0	0	0	0
AOCS_075_2_4	no_WGD	0	0	0	0	0	0	0	0	0	0
AOCS_075_2_4	no_WGD	0	0	0	1.67545	0	0	0	0	0	0
AOCS_075_2_4	no_WGD	0	0	0	1.87049	0	0	0	0	0	0
AOCS_075_2_4	no_WGD	0	0	0	2.21739	0	0	0	0	0	0
AOCS_075_2_4	no_WGD	0	2.52421	0	0	0	0	0	0	0	0
AOCS_075_2_4	no_WGD	0	0	0	2.24785	0	0	0	0	0	0
AOCS_075_2_4	no_WGD	0	1.28379	0	0	0	0	0	0	0	0
AOCS_075_2_4	no_WGD	0	1.79322	0	1.79322	0	0	1.25401	0	0	1.25401
AOCS_075_2_4	no_WGD	0	0	1.02645	0	0	0	0	1.02645	0	0
AOCS_075_2_4	no_WGD	0	0	0	0	0	0	0	0	0	0
AOCS_075_2_4	no_WGD	0	2.52951	2.52951	0	0	0	0	0	0	0
AOCS_075_2_4	no_WGD	1.51206	0	0	0	0	0	0	0	0	0
AOCS_075_2_4	no_WGD	1.78926	0	1.78926	0	0	0	0	1.78926	0	0
AOCS_075_2_4	no_WGD	0	0	1.9101	1.9101	0	0	0	0	0	0
AOCS_075_2_4	no_WGD	0	0	0	0	0	0	0	0	0	0
AOCS_075_2_4	no_WGD	0	0	2.20079	0	0	0	0	0	0	0
AOCS_075_2_4	no_WGD	0	0	1.0298	0	0	0	0	0	0	0
AOCS_075_2_4	no_WGD	1.07454	0	0	0	0	0	0	1.07454	0	0
AOCS_075_2_4	no_WGD	1.1578	1.68006	0	1.68006	1.1578	0	0	0	0	0
AOCS_075_2_4	no_WGD	0	0	0	0	0	0	0	0	0	0
AOCS_075_2_4	no_WGD	0	1.76719	1.76719	1.76719	0	0	0	0	0	0
AOCS_075_2_4	no_WGD	0	0	0	0	0	0	0	0	0	0
AOCS_075_2_4	no_WGD	0	0	0.713766	0	0	0	0	0	0	0
AOCS_075_2_4	no_WGD	0	0	0	0	0	0	0	0	0	0
AOCS_075_2_4	no_WGD	0	1.44566	0	1.44566	0	1.44566	0	1.44566	0	1.44566
AOCS_075_2_4	no_WGD	0	0.800585	0	1.23944	0	0	0	0	0	0
AOCS_075_2_4	no_WGD	0	3.16554	0	0	0	0	2.51372	0	0	0
AOCS_075_2_4	no_WGD	0	1.80905	1.80905	0	0	0	0	0	0	0
AOCS_075_2_4	no_WGD	0	1.99322	0	0	0	0	0	1.42781	0	0
AOCS_075_2_4	no_WGD	0	0.675478	0.675478	0.675478	0	0	0	0	0	0
AOCS_075_2_4	no_WGD	0	0	0	0	0	0	0	0	0	0
AOCS_075_2_4	no_WGD	0	0	1.30946	0	0	0	0	0	0	0
AOCS_075_2_4	no_WGD	0	2.54886	0	0	0	0	0	0	0	0
AOCS_075_2_4	no_WGD	0	1.61797	0	0	0	0	0	0	1.10573	0
AOCS_075_2_4	no_WGD	0	1.1569	1.1569	0	1.1569	0	0	0	0	0
AOCS_075_2_4	no_WGD	0	1.9335	0	1.9335	0	0	0	0	0	0
AOCS_075_2_4	no_WGD	0	0	0	1.47512	0	2.0468	0	1.47512	0	1.47512
AOCS_075_2_4	no_WGD	0	0	1.46813	2.03891	0	0	0	0	0	0
AOCS_075_2_4	no_WGD	0	0	0	1.20918	0	0	0	0	0	1.20918
AOCS_075_2_4	no_WGD	0	0	0	0	0	0	0	0	0	0
AOCS_075_2_4	no_WGD	0	1.28473	0	1.28473	0	0	0	0	0	0
AOCS_075_2_4	no_WGD	0	1.49216	0	0	0	0	0	0	0	0
AOCS_075_2_4	no_WGD	0	2.10217	0	2.10217	0	0	0	0	0	0
AOCS_075_2_4	no_WGD	0	0	1.53937	1.53937	0	0	0	0	0	1.53937
AOCS_075_2_4	no_WGD	0	1.88979	0	1.88979	0	0	1.88979	0	0	0
AOCS_075_2_4	no_WGD	0	0	0	0	0	0	0	0	0	0
AOCS_075_2_4	no_WGD	0	1.01791	0	0	0	0	0	0	0	0
AOCS_075_2_4	no_WGD	0	0	0	0.744941	0	0	0.744941	0	0	0
AOCS_075_2_4	no_WGD	1.14188	2.0012	0	0	0	0	0	0	0	0
AOCS_075_2_4	no_WGD	0	0	0	0	0	0	2.51372	2.51372	0	0
AOCS_075_2_4	no_WGD	0	2.44752	2.44752	0	2.44752	0	0	0	0	0
AOCS_075_2_4	no_WGD	0	2.23136	2.23136	0	0	0	1.64021	0	0	0
AOCS_075_2_4	no_WGD	0	0	0	0	0	0	1.24443	0	0	0
AOCS_075_2_4	no_WGD	0	0	0	1.47304	0	0	0	0	0	0
AOCS_075_2_4	no_WGD	0	3.58141	2.53698	0	0	0	0	0	0	0
AOCS_075_2_4	no_WGD	0	0	0	0	0	0	0	0	0	0
AOCS_075_2_4	no_WGD	0	1.27871	1.27871	1.82197	0	0	0	0	0	1.27871
AOCS_075_2_4	no_WGD	0.602036	0.975187	0.975187	0.602036	0	0	0	0	0	0
AOCS_075_2_4	no_WGD	0	1.38659	1.38659	0	0	0	0	1.38659	0	0
AOCS_075_2_4	no_WGD	0	0.640285	0	0	0	0	0.640285	0.640285	0	0.640285
AOCS_075_2_4	no_WGD	0	1.92146	0	2.53859	0	0	0	0	0	0
AOCS_075_2_4	no_WGD	0	0	0	2.40888	0	0	0	2.40888	0	0
AOCS_075_2_4	no_WGD	0	0	0	0	0	0	0	1.20181	0	0
AOCS_075_2_4	no_WGD	0	1.56191	0	1.56191	0	0	0	0	0	0
AOCS_075_2_4	no_WGD	0	0	0	0	0	0	0	0	0	0
AOCS_075_2_4	no_WGD	0	0.769218	1.19881	0	0	0.769218	0	0	0	0
AOCS_075_2_4	no_WGD	0	0.879643	0	0	0	0	0	0	0	0
AOCS_075_2_4	no_WGD	1.02348	0	0	1.02348	0	0	0	0	0	0
AOCS_075_2_4	no_WGD	0	1.64055	0	0	0	0	0	0	0	0
AOCS_075_2_4	no_WGD	0	1.89915	1.3455	0	0	0	1.3455	0	0	0
AOCS_075_2_4	no_WGD	0	0	1.10627	0	0	0	0	0	1.10627	0
AOCS_075_2_4	no_WGD	0	0	0	0	0	0	0	0	0	2.51895
AOCS_075_2_4	no_WGD	0	1.20083	0	1.20083	0	0	0	0	0	0
AOCS_075_2_4	no_WGD	0	0	0	0	0	0	0	0	0	0
AOCS_075_2_4	no_WGD	0	1.88291	1.33139	1.33139	0	0	0	0	0	0
AOCS_075_2_4	no_WGD	0	1.59331	0	0	0	0	0	0	0	0
AOCS_075_2_4	no_WGD	0	0	0	0.887219	0	0	0	0	0	0
AOCS_075_2_4	no_WGD	0	1.76478	0	0	0	0	0	0	0	0
AOCS_075_2_4	no_WGD	0	0	1.10899	1.10899	0	0	0	1.10899	0	0
AOCS_075_2_4	no_WGD	0	0	0	0	0	0	0	0	0	0
AOCS_075_2_4	no_WGD	0	0.964362	0	0	0	0	0	0	0	0
AOCS_075_2_4	no_WGD	0	1.38312	0	0	0	0	0	0	0	0
AOCS_075_2_4	no_WGD	0	0	0	0	0	0	1.50767	0	1.50767	0
AOCS_075_2_4	no_WGD	0	0	0.886715	0	0	0	0	0	0	0
AOCS_075_2_4	no_WGD	0	0.911517	0.911517	0	0	0	0	0	0	0
AOCS_075_2_4	no_WGD	0	0	0	0	0	0	0	0	0	0
AOCS_075_2_4	no_WGD	0	0	0	0	0	0	0	0	0	0
AOCS_075_2_4	no_WGD	0	0	0	2.14827	0	0	0	0	0	0
AOCS_075_2_4	no_WGD	0	0	0	0	0	1.44864	0	0	0	0
AOCS_075_2_4	no_WGD	0	0	0	0	0	0	0	0	0	0
AOCS_075_2_4	no_WGD	0	0	0	0	0	0	0	0	0	0
AOCS_075_2_4	no_WGD	0	0	0.807887	0	0	0	0	0	0	0
AOCS_075_2_4	no_WGD	0	1.45566	0	0	0	0	0	0	0	0
AOCS_075_2_4	no_WGD	0	0.871556	0.871556	0	0	0	0	0	0	0
AOCS_075_2_4	no_WGD	0	0	0	0	0	0	0	0	0	0
AOCS_075_2_4	no_WGD	0	0	0	0.601886	0	0	0	0	0	0
AOCS_075_2_4	no_WGD	0	0	0	0	0	0	2.43603	0	0	0
AOCS_075_2_4	no_WGD	0	2.23957	0	0	0	0	2.87799	2.23957	0	0
AOCS_075_2_4	no_WGD	0	2.40888	0	0	0	0	0	0	0	0
AOCS_075_2_4	no_WGD	0	1.79573	0	1.25617	0	0	0	1.25617	0	1.25617
AOCS_075_2_4	no_WGD	0	0	0	2.52739	0	0	0	0	0	0
AOCS_075_2_4	no_WGD	0	0	0.940507	0	0	0	0	0	0	0
AOCS_075_2_4	no_WGD	1.59238	0	0	1.59238	0	0	0	0	1.59238	0
AOCS_075_2_4	no_WGD	0	1.91997	1.91997	0	0	0	0	1.07849	0	0
AOCS_075_2_4	no_WGD	0	0	0	0	0	0	0	0	0	0
AOCS_075_2_4	no_WGD	0.873339	0	0	0	0	0	0	0	0	0
AOCS_075_2_4	no_WGD	0	0	0	1.96343	0	0	0	0	0	0
AOCS_075_2_4	no_WGD	0	1.40395	0	0	0	0	1.40395	0	0	0
AOCS_075_2_4	no_WGD	0	0	1.02359	1.84838	0	0	0	0	0	1.02359
AOCS_075_2_4	no_WGD	0	0	0	2.23732	0	0	0	0	0	0
AOCS_075_2_4	no_WGD	0	0	0	0	0	0	0	0	0	0
AOCS_075_2_4	no_WGD	0	2.09881	1.2195	2.09881	0	0	0	0	0	0
AOCS_075_2_4	no_WGD	0	2.04329	2.04329	2.66944	0	0	0	0	0	0
AOCS_075_2_4	no_WGD	0	0	0	0	0	0	0	0	0	0
AOCS_075_2_4	no_WGD	0	1.02154	0	0	0	1.02154	0	0	0	0
AOCS_075_2_4	no_WGD	1.67687	1.67687	0	0	0	0	1.15511	0	0	0
AOCS_075_2_4	no_WGD	0	0	0	1.18013	0	1.18013	0	0	0	0
AOCS_075_2_4	no_WGD	0	0	0	0	0	0	0	0	0	0
AOCS_075_2_4	no_WGD	0	0	0	0	0	0	0	0	0	0
AOCS_075_2_4	no_WGD	2.43507	0	2.43507	0	0	0	2.43507	0	0	0
AOCS_075_2_4	no_WGD	0	0	0	0	0	0	0	0	0	0
AOCS_075_2_4	no_WGD	0	1.08067	0	0	0	0	0	0	0	0
AOCS_075_2_4	no_WGD	0	1.3512	0	0	0	0	1.3512	0	0	0
AOCS_075_2_4	no_WGD	0	0	0	0	0	0	0	0	0	0
AOCS_075_2_4	no_WGD	1.51316	0	2.08966	0	0	0	0	0	0	0
AOCS_075_2_4	no_WGD	0	0	0	0	0	0	0	0	0	0
AOCS_075_2_4	no_WGD	0	0	0	0.982813	0	0	0.982813	0	0	0
AOCS_075_2_4	no_WGD	0	1.63621	0	0	0	0	1.63621	0	0	0
AOCS_075_2_4	no_WGD	0	0	0	2.14327	0	0	0	0	0	0
AOCS_075_2_4	no_WGD	0	0	0	1.62465	0	0	0	0	0	0
AOCS_075_2_4	no_WGD	0	2.14827	0	0	0	0	0	0	0	0
AOCS_075_2_4	no_WGD	0	0	0.429008	0.429008	0	0	0.429008	0	0	0
AOCS_075_2_4	no_WGD	0	1.21282	1.21282	0	0	0	0	0	0	0
AOCS_075_2_4	no_WGD	0	0	0	0	0	0	0	0	0	2.14627
AOCS_075_2_4	no_WGD	0	0	1.76197	0	0	0	0	0	0	0
AOCS_075_2_4	no_WGD	0	0	0	0	0	2.46408	0	0	0	0
AOCS_075_2_4	no_WGD	0	0	0.882208	0	0	0	0	0	0	0
AOCS_075_2_4	no_WGD	0	3.07454	2.42656	0	0	0	2.42656	0	0	2.42656
AOCS_075_2_4	no_WGD	0	1.44343	0.962258	0	0	0	1.44343	0	0	0
AOCS_075_2_4	no_WGD	0	2.15184	1.80289	0	0	0	0	1.26231	0	0
AOCS_075_2_4	no_WGD	0	3.09276	0	0	0	2.08102	0	0	0	0
AOCS_075_2_4	no_WGD	1.23467	0	1.23467	0	0	1.23467	1.23467	1.23467	0	0
AOCS_075_2_4	no_WGD	1.04294	0	0	0	0	0	0	0	0	0
AOCS_075_2_4	no_WGD	0	0	0.878984	0.878984	0	0.878984	0	0	0	0
AOCS_075_2_4	no_WGD	0	1.45214	1.45214	0	0	0	0	1.45214	0	1.45214
AOCS_075_2_4	no_WGD	1.64864	0	0	0	0	0	1.64864	0	0	0
AOCS_075_2_4	no_WGD	0	0	0	0	0	0	0	0.6726	0.6726	0
AOCS_075_2_4	no_WGD	1.66686	0	0	0	0	0	1.66686	1.66686	0	0
AOCS_075_2_4	no_WGD	0	0	2.54777	3.5928	2.54777	0	0	2.54777	0	0
AOCS_075_2_4	no_WGD	0	0	0	0	0	0	1.65102	0	0	0
AOCS_075_2_4	no_WGD	0	0	0	0	0	0	0	0	0	0
AOCS_075_2_4	no_WGD	0	0	0	0	0	0	0	0	0	0
AOCS_075_2_4	no_WGD	0	0	0	0	0	0	0	0	0	0
AOCS_075_2_4	no_WGD	0	1.71261	2.31123	0	0	0	0	0	0	0
AOCS_075_2_4	no_WGD	0	2.42826	1.63621	2.22692	0	0	0	1.63621	0	1.63621
AOCS_075_2_4	no_WGD	0	0	0	0	2.52633	0	0	0	0	0
AOCS_075_2_4	no_WGD	0	0	0	0	0	0.845701	0	0.845701	0	0
AOCS_075_2_4	no_WGD	0	0	0	0.686612	0	0	0	0	0	0
AOCS_075_2_4	no_WGD	0	1.63156	0	1.63156	0	0	0	0	0	0
AOCS_075_2_4	no_WGD	0	0	0	0	0	0	0	0	0	1.6975
AOCS_075_2_4	no_WGD	0	0	1.72919	0	0	0	0	0	0	0
AOCS_075_2_4	no_WGD	0	1.58247	2.16722	2.16722	0	0	1.58247	0	0	1.58247
AOCS_075_2_4	no_WGD	0	1.19245	0	0	0	0	0	0	0	0
AOCS_075_2_4	no_WGD	0	1.40326	0	1.40326	0	0	0	0	0	0
AOCS_075_2_4	no_WGD	0.728701	0	0.728701	1.14574	0	0.728701	0	0	0	0
AOCS_075_2_4	no_WGD	0	0	0	0	0	0	0	0	0	0
AOCS_075_2_4	no_WGD	1.02945	0	1.02945	0	0	0	0	1.85608	0	0
AOCS_075_2_4	no_WGD	0	0	0	0	0	0	0	2.4098	0	0
AOCS_075_2_4	no_WGD	0	2.56643	0	0	0	0	0	0	0	0
AOCS_075_2_4	no_WGD	0	0	0	0	0	0	0	0	0	0
AOCS_075_2_4	no_WGD	0	2.36056	0	0	0	0	0	1.75759	0	1.75759
AOCS_075_2_4	no_WGD	0	1.20376	1.20376	0	1.20376	0	0	0	0	0
AOCS_075_2_4	no_WGD	0.63457	0	0.63457	0	0	0	0	0	0	0
AOCS_075_2_4	no_WGD	0	1.23536	0.595097	0.595097	0	0.595097	0	0	0	0.595097
AOCS_075_2_4	no_WGD	0	0	0	2.55212	0	0	0	0	0	2.55212
AOCS_075_2_4	no_WGD	0	1.95384	1.61684	0	0	0	0	0	0	0
AOCS_075_2_4	no_WGD	0	0	0.934271	0.934271	0	0	0	0	0	0
AOCS_075_2_4	no_WGD	0	0	1.10722	0	0	0	0	1.10722	0	0
AOCS_075_2_4	no_WGD	0	2.02139	1.45264	1.45264	0	1.45264	0	0	0	0
AOCS_075_2_4	no_WGD	0	1.21465	0	1.21465	0	0	1.21465	0	1.21465	0
AOCS_075_2_4	no_WGD	0	1.95818	0	0	0	0	0	0	0	0
AOCS_075_2_4	no_WGD	0	2.15566	0	0	0	0	0	0	0	0
AOCS_075_2_4	no_WGD	0	0.829347	0	0.829347	0	0	0.829347	0	0	0
AOCS_075_2_4	no_WGD	0	1.37966	0	0	0	0	1.37966	0	0	0
AOCS_075_2_4	no_WGD	0	0	0	0	0	0	0	0	0	0
AOCS_075_2_4	no_WGD	0	2.25929	0	0	0	0	0	0	0	0
AOCS_075_2_4	no_WGD	0	0	0	0	0	0	0	0	0	0
AOCS_075_2_4	no_WGD	0	0	0.967284	0	0	0	0	0	0	0
AOCS_075_2_4	no_WGD	0	1.17453	0	0	0	0	0	0	0	0
AOCS_075_2_4	no_WGD	0	1.38659	0	0	0	0	0	0.916531	0	0
AOCS_075_2_4	no_WGD	0	0.614394	0	0.614394	0	0	0	0	0	0
AOCS_075_2_4	no_WGD	1.14004	0	0.53589	0	0	0	0	0	0	0
AOCS_075_2_4	no_WGD	0	0	0	0	0	0	1.94728	0	0	0
AOCS_075_2_4	no_WGD	0	0	0	0	0	2.45139	0	0	0	2.45139
AOCS_075_2_4	no_WGD	0	0	0	1.73244	0	1.20213	1.20213	0	0	0
AOCS_075_2_4	no_WGD	0	1.83513	1.83513	1.83513	0	0	0	0	0	0
AOCS_075_2_4	no_WGD	0	0	0	2.54994	0	0	0	0	0	0
AOCS_075_2_4	no_WGD	0	2.53805	2.53805	2.53805	0	0	0	0	0	0
AOCS_075_2_4	no_WGD	0	0	2.23099	0	0	0	1.63988	0	1.63988	0
AOCS_075_2_4	no_WGD	0	1.07251	0	0	0	0	0	0	0	0
AOCS_075_2_4	no_WGD	0	0	0	0.975548	0	0	0.975548	0	0.975548	0
AOCS_075_2_4	no_WGD	0	0	0	1.12954	0	0	0	0.716434	0	0
AOCS_075_2_4	no_WGD	0	1.9703	0	0	0	0	0	0	0	0
AOCS_075_2_4	no_WGD	0	0	0	0	0	0	0	1.12167	0	0
AOCS_075_2_4	no_WGD	0	0	0	1.85806	0	0	0	0	0	0
AOCS_075_2_4	no_WGD	0	0.90123	0.90123	0.90123	0	0	0.90123	0	0	0
AOCS_075_2_4	no_WGD	1.15795	0	1.15795	0	0	0	0	0	0	0
AOCS_075_2_4	no_WGD	0	1.41165	0	0	0	0	0	0	0	0
AOCS_075_2_4	no_WGD	0	2.48904	2.48904	0	0	0	0	0	0	0
AOCS_075_2_4	no_WGD	0.71297	0.71297	0.940032	0.418724	0	0	0.418724	0	0.418724	0.940032
AOCS_075_2_4	no_WGD	0	0	0	1.36125	0	1.36125	1.36125	0	0	0
AOCS_075_2_4	no_WGD	0	1.72481	1.19566	0.766802	0	0	0	0	0	0
AOCS_075_2_4	no_WGD	0	0	0	0	0	0	0	0	0	0
AOCS_075_2_4	no_WGD	0	0	0	0	0	0	0	0	0	0
AOCS_075_2_4	no_WGD	0	0	0	0	0	0	0	0	0	0
AOCS_075_2_4	no_WGD	0	0	0	0	0	0	0	0	0	0.976578
AOCS_075_2_4	no_WGD	0	2.47897	0	0	0	0	0	2.47897	0	0
AOCS_075_2_4	no_WGD	0	1.18279	0	0	0	0	0	0	0	0
AOCS_075_2_4	no_WGD	0	2.58745	2.28062	1.50698	0	0	1.83572	1.50698	1.01398	1.01398
AOCS_075_2_4	no_WGD	0	1.5837	0	0	0	1.5837	0	0	0	0
AOCS_075_2_4	no_WGD	1.01927	0	1.51344	0	0	0	1.01927	0	0	0
AOCS_075_2_4	no_WGD	0	2.01207	0	0	0	0	0	0	0	0
AOCS_075_2_4	no_WGD	0	0	0	0	0	0	0	0	0	0
AOCS_075_2_4	no_WGD	0	2.44849	0	2.44849	0	0	0	0	0	0
AOCS_075_2_4	no_WGD	2.25241	0	0	0	0	0	2.25241	0	0	0
AOCS_075_2_4	no_WGD	0.849897	0	0	0	0	0	0	0	0	0
AOCS_075_2_4	no_WGD	0	0	1.77082	0	0	0	0	0	0	0
AOCS_075_2_4	no_WGD	0	0	0	0	0	0	0	2.48399	2.48399	0
AOCS_075_2_4	no_WGD	0	0	0	0	0	0	0	0	0	0
AOCS_075_2_4	no_WGD	1.2222	0.469165	0.469165	0	0.469165	0	0.469165	0.787238	0	0.469165
AOCS_075_2_4	no_WGD	0	0	1.00919	0	0	0	0	1.00919	0	0
AOCS_075_2_4	no_WGD	0	0.745814	0	0	0	0	0	0	0.745814	0
AOCS_075_2_4	no_WGD	0	1.25941	0	0	0	0	0	0	0	0
AOCS_075_2_4	no_WGD	0	0	0	0	0	0	0	1.24285	0	0
AOCS_075_2_4	no_WGD	0	0	1.06287	0	0	0	1.06287	1.06287	0	0
AOCS_075_2_4	no_WGD	0	2.5179	0	0	0	0	0	0	0	0
AOCS_075_2_4	no_WGD	0	0	2.73902	0	0	0	0	0	0	0
AOCS_075_2_4	no_WGD	0	0	0	2.22031	0	0	0	0	0	0
AOCS_075_2_4	no_WGD	0	1.43265	1.43265	0	0	0	0	0	0	0
AOCS_075_2_4	no_WGD	0	0	0	0.911785	0	0	0	0	0	0
AOCS_075_2_4	no_WGD	1.66931	2.26353	1.66931	0	0	0	0	0	0	0
AOCS_075_2_4	no_WGD	0	1.86172	0	1.86172	1.86172	0	0	0	0	0
AOCS_075_2_4	no_WGD	0	0	0	0	0	0	0	0	0	0
AOCS_075_2_4	no_WGD	0	0.760619	0	1.1876	0	0	0	0	0	0.760619
AOCS_075_2_4	no_WGD	0	0	0	0	0	0	0	1.3739	0	0
AOCS_075_2_4	no_WGD	0	1.42158	0	0	0	0	1.42158	1.42158	0	1.42158
AOCS_075_2_4	no_WGD	0	0	0	0	0	0	0	0	0	0
AOCS_075_2_4	no_WGD	0	0.842451	0.842451	1.29311	0	0	0.842451	0	0	0
AOCS_075_2_4	no_WGD	0	0	1.05438	1.05438	0	0	0	0	0	0
AOCS_075_2_4	no_WGD	0	0	0	0	0	0	1.10492	0	0	0
AOCS_075_2_4	no_WGD	1.08364	1.08364	0	1.08364	0	0	1.08364	0	0	0
AOCS_075_2_4	no_WGD	0	0	0	1.92821	0	0	0	0	0	0
AOCS_075_2_4	no_WGD	0	2.08842	0	0	0	0	0	0	0	0
AOCS_075_2_4	no_WGD	0	1.42854	0	1.99404	0	0	1.42854	0	0	0
AOCS_075_2_4	no_WGD	0	0	1.40233	0	0	0	1.40233	0	0	0
AOCS_075_2_4	no_WGD	1.43533	0	0	0	0	0	0	0	0	0
AOCS_075_2_4	no_WGD	0	1.31754	0.647842	0.647842	0	0	0	0.647842	0	0
AOCS_075_2_4	no_WGD	0	0	1.39521	1.39521	0	0	1.39521	0	0	0
AOCS_075_2_4	no_WGD	0	0	0	0	0	0	0	0	0	0
AOCS_075_2_4	no_WGD	1.51899	0	1.51899	0	0	1.51899	0	0	0	0
AOCS_075_2_4	no_WGD	0	1.1587	0	0	0	1.1587	0	0	0	0
AOCS_075_2_4	no_WGD	0	1.31488	0.646108	0.646108	0.646108	0	0	0	0	0
AOCS_075_2_4	no_WGD	0	2.04095	1.61318	1.84977	0.849973	0	0.849973	0	0	0
AOCS_075_2_4	no_WGD	0	0	0	1.99185	0	0	0	0	0	1.99185
AOCS_075_2_4	no_WGD	0	0	0	0	0	0	0	0	0	0
AOCS_075_2_4	no_WGD	0	0	1.02565	1.02565	0	0	0	0	0	0
AOCS_075_2_4	no_WGD	0	0	0	0	0	0	0	0	0	0
AOCS_075_2_4	no_WGD	2.61748	2.24785	0	0	1.65512	0	0	0	0	0
AOCS_075_2_4	no_WGD	0	0	0	0	0	0	1.54515	0	0	0
AOCS_075_2_4	no_WGD	0	0	0.63578	0	0	0	0	0	0	0
AOCS_075_2_4	no_WGD	1.15705	0	0	1.67917	0	1.15705	0	0	0	0
AOCS_075_2_4	no_WGD	0	0	0	0	0	0	1.26815	0	0	0
AOCS_075_2_4	no_WGD	0	0	0.743375	0	0	0	0	0	0	0
AOCS_075_2_4	no_WGD	0	0	0	0	0	0	1.5545	0	0	0
AOCS_075_2_4	no_WGD	0	0	0	0	0	0	0	0	0	0
AOCS_075_2_4	no_WGD	0	0	0	0	0	1.12111	0	0	0	0
AOCS_075_2_4	no_WGD	0	1.52094	0	0	0	0	0	0	0	0
AOCS_075_2_4	no_WGD	0	0	0	0	0	0	0	0	0	0
AOCS_075_2_4	no_WGD	1.10478	1.10478	0	1.10478	0	0	0	0	0	1.10478
AOCS_075_2_4	no_WGD	0	0	0.984805	0	0	0	0	0	0	0
AOCS_075_2_4	no_WGD	1.71897	2.31821	0	0	0	0	0	0	0	0
AOCS_075_2_4	no_WGD	0	1.14567	0	1.14567	0	0	0	0	0	0
AOCS_075_2_4	no_WGD	0	0	0	0	0	0	0	0	0	0
AOCS_075_2_4	no_WGD	0	0	0	0	0	0	0	0	0	0
AOCS_075_2_4	no_WGD	0	1.34257	0	1.34257	0	0	1.34257	0	0	0
AOCS_075_2_4	no_WGD	0	0	0.786846	0	0	0	0	0	0	0
AOCS_075_2_4	no_WGD	0	1.54283	0	0	0	0	0	0	1.54283	0
AOCS_075_2_4	no_WGD	0	0	0	0	0	0	0	0	0	0
AOCS_075_2_4	no_WGD	0	1.03703	1.53507	0	0	0	0	0	0	0
AOCS_075_2_4	no_WGD	0	0	0	1.47071	0	1.47071	0	0	0	0
AOCS_075_2_4	no_WGD	0	0	0	0.519149	0	0	0	0	0	0
AOCS_075_2_4	no_WGD	1.29254	1.29254	0	0	0	0	1.29254	0	0	0
AOCS_075_2_4	no_WGD	1.04259	0	0	1.04259	0	0	0	0	0	0
AOCS_075_2_4	no_WGD	0	0	0	0	0	0	0	0	0	0
AOCS_075_2_4	no_WGD	1.04449	0	0.652835	0	0	0	0	0.652835	0	0
AOCS_075_2_4	no_WGD	1.62106	0	0	1.62106	0	0	1.62106	0	0	1.62106
AOCS_075_2_4	no_WGD	0	0.947704	0.947704	1.42541	0	0	0	0	0	0
AOCS_075_2_4	no_WGD	1.11515	0	0	1.11515	0	1.11515	0	0	0	0
AOCS_075_2_4	no_WGD	0	1.18673	0	1.18673	0	0	0	0	0	0
AOCS_075_2_4	no_WGD	0	0	2.56311	2.56311	0	0	0	0	0	0
AOCS_075_2_4	no_WGD	0	2.52316	3.17537	0	0	0	2.52316	2.52316	0	0
AOCS_075_2_4	no_WGD	0	0	0	1.13711	0	0	0	0	0	0
AOCS_075_2_4	no_WGD	0	1.26068	1.80099	1.26068	0	0	0	0	0	0
AOCS_075_2_4	no_WGD	0	0.872041	0	1.33067	0	0	0	0	0	0
AOCS_075_2_4	no_WGD	0	1.17407	1.17407	0	0	0	0	0	0	0
AOCS_075_2_4	no_WGD	0.615096	0	0	0.993129	0	0	0.615096	0	0	0
AOCS_075_2_4	no_WGD	0	1.43192	1.75442	0.952959	0	0	0	0	0	0
AOCS_075_2_4	no_WGD	1.3318	0	1.3318	1.3318	0	0	0	0	0	0
AOCS_075_2_4	no_WGD	0	2.5179	0	0	0	0	0	0	0	0
AOCS_075_2_4	no_WGD	0	0	0	0	0	0	0	0	0	0
AOCS_075_2_4	no_WGD	0	1.2345	0	1.2345	0	0	0	0	0	0
AOCS_075_2_4	no_WGD	0	1.22304	0	0	0	0	0	0	0	0
AOCS_075_2_4	no_WGD	0	1.28881	0	0.839078	0	0	1.28881	0	0	0.839078
AOCS_075_2_4	no_WGD	0	2.50438	0	0	0	0	0	0	0	0
AOCS_075_2_4	no_WGD	0	2.48702	0	0	0	2.48702	0	0	0	2.48702
AOCS_075_2_4	no_WGD	0	0	0	0	0	0	0	0	0	0
AOCS_075_2_4	no_WGD	0	0	0	2.16585	0	0	0	0	0	0
AOCS_075_2_4	no_WGD	0	0	1.40534	0	0	0	0	0	0	0
AOCS_075_2_4	no_WGD	0.738378	0	0	0	0	0	0.738378	0	0	0
AOCS_075_2_4	no_WGD	0.664437	0.664437	0	1.06015	0	0	0	0	0	0
AOCS_075_2_4	no_WGD	0	0	0	2.36318	0	0	0	0	0	0
AOCS_075_2_4	no_WGD	0	1.43362	0	0	0	0	0	0	0	0
AOCS_075_2_4	no_WGD	0	3.33578	0	0	0	2.30592	0	0	0	0
AOCS_075_2_4	no_WGD	0	0	1.05609	0	0	0	1.05609	1.05609	0	0
AOCS_075_2_4	no_WGD	0	0	0	0	0	0	0	0	0	0
AOCS_075_2_4	no_WGD	1.6072	0	0	0	0	0	0	0	0	0
AOCS_075_2_4	no_WGD	0.797287	0.476083	0	0.476083	0	0	0	0	0.797287	0
AOCS_075_2_4	no_WGD	0	2.53698	2.53698	2.53698	0	0	0	0	0	0
AOCS_075_2_4	no_WGD	0	0	1.08675	1.08675	0	0	1.08675	0	0	0
AOCS_075_2_4	no_WGD	0	0	0	0	0	0.981246	0	0	0	0
AOCS_075_2_4	no_WGD	0	1.69026	0	1.69026	0	0	1.69026	0	0	0
AOCS_075_2_4	no_WGD	0	2.0743	0	0	0	0	0	0	0	0
AOCS_075_2_4	no_WGD	0	0	0.767915	0.767915	0	0	0.767915	0	0	0
AOCS_075_2_4	no_WGD	0	0	1.46955	0	0	0	0	0	0	0
AOCS_075_2_4	no_WGD	0	2.15296	0	0	0	0	0	0	0	0
AOCS_075_2_4	no_WGD	0	0	0	0	0	0	0	0	0	0
AOCS_075_2_4	no_WGD	0	0	0	0	0	0	0	1.4733	0	0
AOCS_075_2_4	no_WGD	0	0	2.41349	3.45058	0	0	0	2.41349	0	2.41349
AOCS_075_2_4	no_WGD	0	0.516325	0.855146	0.855146	0	0	0	0.855146	0	0
AOCS_075_2_4	no_WGD	0	0	0.655362	0	0	0	0	0	0.655362	0
AOCS_075_2_4	no_WGD	0	0	0	1.19824	0	0	0	0	0	0
AOCS_075_2_4	no_WGD	0	0	0	0	0	0	0	0	0	0
AOCS_075_2_4	no_WGD	0	1.29987	0	0	0	0	0	0	0	0
AOCS_075_2_4	no_WGD	0	0	0	1.17701	0	0	0	0	0	0
AOCS_075_2_4	no_WGD	0.790448	0.471373	1.03197	0	0	0	0.790448	0.471373	0	0
AOCS_075_2_4	no_WGD	0	1.229	1.229	0	0	0	0	0	1.229	0
AOCS_075_2_4	no_WGD	0	0	0	0	0	0	0	0	0	0
AOCS_075_2_4	no_WGD	0	1.31064	1.31064	0	0	0	0	1.31064	0	0
AOCS_075_2_4	no_WGD	0	1.18943	0	0	0	0	0	0	0	0
AOCS_075_2_4	no_WGD	0	0.997159	0	0	0	0	0	0.997159	0	0
AOCS_075_2_4	no_WGD	0	1.1861	0	1.1861	0	0	0	0	0	0
AOCS_075_2_4	no_WGD	0	1.43753	0	0	0	1.43753	0	2.00425	0	0
AOCS_075_2_4	no_WGD	0	1.71038	0	1.18342	0	0	0	1.18342	0	0
AOCS_075_2_4	no_WGD	0	2.43081	0	0	0	0	0	0	0	0
AOCS_075_2_4	no_WGD	0	1.25941	0	0	0	0	0	0	0	0
AOCS_075_2_4	no_WGD	0.575063	0	0	0	0	0	0	0	0	0.575063
AOCS_075_2_4	no_WGD	0	0.822419	0	0.822419	0	0	0	0	0.822419	0
AOCS_075_2_4	no_WGD	0	0	0	0	0	0	0	0	0	0
AOCS_075_2_4	no_WGD	0	0.532297	0	0.877832	0	0	0	0.532297	0	0
AOCS_075_2_4	no_WGD	0	0	0	0	0	0	1.79218	0	0	0
AOCS_075_2_4	no_WGD	1.01825	1.01825	1.01825	0	0	0	0	1.01825	0	0
AOCS_075_2_4	no_WGD	0	1.55923	0	0	0	1.55923	0	0	0	0
AOCS_075_2_4	no_WGD	0	1.97617	1.41282	0	0	0	0	0	0	0
AOCS_075_2_4	no_WGD	0.513695	0	0	0.513695	0	0	0	0.513695	0	0
AOCS_075_2_4	no_WGD	0	1.64458	1.64458	0	0	0	0	0	0	1.64458
AOCS_075_2_4	no_WGD	0	0	2.50438	0	0	0	0	0	0	0
AOCS_075_2_4	no_WGD	0	2.57423	1.95453	0	1.95453	0	0	0	0	0
AOCS_075_2_4	no_WGD	0	0	0	0	0	0	0	0	0	0
AOCS_075_2_4	no_WGD	0	2.90941	2.26934	2.90941	0	0	0	0	0	0
AOCS_075_2_4	no_WGD	0.792097	0.792097	0	0	0	0	0	0	0	0
AOCS_075_2_4	no_WGD	1.53966	1.53966	0	0	0	0	1.53966	0	0	0
AOCS_075_2_4	no_WGD	0	1.27722	1.27722	0	0	0	1.27722	0	0	0
AOCS_075_2_4	no_WGD	0	0	0	0	1.61716	0	0	0	0	0
AOCS_075_2_4	no_WGD	1.26861	0	0.823278	0	0	0	0	0	0	0
AOCS_075_2_4	no_WGD	0	0	0	0	2.32069	0	0	0	0	2.32069
AOCS_075_2_4	no_WGD	0	0	0	0	0	0.930534	0	0.930534	0	0
AOCS_075_2_4	no_WGD	0	0	0	0	0	1.97778	1.97778	0	0	0
AOCS_075_2_4	no_WGD	0	0	0	0	0	0	0	0	0	0
AOCS_075_2_4	no_WGD	1.61104	0	1.61104	1.61104	0	0	0	2.199	0	0
AOCS_075_2_4	no_WGD	0	0	0	0	0	1.10885	1.10885	0	0	0
AOCS_075_2_4	no_WGD	0	1.09915	0	1.09915	0	0	1.09915	0	0	0
AOCS_075_2_4	no_WGD	0	0	0	0	0	0	1.46225	0	0	0
AOCS_075_2_4	no_WGD	0	0	0	0	0	0	0	0	1.01701	0
AOCS_075_2_4	no_WGD	0	0	0	0	0	0	1.11144	0	0	0
AOCS_075_2_4	no_WGD	0	1.51843	1.51843	0	0	0	0	0	0	0
AOCS_075_2_4	no_WGD	0	1.28209	0	1.28209	0	1.28209	0	0	0	1.28209
AOCS_075_2_4	no_WGD	0.626638	0.626638	0	0	0	0.626638	0	0	0.626638	0
AOCS_075_2_4	no_WGD	1.27984	0	0	0	0	0	0	0	0	1.27984
AOCS_075_2_4	no_WGD	0	0	0	0	0	0	0	0	0	0
AOCS_075_2_4	no_WGD	0	0	0	0	0	0	0	0	0	0
AOCS_075_2_4	no_WGD	0	0	0	1.75958	0	0	0	0	0	0
AOCS_075_2_4	no_WGD	0	0	1.56699	0	0	1.06336	0	0	0	0
AOCS_075_2_4	no_WGD	0	0	1.89074	0	0	0	0	0	0	0
AOCS_075_2_4	no_WGD	0	0	0	0	0	0	0	0	0	0
AOCS_075_2_4	no_WGD	0	2.31492	0	2.31492	0	0	2.31492	0	0	0
AOCS_075_2_4	no_WGD	0	1.34257	0	0	0	0	0	0	0	0
AOCS_075_2_4	no_WGD	1.84583	1.84583	2.83321	1.84583	0	0	0	0	0	0
AOCS_075_2_4	no_WGD	0	1.02245	0	0	0	0	1.02245	0	0	0
AOCS_075_2_4	no_WGD	1.04057	2.31788	2.86091	2.86091	0	1.87065	1.53937	2.11906	1.04057	1.04057
AOCS_075_2_4	no_WGD	0	0	0	0.95159	0	0	0	0	0	0
AOCS_075_2_4	no_WGD	0	0	0	0	0	0	0	0	0	0
AOCS_075_2_4	no_WGD	0	1.65352	0.878984	1.33944	0.878984	0	0	0	0	0
AOCS_075_2_4	no_WGD	0	1.74656	0	0	0	0	0	0	0	0
AOCS_075_2_4	no_WGD	0.63754	0.63754	0.63754	0	0	0	0.63754	0	0	0
AOCS_075_2_4	no_WGD	0	1.25995	0	0	0	0	0	1.25995	0	1.25995
AOCS_075_2_4	no_WGD	0	0	0	1.2789	0	0	0	0	0	1.2789
AOCS_075_2_4	no_WGD	0	1.41235	0	0	0	0	0	0	0	0
AOCS_075_2_4	no_WGD	1.37214	0.904982	0	0	0	0	0	0	0	0
AOCS_075_2_4	no_WGD	1.16931	0.74663	0	0.74663	0	0	0	0	0	0
AOCS_075_2_4	no_WGD	0	0	0	0	0	0	2.38706	0	0	0
AOCS_075_2_4	no_WGD	0	0	0	0	0	0	0	0	0	0
AOCS_075_2_4	no_WGD	0	0	0	1.0388	0	0	0	0	0	0
AOCS_075_2_4	no_WGD	0	2.50644	0	0	0	2.50644	0	0	0	0
AOCS_075_2_4	no_WGD	0	1.30025	0	1.30025	0	0	1.30025	0	0	0
AOCS_075_2_4	no_WGD	0	0	0	1.90133	0	0	0	0	0	0
AOCS_075_2_4	no_WGD	0	1.22321	2.10343	0	0	0	1.7572	1.22321	0	0
AOCS_075_2_4	no_WGD	0	1.20491	0	1.20491	0	0	0	0	0	0
AOCS_075_2_4	no_WGD	1.31621	0	0	0	0	0	0	0	0	0
AOCS_075_2_4	no_WGD	0	0	1.39658	0	0	0	0	0	0	0
AOCS_075_2_4	no_WGD	0	0	1.24373	0	0	0	0	0	0	0
AOCS_075_2_4	no_WGD	0	1.1146	1.1146	1.1146	0	0	0	0	0	0
AOCS_075_2_4	no_WGD	0	0	0	0	0	0	0	0	0	0
AOCS_075_2_4	no_WGD	0	1.90863	0	1.90863	0	0	0	0	0	0
AOCS_075_2_4	no_WGD	0	0	0	2.03804	0	0	1.69569	0	1.17099	0
AOCS_075_2_4	no_WGD	0	0	0	0	0	0	0	0	0	0
AOCS_075_2_4	no_WGD	0	0.797489	0	1.23545	0	0	0.797489	0	0	0
AOCS_075_2_4	no_WGD	0	0	0	1.26632	0	0	0	0	0	0
AOCS_075_2_4	no_WGD	0	0	0	0	0	0	0	1.74111	0	0
AOCS_075_2_4	no_WGD	0.997483	0	0	0.997483	0	0	0	0	0	0
AOCS_075_2_4	no_WGD	0	1.34069	0	2.2476	0	0	0	0	0	0
AOCS_075_2_4	no_WGD	0	0	0	1.93401	0	0	0	0	0	0
AOCS_075_2_4	no_WGD	0	0	0	0	0	0	0	0	0	0
AOCS_075_2_4	no_WGD	0	0	0	0	0	0	0	0	0	0
AOCS_075_2_4	no_WGD	0	0	0	0	0	1.18752	0	0	0	0
AOCS_075_2_4	no_WGD	1.80141	1.80141	0	0	0	0	0	0	0	0
AOCS_075_2_4	no_WGD	0	0	0	0	0	0	1.7063	1.7063	0	0
AOCS_075_2_4	no_WGD	0	1.61749	0	0	0	0	0	0	0	0
AOCS_075_2_4	no_WGD	0	0	1.18373	0	0	0	1.18373	0	0	0
AOCS_075_2_4	no_WGD	0.773342	0	0	0.773342	0	0	0.773342	0	0	0
AOCS_075_2_4	no_WGD	2.2803	2.2803	2.92097	0	0	0	0	0	0	0
AOCS_075_2_4	no_WGD	0	0	0	1.00052	0	0	0	0	0	0
AOCS_075_2_4	no_WGD	0	0	0	0	0	0	0	0	0	0
AOCS_075_2_4	no_WGD	1.32243	0	0	1.32243	0	0	0	0	0	0
AOCS_075_2_4	no_WGD	0.729145	0	1.66643	0	0	0	0	0	0	0
AOCS_075_2_4	no_WGD	0	2.75404	2.75404	0	0	0	2.12261	0	0	0
AOCS_075_2_4	no_WGD	0	0	0	0	0	0	0	0	0	0
AOCS_075_2_4	no_WGD	0	1.67528	0	1.67528	0	0	0	0	0	0
AOCS_075_2_4	no_WGD	0	1.1806	0	0	0	0	0	1.1806	0	0
AOCS_075_2_4	no_WGD	0	1.00204	0	0	0	0	0	0	1.00204	0
AOCS_075_2_4	no_WGD	0	0	0	0	0	0	0	1.36287	0	0
AOCS_075_2_4	no_WGD	0	1.80035	0	1.26013	0	0	1.26013	0	0	0
AOCS_075_2_4	no_WGD	0	0	0	0	0	0	0	0	0	2.55431
AOCS_075_2_4	no_WGD	0.799236	0	0	0	0	0	0	0	0	0
AOCS_075_2_4	no_WGD	0	0	0	3.16663	0	0	0	0	0	0
AOCS_075_2_4	no_WGD	0	2.66052	0	2.28942	0	0	0	0	0	0
AOCS_075_2_4	no_WGD	0	0	0	0	0	0	0	0	0	1.11763
AOCS_075_2_4	no_WGD	0	0	1.64695	0	0	1.64695	2.23882	0	1.64695	0
AOCS_075_2_4	no_WGD	0	0	1.73397	0	0	0	0	0	1.20344	0
AOCS_075_2_4	no_WGD	0	0	0	1.46813	0	0	0	0	0	0
AOCS_075_2_4	no_WGD	0	0	0	2.45236	0	0	0	0	0	0
AOCS_075_2_4	no_WGD	0	0.645461	0	0	0	0	0	0	0	0
AOCS_075_2_4	no_WGD	0	0	0.687791	0	0	0	0	0	0	0.687791
AOCS_075_2_4	no_WGD	0	0	1.54197	0	0	0	0	0	0	0
AOCS_075_2_4	no_WGD	1.59896	0	0	0	0	0	0	0	0	0
AOCS_075_2_4	no_WGD	0	0	0	1.76277	0	0	0	0	0	0
AOCS_075_2_4	no_WGD	0	2.4543	0	0	0	0	0	2.4543	0	0
AOCS_075_2_4	no_WGD	0	1.41683	0	1.1258	0	0	0	0.713607	0	0
AOCS_075_2_4	no_WGD	1.55245	1.55245	0	0	0	0	1.55245	0	0	0
AOCS_075_2_4	no_WGD	0	1.10088	0.694852	0	0	0	0	0	0	0
AOCS_075_2_4	no_WGD	0	0	1.75245	0	0	0	0	0	0	0
AOCS_075_2_4	no_WGD	0	0	0	0	0	0	0	1.67036	0	0
AOCS_075_2_4	no_WGD	0	1.36212	0	0	0	0	0	1.36212	0	0
AOCS_075_2_4	no_WGD	0	0	0	0	0	0	0	0.794949	0	0
AOCS_075_2_4	no_WGD	0	0	0	1.33674	0	0	1.33674	0	0	1.33674
AOCS_075_2_4	no_WGD	0	0	0	0	0	0	0	0	0	0
AOCS_075_2_4	no_WGD	0	0	0	0	0	0	0	0	0	0
AOCS_075_2_4	no_WGD	0	0	0	0	0	0	0	1.5977	0	1.5977
AOCS_075_2_4	no_WGD	0	1.39453	0.698642	0.698642	0	0	0	0	0	0
AOCS_075_2_4	no_WGD	0.379208	0.653498	0.379208	0.379208	0	0	0	0	0	0
AOCS_075_2_4	no_WGD	0	0	0	0	0	0	0	0	0	1.09648
AOCS_075_2_4	no_WGD	0	0	0	0	0	0	0	0	0	0
AOCS_075_2_4	no_WGD	0	0	0	0	0	0	0	1.15378	0	0
AOCS_075_2_4	no_WGD	0	0	0	0	0	0	1.49225	0	0	0
AOCS_075_2_4	no_WGD	0	0	0	0	0	0	0	1.04116	1.04116	0
AOCS_075_2_4	no_WGD	0	0	0	0	0	0	0	0	0	0
AOCS_075_2_4	no_WGD	0	1.02097	0	1.02097	0	0	0	0	0	0
AOCS_075_2_4	no_WGD	0	0	0	1.01364	0	0	1.01364	0	0	0
AOCS_075_2_4	no_WGD	0	1.82241	0	0	0	0	0	0	0	0
AOCS_075_2_4	no_WGD	1.60339	0	1.60339	0	0	0	0	0	1.60339	0
AOCS_075_2_4	no_WGD	0	0	0	0	0	0	0	1.62629	0	0
AOCS_075_2_4	no_WGD	0	2.54668	2.54668	3.19987	0	2.54668	0	0	0	0
AOCS_075_2_4	no_WGD	0.996836	0.996836	0.617802	0	0	0.617802	0	0	0	0
AOCS_075_2_4	no_WGD	0	0	0	0	0	0	0	1.45869	0	0
AOCS_075_2_4	no_WGD	0.831904	0.831904	0	0	0	0	0	0	0.831904	0
AOCS_075_2_4	no_WGD	1.29177	1.29177	0	1.29177	0	0	0	0	0	0
AOCS_075_2_4	no_WGD	1.53966	0	0	0	0	0	0	0	0	0
AOCS_075_2_4	no_WGD	0	2.31327	0	1.39521	0	0	0	0	0	0
AOCS_075_2_4	no_WGD	0	0	1.7972	0	0	0	0	0	0	0
AOCS_075_2_4	no_WGD	0	2.29702	0	0	0	0	0	0	0	0
AOCS_075_2_4	no_WGD	0	1.31124	0	0	0	0	1.31124	1.31124	0	0
AOCS_075_2_4	no_WGD	0	0	0.746981	0	0	0.746981	0	0	0	0
AOCS_075_2_4	no_WGD	0	0	0	3.12513	0	0	0	0	0	0
AOCS_075_2_4	no_WGD	0	2.53698	1.91997	2.53698	0	0	0	1.91997	0	0
AOCS_075_2_4	no_WGD	0	2.03399	0	0	0	2.03399	2.03399	0	0	0
AOCS_075_2_4	no_WGD	0	2.41721	2.05536	2.89171	1.4827	2.05536	2.05536	2.41721	1.4827	1.4827
AOCS_075_2_4	no_WGD	0	0	0	0	0	0	1.98804	0	0	0
AOCS_075_2_4	no_WGD	0	0.737352	0	0.737352	0	0	0	0.737352	0	0
AOCS_075_2_4	no_WGD	0	1.42182	0	0	0	1.42182	0	0	0	0
AOCS_075_2_4	no_WGD	0	2.20115	1.61297	0	0	0	0	0	0	0
AOCS_075_2_4	no_WGD	0	0	0	0	0	0	0	0	0	0
AOCS_075_2_4	no_WGD	0	2.36492	1.76158	0	0	0	0	0	1.76158	0
AOCS_075_2_4	no_WGD	1.14159	0	0	1.14159	0	0.725552	0	0	0	0
AOCS_075_2_4	no_WGD	0	2.92346	2.28267	1.36973	0	0	1.36973	1.36973	0	1.36973
AOCS_075_2_4	no_WGD	0	2.22398	2.22398	2.22398	0	0	0	0	0	0
AOCS_075_2_4	no_WGD	0	2.31945	0	0	0	0	0	0	0	0
AOCS_075_2_4	no_WGD	0	1.10397	0	1.61587	0	0	0	0	0	0
AOCS_075_2_4	no_WGD	0	0	0	0	0	0	0	0	0	0
AOCS_075_2_4	no_WGD	0	0	1.76438	0	0	0	0	0	0	0
AOCS_075_2_4	no_WGD	0	0	0	2.45625	0	0	0	0	0	0
AOCS_075_2_4	no_WGD	0	0	2.50438	0	0	0	0	0	0	0
AOCS_075_2_4	no_WGD	0	0	0	0.972469	0	0	0.972469	0	0	0
AOCS_075_2_4	no_WGD	0	0	0	0	0	0	0	0	0	0
AOCS_075_2_4	no_WGD	0	0	0.731766	1.14978	0	0	0.731766	0	0	0
AOCS_075_2_4	no_WGD	0	1.31104	0	0	0	0	0	0	0	0
AOCS_075_2_4	no_WGD	0	0.695354	0	0.695354	0	1.10155	1.10155	0	0	0
AOCS_075_2_4	no_WGD	0	1.03457	1.03457	0	0	0	1.03457	0	0	0
AOCS_075_2_4	no_WGD	1.24198	1.24198	1.24198	0	0	0	0	0	0	0
AOCS_075_2_4	no_WGD	0	2.00731	1.44023	1.44023	0	0	1.44023	0	0	0
AOCS_075_2_4	no_WGD	0	0	0	1.46199	0	0	0	0	0	0
AOCS_075_2_4	no_WGD	0	1.70557	0	2.30349	0	0	0	0	0	0
AOCS_075_2_4	no_WGD	0	1.00522	0	0	0	0	0	1.00522	0	0
AOCS_075_2_4	no_WGD	0	2.05744	0	0	0	0	0	2.05744	0	0
AOCS_075_2_4	no_WGD	0	0	1.30533	0	0	0	0	0	0	0
AOCS_075_2_4	no_WGD	0	0	0	0	0	0	0	0	0	0
AOCS_075_2_4	no_WGD	0	1.41165	0	0	0	0	0	0	0	0
AOCS_075_2_4	no_WGD	0	0	0	1.49225	0	0	0	0	1.19333	0
AOCS_075_2_4	no_WGD	0	0	0	1.96028	1.39888	0	0	1.39888	0	0
AOCS_075_2_4	no_WGD	0	0	0	0	0	0	0	0	0	0
AOCS_075_2_4	no_WGD	0	0	0	0	0	0	1.57453	0	0	1.57453
AOCS_075_2_4	no_WGD	0	0	0	0	0	0	0	0	0	0
AOCS_075_2_4	no_WGD	0	0	0	0	0	0	0	0	0.818362	0
AOCS_075_2_4	no_WGD	0	0	0	0	0	0	0	0	0	0
AOCS_075_2_4	no_WGD	0	2.42656	0	0	0	0	2.42656	0	0	0
AOCS_075_2_4	no_WGD	0	1.6309	0	1.6309	0	0	0	0	0	1.6309
AOCS_075_2_4	no_WGD	0	0	0	1.80479	0	0	0	0	0	0
AOCS_075_2_4	no_WGD	1.40256	2.32208	1.40256	1.40256	0	1.40256	1.40256	0	0	0
AOCS_075_2_4	no_WGD	0	0	1.04223	0	0	0	0	0	0	0
AOCS_075_2_4	no_WGD	0	0	0	0	0	0	0	0	0	0
AOCS_075_2_4	no_WGD	0	0	1.49172	0	0	0	0	0	0	0
AOCS_075_2_4	no_WGD	0	0	0	2.65641	0	0	2.03111	0	0	0
AOCS_075_2_4	no_WGD	0	1.89794	0	0	0	0	0	0	0	0
AOCS_075_2_4	no_WGD	0	0	0	1.1175	0	0	0	0	0	0
AOCS_075_2_4	no_WGD	0	1.90278	1.90278	0	0	0	0	0	0	0
AOCS_075_2_4	no_WGD	0	0	1.73033	0	0	0	0	0	0	0
AOCS_075_2_4	no_WGD	0	0	0	0	0	0	0	0	0	0
AOCS_075_2_4	no_WGD	1.50712	0	0	0	0	0	0	0	0	0
AOCS_075_2_4	no_WGD	0.807198	0	1.05167	0	0	0	0	0	0.482926	0
AOCS_075_2_4	no_WGD	0	2.06462	0	0	0	0	0	0	0	0
AOCS_075_2_4	no_WGD	0	0	0	3.18421	0	0	0	2.53164	0	0
AOCS_075_2_4	no_WGD	1.14028	1.65924	0	1.14028	0	0	0	0	0	0
AOCS_075_2_4	no_WGD	0	0	0	1.29139	0	0	0	0	0	0
AOCS_075_2_4	no_WGD	0	0	0	0	0	1.37721	0	0	0	0
AOCS_075_2_4	no_WGD	0	0.997267	0	0	0	0	0	0	0	0
AOCS_075_2_4	no_WGD	0	1.34687	0	0	0	0	0	0	0	0
AOCS_075_2_4	no_WGD	0	1.66339	0	0	0	0	0	0	0	0
AOCS_075_2_4	no_WGD	0	1.94677	1.94677	0	0	1.94677	0	0	1.94677	0
AOCS_075_2_4	no_WGD	1.0945	0	0	0	0	0	0	0	0	0
AOCS_075_2_4	no_WGD	0	1.26678	0	0	0	0	0	0.821847	0	0
AOCS_075_2_4	no_WGD	0	0	0	0	0	0	0	0	0	0
AOCS_075_2_4	no_WGD	0.807061	0	0	0	0	0	0	0	0.807061	0.807061
AOCS_075_2_4	no_WGD	0	1.19889	0	1.19889	0	0	1.19889	0	0	0
AOCS_075_2_4	no_WGD	0	2.52951	2.52951	2.52951	0	0	2.52951	0	0	0
AOCS_075_2_4	no_WGD	0	0	0	0	0	0	1.86817	0	0	0
AOCS_075_2_4	no_WGD	0	1.34131	0	0	0	1.34131	1.34131	0	0	0
AOCS_075_2_4	no_WGD	1.51997	1.02462	0	1.51997	0	0	0	0	0	0
AOCS_075_2_4	no_WGD	0	0	0	0	0	0	0	0	0	0
AOCS_075_2_4	no_WGD	0.924071	0.924071	0	0.924071	0	0.924071	0	0	0	0
AOCS_075_2_4	no_WGD	0	0	0.99158	0.99158	0	0.99158	0	0	0	0.99158
AOCS_075_2_4	no_WGD	0	0	0	0	0	0	0	0	0	0
AOCS_075_2_4	no_WGD	1.34069	0.879973	0	0	0	0	0	0.879973	0	0
AOCS_075_2_4	no_WGD	0.756755	0.756755	0.756755	0	0	0	0.756755	0	0	0
AOCS_075_2_4	no_WGD	0	1.06498	1.06498	0	0	0	1.06498	0	0	0
AOCS_075_2_4	no_WGD	0	1.76961	0	0	0	0	1.23381	0	0	0
AOCS_075_2_4	no_WGD	0	0.863783	1.32022	0	0	0.863783	0.863783	0	0	0
AOCS_075_2_4	no_WGD	0	0	0	1.64864	0	0	0	0	0	0
AOCS_075_2_4	no_WGD	0	0	1.14304	0	0	0	1.66252	0	0	0
AOCS_075_2_4	no_WGD	0	0	2.18523	0	0	0	0	0	0	0
AOCS_075_2_4	no_WGD	0	0	0	2.26006	0	0	0	0	0	0
AOCS_075_2_4	no_WGD	0	0.976063	0.976063	0.976063	0.976063	0	0	0	0	0
AOCS_075_2_4	no_WGD	1.62432	1.62432	0	0	0	0	0	0	0	0
AOCS_075_2_4	no_WGD	0	0	0	1.21757	0	0	0	1.21757	0	0
AOCS_075_2_4	no_WGD	0	0	0	1.78471	0	0	0	0	0	0
AOCS_075_2_4	no_WGD	0	0	0	1.44318	0	0	1.44318	1.44318	0	0
AOCS_075_2_4	no_WGD	0	0	0	0.685682	0	0	0	0	0	0.685682
AOCS_075_2_4	no_WGD	0	0	0	0.806923	0	0.806923	0	0	0	0
AOCS_075_2_4	no_WGD	0	0.913033	1.38222	0	0	0	0	0	0	0
AOCS_075_2_4	no_WGD	1.73186	0	0	0	0	0	0	1.20164	0	0
AOCS_075_2_4	no_WGD	0	1.08196	0	0	0	0	0	0	0	0
AOCS_075_2_4	no_WGD	0.449095	0.449095	0	0.449095	0	0.449095	0	0	0	0
AOCS_075_2_4	no_WGD	0	0	0	0	0	0	0	0	0	1.12587
AOCS_075_2_4	no_WGD	0	0	0	0	0	0	0	0	0	0
AOCS_075_2_4	no_WGD	0	1.30966	0	1.30966	0	0	0	0	0	0
AOCS_075_2_4	no_WGD	0	0	1.24637	0	0	0	0	0	0	0
AOCS_075_2_4	no_WGD	0	0	0	0	0	0	0	0	0	0
AOCS_075_2_4	no_WGD	0	0.766802	1.49484	1.49484	0	0	0	0	0	0
AOCS_075_2_4	no_WGD	0	0	0	0	0	0	0	0	0	0
AOCS_075_2_4	no_WGD	0	0	0	1.29619	0	0	0	0	0	0
AOCS_075_2_4	no_WGD	0	0	0.780001	0.780001	0	0	0	0	0	0.464198
AOCS_075_2_4	no_WGD	0	1.4856	0	1.4856	1.4856	0	0	0	0	0
AOCS_075_2_4	no_WGD	1.40674	0	0	0	0	0	0	0	0	0
AOCS_075_2_4	no_WGD	0	0	0	0	0	0	0	0	0	0
AOCS_075_2_4	no_WGD	0	0	0	0	0	0	0	0.635195	0	0
AOCS_075_2_4	no_WGD	0	1.19197	1.19197	0	0	0	1.19197	0	0	0
AOCS_075_2_4	no_WGD	0	2.02224	0	0	0	0	0	1.4534	0	0
AOCS_075_2_4	no_WGD	0	0.809821	0	0	0	0	0	0	0.809821	0
AOCS_075_2_4	no_WGD	0	2.35278	0	0	0	0	0	2.35278	0	2.35278
AOCS_075_2_4	no_WGD	0	1.59113	2.17686	1.59113	0	0	0	0	0	0
AOCS_075_2_4	no_WGD	0	1.13596	0	0	0	0	0	0	0	0
AOCS_075_2_4	no_WGD	0	0	0	1.45869	0	0	0	0	0	0
AOCS_075_2_4	no_WGD	0	0	0	2.61376	0	0	0	0	0	0
AOCS_075_2_4	no_WGD	0	1.38278	0	1.38278	0	0	0	0	0	0
AOCS_075_2_4	no_WGD	0	0	0	0	0	0	0	0	0	0
AOCS_075_2_4	no_WGD	0	0	0	1.58432	0	0	0	0	0	0
AOCS_075_2_4	no_WGD	0	2.28663	0	1.37302	0	0	0	0	0	0
AOCS_075_2_4	no_WGD	0	0	0.985962	0	0	0	0	0	0.985962	0
AOCS_075_2_4	no_WGD	0	1.73416	0	0	0	0	0	0	0	0
AOCS_075_2_4	no_WGD	0	0	0.96931	0	0	0	0	0	0	0
AOCS_075_2_4	no_WGD	1.13725	0	0	0	0	0	0	0	0	0
AOCS_075_2_4	no_WGD	1.09436	0	1.09436	0	0	0	0	1.09436	0	0
AOCS_075_2_4	no_WGD	0	0	0	0	0	0	0	1.31382	0	0
AOCS_075_2_4	no_WGD	0	0	0	0	0	0	0	0	0	0
AOCS_075_2_4	no_WGD	0	2.07836	1.20311	0	0	0	0	0	0	0
AOCS_075_2_4	no_WGD	0	0	0.649629	1.32028	0	0	0	0.649629	0.649629	0
AOCS_075_2_4	no_WGD	0	0	0	1.24903	0	0	0	0	0	0
AOCS_075_2_4	no_WGD	0	1.81721	0	0	0	0	0	0	0	0
AOCS_075_2_4	no_WGD	0	0	0	0	0	0	0	1.3943	0	0
AOCS_075_2_4	no_WGD	0	0	0	1.20589	0	0	0	1.20589	0	0
AOCS_075_2_4	no_WGD	0	0.920693	0	0.920693	0	0.920693	0	0	0	0
AOCS_075_2_4	no_WGD	0	2.07369	1.49896	2.43634	0	0	0	0	1.49896	0
AOCS_075_2_4	no_WGD	1.24233	0	0	1.24233	0	0	1.24233	0	0	0
AOCS_075_2_4	no_WGD	0	0	0	1.86333	0	0	0	0	0	0
AOCS_075_2_4	no_WGD	0.682858	0.682858	0	0.682858	0	0.682858	0	0	0	0.682858
AOCS_075_2_4	no_WGD	0	1.75958	0	0	0	0	0	0	0	0
AOCS_075_2_4	no_WGD	0	0	0	2.55321	0	0	1.93502	0	0	0
AOCS_075_2_4	no_WGD	0	0	0	0	0	0	0	0	0	0
AOCS_075_2_4	no_WGD	0	0	2.35883	3.00356	0	0	0	0	0	0
AOCS_075_2_4	no_WGD	0	0.783473	0	1.21732	0	0	1.21732	0	0	0
AOCS_075_2_4	no_WGD	0	1.07479	0	1.07479	0	0	0	0	0	0
AOCS_075_2_4	no_WGD	0	0	0	1.48706	0	0	0.9977	0	0	0
AOCS_075_2_4	no_WGD	1.00687	0	0	0	0	0	1.00687	0	0	0
AOCS_075_2_4	no_WGD	0	0	0	1.24443	0	0	0	0	0	0
AOCS_075_2_4	no_WGD	0	0	0	0	0	0	0	0	0	0
AOCS_075_2_4	no_WGD	0	0	0.807233	0.807233	0	0.48295	0	0	0	0
AOCS_075_2_4	no_WGD	0.992969	0	0.992969	0	0	0	0.992969	0	0	0
AOCS_075_2_4	no_WGD	0	0	0	0	0.854214	0	0	0	0	0
AOCS_075_2_4	no_WGD	0	2.09558	0	0	0	0	0	0	0	0
AOCS_075_2_4	no_WGD	0	0.540609	0	0.540609	0	0	0.540609	0	0	0
AOCS_075_2_4	no_WGD	0	0	0	2.52739	0	0	0	3.17978	0	0
AOCS_075_2_4	no_WGD	0	0	0	0	0	0	2.56754	0	0	0
AOCS_075_2_4	no_WGD	0	0	0	0	0	0	0	0	0	0
AOCS_075_2_4	no_WGD	0	0	0	0	0	0	0	0	0	0
AOCS_075_2_4	no_WGD	0	0	1.53251	0	0	0	0	1.53251	0	0
AOCS_075_2_4	no_WGD	0	0	0	0	0	0	0	0	0	0
AOCS_075_2_4	no_WGD	0	0	0	0	0	0	0	0	0	0
AOCS_075_2_4	no_WGD	0	1.96633	0	1.40418	0	0	0	0	0	0
AOCS_075_2_4	no_WGD	0	0	0	2.4977	0	1.88362	0	0	0	0
AOCS_075_2_4	no_WGD	0.70366	0	0	0	0	0.70366	0	0	0	0.70366
AOCS_075_2_4	no_WGD	0	2.02996	0	1.16458	0	0	0	0	0	0
AOCS_075_2_4	no_WGD	0	0	0	0	0	0	0	0	0	0
AOCS_075_2_4	no_WGD	0	0	0	0	1.27091	0	1.27091	0	0	0
AOCS_075_2_4	no_WGD	0	0	0	0	0	1.81333	0	1.81333	0	0
AOCS_075_2_4	no_WGD	0	0	0	0	0	0	0	0	0	0
AOCS_075_2_4	no_WGD	1.00555	1.00555	1.00555	1.00555	0	0	0	0	0	0
AOCS_075_2_4	no_WGD	1.31362	0	0	0	0	0	1.31362	0	0	0
AOCS_075_2_4	no_WGD	0	0	1.49869	0	0	0	0	0	0	0
AOCS_075_2_4	no_WGD	0	0	0	0	0	1.61522	0	0	0	0
AOCS_075_2_4	no_WGD	1.16163	0	0	0	0	0	0	0	0	0
AOCS_075_2_4	no_WGD	0	2.45918	0	0	0	0	0	0	0	0
AOCS_075_2_4	no_WGD	0	0	1.26322	0	0	1.26322	0	1.26322	1.26322	0
AOCS_075_2_4	no_WGD	0	0	0	0	0	0	0	0	0	0
AOCS_075_2_4	no_WGD	0	2.38482	1.77978	0	0	0	0	0	0	0
AOCS_075_2_4	no_WGD	0	0	0	0	0	0	0	0	0	0
AOCS_075_2_4	no_WGD	0	0	0	0	0	0	0	0	0	0
AOCS_075_2_4	no_WGD	0	2.3693	0	2.3693	0	0	0	0	0	0
AOCS_075_2_4	no_WGD	0	0.923155	0	0.923155	0	0	0.923155	0	0	0
AOCS_075_2_4	no_WGD	0	0	1.06635	0	0	0	0	0	0	0
AOCS_075_2_4	no_WGD	0	0.820279	0	0	0	0	0	0	0	0
AOCS_075_2_4	no_WGD	0	0.997808	0	1.48719	0	0	0	0	0	0
AOCS_075_2_4	no_WGD	0	0	1.21615	0	0	0	0	1.21615	0	0
AOCS_075_2_4	no_WGD	0	0	0	0	0	0	0	0	0	0
AOCS_075_2_4	no_WGD	0	0	0	0	0	0	0	1.75284	0	0
AOCS_075_2_4	no_WGD	0	0	0	0	0	0	0	0	0	2.04309
AOCS_075_2_4	no_WGD	0	0	0.986806	0	0	0	0.986806	0	0	0
AOCS_075_2_4	no_WGD	0	0.682035	0	0	0	0	0.682035	0	0	0
AOCS_075_2_4	no_WGD	0.6684	0.389035	0.389035	0.389035	0	0	0	0	0	0
AOCS_075_2_4	no_WGD	0	1.69062	1.69062	0	0	0	0	0	0	0
AOCS_075_2_4	no_WGD	0	0	1.20116	1.20116	0	0	0	0	1.20116	1.20116
AOCS_075_2_4	no_WGD	0	0	0	1.00281	0	1.00281	1.00281	0	0	0
AOCS_075_2_4	no_WGD	0	0	0	0	0	0	0	0	0	0
AOCS_075_2_4	no_WGD	0	0	0	0	0	0	0	2.29461	0	0
AOCS_075_2_4	no_WGD	0	0	0	1.91403	0	0	0	0	0	0
AOCS_075_2_4	no_WGD	0	0	1.22831	1.22831	0	0	0	0	0	0
AOCS_075_2_4	no_WGD	1.624	0	0	0	0	0	0	0	0	0
AOCS_075_2_4	no_WGD	0	0	0	1.17919	0	0	0	0	1.17919	0
AOCS_075_2_4	no_WGD	0	3.42054	0	0	0	0	0	0	0	2.38526
AOCS_075_2_4	no_WGD	0	0	1.59051	0	0	0	0	0	0	0
AOCS_075_2_4	no_WGD	0.848519	1.30084	0.848519	0	0	0.848519	0	0	0.848519	0
AOCS_075_2_4	no_WGD	1.03235	1.03235	0	0	0	0	0	0	0	0
AOCS_075_2_4	no_WGD	0	0	1.65615	0	0	0	0	1.65615	0	1.65615
AOCS_075_2_4	no_WGD	0	0	1.51565	0	0	0	1.51565	0	0	0
AOCS_075_2_4	no_WGD	0	0	0	1.65051	1.13296	0	0	0	0	0
AOCS_075_2_4	no_WGD	0	0	2.98911	2.98911	0	0	2.34507	0	0	0
AOCS_075_2_4	no_WGD	0	1.45415	0	0	0	0	0.970938	0	0	0
AOCS_075_2_4	no_WGD	0	1.09755	1.09755	0	0	0	0	0	0	1.09755
AOCS_075_2_4	no_WGD	1.31144	1.31144	0	0	0	0	0	0	0	0
AOCS_075_2_4	no_WGD	1.02657	0	1.02657	0	0	0	0	0	0	0
AOCS_075_2_4	no_WGD	0	0	0	0	0	0	0	0	0	0
AOCS_075_2_4	no_WGD	0	0	1.39043	0	0	0	0	0	0	0
AOCS_075_2_4	no_WGD	1.04437	1.54399	1.54399	1.04437	0	1.04437	0	0	0	0
AOCS_075_2_4	no_WGD	0	0	0	0	0	0	0.450701	0	0	0
AOCS_075_2_4	no_WGD	0	2.46016	2.46016	0	0	0	0	0	0	0
AOCS_075_2_4	no_WGD	0	0	0	0	0	0	0	0	0	0
AOCS_075_2_4	no_WGD	0	0	0	0.725112	0.725112	0	0.725112	0	0	0
AOCS_075_2_4	no_WGD	1.05867	0	0	0	1.05867	0	0	0	0	0
AOCS_075_2_4	no_WGD	0	0	0	0	0	0	0	0	0	0
AOCS_075_2_4	no_WGD	0	0	0	1.32486	0	1.32486	0	1.32486	0	1.32486
AOCS_075_2_4	no_WGD	0	0	0	1.17997	0	0	0	0	0	0
AOCS_075_2_4	no_WGD	0	0	0	0	0	1.69062	0	0	0	1.69062
AOCS_075_2_4	no_WGD	0	0.92279	0.92279	0	0	0	0	0	0	0
AOCS_075_2_4	no_WGD	0	0	0	0	0	1.97617	0	0	0	0
AOCS_075_2_4	no_WGD	0.835438	0.835438	0	0	0	0	0	0	0	0
AOCS_075_2_4	no_WGD	0	0.399991	0.399991	0	0	0	0	0	0	0
AOCS_075_2_4	no_WGD	0	0	0	0	0	0	0	0	0	0
AOCS_075_2_4	no_WGD	0	0	0	0	1.21799	0	0	0	0	0
AOCS_075_2_4	no_WGD	0	0	0	0	0	0	0	0	0	0
AOCS_075_2_4	no_WGD	0	2.54994	0	3.20326	0	0	0	0	0	0
AOCS_075_2_4	no_WGD	0	2.41674	0	1.80905	0	0	1.80905	0	0	0
AOCS_075_2_4	no_WGD	0	0	1.41884	0	0	0	0	0	0	0
AOCS_075_2_4	no_WGD	0	0	0	0	0	0	0	0	0	0
AOCS_075_2_4	no_WGD	0	0	0	2.19297	0	0	0	0	0	0
AOCS_075_2_4	no_WGD	0	1.94574	1.38614	1.38614	1.38614	0	0	0	0	0
AOCS_075_2_4	no_WGD	0	0	0	0	0	0	0	0	0	0
AOCS_075_2_4	no_WGD	0	1.33077	0	1.33077	0	0	0	0	0	0
AOCS_075_2_4	no_WGD	0	0	0.483116	0	0	0	0	0	0	0
AOCS_075_2_4	no_WGD	0	1.13011	1.13011	0	0	0	0	0	0	0
AOCS_075_2_4	no_WGD	0	0	0	1.22951	0	0	0	0	0	0
AOCS_075_2_4	no_WGD	0	0	1.07836	1.07836	0	1.07836	0	0	0	0
AOCS_075_2_4	no_WGD	0	2.51059	0	0	0	0	0	0	0	0
AOCS_075_2_4	no_WGD	0	2.54668	0	0	0	0	0	0	0	0
AOCS_075_2_4	no_WGD	1.10803	1.10803	1.10803	0	0	0	0	0	0	0
AOCS_075_2_4	no_WGD	0	2.44431	0	2.08133	0	0	0	0	1.50575	0
AOCS_075_2_4	no_WGD	0	1.70079	1.70079	0	0	0	0	0	0	0
AOCS_075_2_4	no_WGD	0	1.29806	1.02057	0.635195	0	0	0	0.635195	0.635195	0
AOCS_075_2_4	no_WGD	0	0.398167	0.398167	0.398167	0	0	0	0	0	0
AOCS_075_2_4	no_WGD	1.10994	0	0	1.10994	0	0	0	1.10994	0	0
AOCS_075_2_4	no_WGD	0	0.437278	0	0	0	0	0	0	0	0
AOCS_075_2_4	no_WGD	0	0.958673	0	0	0	0	0	0	0	0
AOCS_075_2_4	no_WGD	0	0	0	0	0	0	0	0	0	0
AOCS_075_2_4	no_WGD	0	0	0.816526	0	0	0	0	0.816526	0	0
AOCS_075_2_4	no_WGD	0	1.88693	0	1.88693	0	0	0	0	0	0
AOCS_075_2_4	no_WGD	0	0	1.22051	0	0	0	0	0	0	0
AOCS_075_2_4	no_WGD	0	0	0	0	0	0	0	0	0	0
AOCS_075_2_4	no_WGD	0	1.32439	1.32439	0.652306	0	0	0.652306	0	0	0
AOCS_075_2_4	no_WGD	1.52234	0	1.52234	0	1.52234	0	0	1.52234	0	0
AOCS_075_2_4	no_WGD	0	0.759468	0.759468	0.759468	0.759468	0	0	0.759468	0	0
AOCS_075_2_4	no_WGD	1.66931	0	0	1.66931	0	0	0	0	0	0
AOCS_075_2_4	no_WGD	0	1.26249	0	0	0	0	0.818504	0	0	0
AOCS_075_2_4	no_WGD	0	0	0	0	0	0	0	0	0	0
AOCS_075_2_4	no_WGD	0	1.50712	0	0	0	0	0	0	0	0
AOCS_075_2_4	no_WGD	0	0	1.45064	0	0	0	1.45064	0	0	1.45064
AOCS_075_2_4	no_WGD	0	0.711753	1.12334	0	0	0.711753	0.711753	0	0	0
AOCS_075_2_4	no_WGD	0	0	1.10939	1.10939	0	0	0	1.10939	0	0
AOCS_075_2_4	no_WGD	0	0	0	0	0	0	0	0	0	0
AOCS_075_2_4	no_WGD	0	0	0	2.50541	0	0	0	0	0	0
AOCS_075_2_4	no_WGD	0	1.1584	0	0	0	0	0	0	0	0
AOCS_075_2_4	no_WGD	0	2.1912	0	0	0	0	0	0	0	0
AOCS_075_2_4	no_WGD	1.00215	0	1.00215	0	0	0	0	1.00215	1.00215	0
AOCS_075_2_4	no_WGD	1.08578	0.683538	0	0	0	0	0	0	0	0.683538
AOCS_075_2_4	no_WGD	0	0	0	0	0	0	0	0	0	0
AOCS_075_2_4	no_WGD	0	1.11474	0	0	0	0	0	0	0	0
AOCS_075_2_4	no_WGD	1.04378	1.04378	0	0	0	0	0	0	0	0
AOCS_075_2_4	no_WGD	0	0	0	0	0	0	0	0	0	0
AOCS_075_2_4	no_WGD	0	2.90044	0	0	0	0	1.90619	1.90619	0	1.90619
AOCS_075_2_4	no_WGD	1.84392	0	1.29764	0	0	0	0	0	0	0
AOCS_075_2_4	no_WGD	0	0	1.48402	2.05685	0	0	0	0	0	0
AOCS_075_2_4	no_WGD	0	1.37038	0	0	0	0	0	0	0	0
AOCS_075_2_4	no_WGD	0	0	0	0.994147	0	0	0	0	0	0
AOCS_075_2_4	no_WGD	0	0	0	2.02082	0	0	0	0	0	0
AOCS_075_2_4	no_WGD	0.901838	1.68499	0	1.3682	0	0	0	0	0	0
AOCS_075_2_4	no_WGD	0	0	0	0	0	0	0	0	0.705886	0
AOCS_075_2_4	no_WGD	0	1.08261	0	0	0	0	1.08261	0	1.08261	0
AOCS_075_2_4	no_WGD	1.67811	0	0	0	0	0	1.67811	0	0	0
AOCS_075_2_4	no_WGD	0	0	0	0	0	0	0	0	0	0
AOCS_075_2_4	no_WGD	0	0	0	2.30025	0	0	0	0	0	0
AOCS_075_2_4	no_WGD	0	0	0	3.59739	0	0	0	0	0	0
AOCS_075_2_4	no_WGD	0	0	0	2.40612	0	0	0	0	0	0
AOCS_075_2_4	no_WGD	0	0	0	0	0	0	0	0	0	0
AOCS_075_2_4	no_WGD	0	0	0	0	0	0	0	1.15467	0	0
AOCS_075_2_4	no_WGD	1.09054	0	0	1.09054	0	0	0	1.09054	0	0
AOCS_075_2_4	no_WGD	0	0	0	0	0	0	0	0	0	0
AOCS_075_2_4	no_WGD	0	1.36951	0	0	0	0	1.36951	0	0	0
AOCS_075_2_4	no_WGD	0	1.16458	0	0	0	0	0	0	0	0
AOCS_075_2_4	no_WGD	0	0.60421	0	0	0	0	0	0	0	0
AOCS_075_2_4	no_WGD	0	0	0	0	0	0	0	0	1.28096	0
AOCS_075_2_4	no_WGD	0	0	0	0	0	0	2.9268	0	0	2.28584
AOCS_075_2_4	no_WGD	0	2.18453	2.18453	0	0	0	0	0	0	0
AOCS_075_2_4	no_WGD	0	0.539116	0	0.539116	0	0	0.887471	0	0	0
AOCS_075_2_4	no_WGD	0	0	0	0.87652	0	0	0	0	0	0
AOCS_075_2_4	no_WGD	0	1.71784	1.71784	0	0	0	0	0	0	0
AOCS_075_2_4	no_WGD	0	3.15151	0	0	0	0	2.50026	2.50026	0	0
AOCS_075_2_4	no_WGD	0	0	0	0	0	0	0	0	0	0
AOCS_075_2_4	no_WGD	0.886548	1.14426	0.538461	1.79069	0	0	1.14426	1.14426	0	0
AOCS_075_2_4	no_WGD	0	0	0.915721	0	0	0	0	0	0.915721	0
AOCS_075_2_4	no_WGD	0	0	0.945484	0.945484	0	0	0	0	0	0
AOCS_075_2_4	no_WGD	0	0	0	2.33405	0	0	0	0	0	2.97753
AOCS_075_2_4	no_WGD	0	0	0	1.51399	0	0	1.51399	0	0	0
AOCS_075_2_4	no_WGD	0	0	0	2.55103	0	0	0	0	0	0
AOCS_075_2_4	no_WGD	0	1.08455	0	0	0	0	0	0	0	0
AOCS_075_2_4	no_WGD	0	2.31904	0	0	0	0	2.31904	0	0	0
AOCS_075_2_4	no_WGD	0	0	1.63721	1.63721	0	2.22803	0	0	0	0
AOCS_075_2_4	no_WGD	0	0.727759	0.727759	0.727759	0	0	0	0	0.727759	0
AOCS_075_2_4	no_WGD	0	0	0	0	0	0	0	0	0	0
AOCS_075_2_4	no_WGD	0	3.26655	1.98858	1.98858	0	1.98858	1.98858	1.98858	0	1.98858
AOCS_075_2_4	no_WGD	0	0	0	3.14087	0	0	0	0	0	0
AOCS_075_2_4	no_WGD	2.29743	1.17469	1.17469	1.17469	0	0	0	0	0	0
AOCS_075_2_4	no_WGD	0	0	0	1.1795	0	0	0	0	0	0
AOCS_075_2_4	no_WGD	0	0	0	0	0	0	0	0	0	0
AOCS_075_2_4	no_WGD	0	1.02853	0	0	0	0	0	0	0	0
AOCS_075_2_4	no_WGD	0	1.89314	0	0	0	0	0	0	0	0
AOCS_075_2_4	no_WGD	0	0	0	1.41024	0	0	0	0	0	0
AOCS_075_2_4	no_WGD	1.52066	1.52066	0	0	0	0	0	2.09808	0	0
AOCS_075_2_4	no_WGD	0	0.907707	0	0.553492	0	0	0.553492	0	0	0
AOCS_075_2_4	no_WGD	0	1.26261	0.612414	0.612414	0	0	0	0	0	0
AOCS_075_2_4	no_WGD	0	0	2.06282	0	0	0	0	0	0	0
AOCS_075_2_4	no_WGD	0	0	0	1.31441	0	0	0	0	0	0
AOCS_075_2_4	no_WGD	0	0	0.666966	0.666966	0	0	0	0	0	0
AOCS_075_2_4	no_WGD	1.50014	1.73043	0.770463	1.20043	0	0	0	0.770463	0	0
AOCS_075_2_4	no_WGD	0	0	0	1.54283	0	0	0	1.54283	1.54283	0
AOCS_075_2_4	no_WGD	0	1.32832	0	0	0	0	0	0	0	0
AOCS_075_2_4	no_WGD	1.31084	0	1.31084	0	0	0	0	1.31084	0	0
AOCS_075_2_4	no_WGD	0	0	1.64475	0	0	0	1.12813	0	0	0
AOCS_075_2_4	no_WGD	0.6654	0	0.6654	0	0	0	0	0	0.6654	0
AOCS_075_2_4	no_WGD	0	1.37633	0	1.37633	0	1.37633	0	0	0	0
AOCS_075_2_4	no_WGD	1.25205	0	1.25205	0	0	0	0	0	0	0
AOCS_075_2_4	no_WGD	0.879148	0	0.879148	0.879148	0	0	0	0	0	0
AOCS_075_2_4	no_WGD	0	1.54777	1.54777	0	0	0	0	0	0	2.12846
AOCS_075_2_4	no_WGD	0	2.88275	0	2.24408	0	0	2.24408	0	0	0
AOCS_075_2_4	no_WGD	1.01443	0	0.630681	0	0	0	0	0	0	0
AOCS_075_2_4	no_WGD	0	0	1.10384	0	0	0	1.10384	0	0	0
AOCS_075_2_4	no_WGD	0	0	0	0	0	0	0	0	0	0
AOCS_075_2_4	no_WGD	0	0	0.553555	0.553555	0	0	0	0	0	0
AOCS_075_2_4	no_WGD	0.745639	0	0	0.745639	0	0	0	0	0	0.745639
AOCS_075_2_4	no_WGD	0	1.73493	1.20425	0	0	0	0	0	0	0
AOCS_075_2_4	no_WGD	0	0	0	0	0	0	0	0	0	0.580555
AOCS_075_2_4	no_WGD	0	0	0.97206	0	0	0	0	0.97206	0	0
AOCS_075_2_4	no_WGD	0	0	0	0	0	0	0	0	0	0
AOCS_075_2_4	no_WGD	0.993397	1.48178	0.993397	0	0	0	0	0	0	0
AOCS_075_2_4	no_WGD	0	0	1.3512	1.3512	0	0	1.3512	0	0	0
AOCS_075_2_4	no_WGD	0	0	0	0	0	0	0	0.870828	0	0
AOCS_075_2_4	no_WGD	0	0	0	0	0	0	0	0	0	0
AOCS_075_2_4	no_WGD	0	0	0	0	0	0	0	0	0	0
AOCS_075_2_4	no_WGD	0	0	0	0	0	0	1.81505	0	0	0
AOCS_075_2_4	no_WGD	1.81634	0	0	0	0	0	0	0	0	0
AOCS_075_2_4	no_WGD	0	0	0	0	0	2.56532	0	3.21926	0	0
AOCS_075_2_4	no_WGD	0.650679	0	0	0	0	0	0	0	0	0
AOCS_075_2_4	no_WGD	0	1.3975	0	0	0.925264	0	0	0	0	0
AOCS_075_2_4	no_WGD	0	0	1.55377	0	0	0	0	0	0	0
AOCS_075_2_4	no_WGD	0	0	0	0	0	0	0	0	1.46327	1.46327
AOCS_075_2_4	no_WGD	0	1.5628	0	1.5628	0	0	1.5628	0	0	1.5628
AOCS_075_2_4	no_WGD	0	3.15044	0	0	0	0	0	0	0	0
AOCS_075_2_4	no_WGD	0	0	1.3927	1.95323	0	0	0	0	0	1.3927
AOCS_075_2_4	no_WGD	0	1.07728	0	0	0	0	0	0	0	0
AOCS_075_2_4	no_WGD	0	1.02473	1.02473	0	0	0	0	0	0	0
AOCS_075_2_4	no_WGD	1.1033	1.61506	0	2.40428	0	0	1.61506	0	0	0
AOCS_075_2_4	no_WGD	0	0	0	1.65666	0	1.13812	0	0	0	0
AOCS_075_2_4	no_WGD	0.666735	0	0	0	0	0	0	0.666735	0	0
AOCS_075_2_4	no_WGD	0	0	2.05299	1.4806	0	0	0	0	0	0
AOCS_075_2_4	no_WGD	0.783925	0.783925	0	0	0	0	0	0	0	0
AOCS_075_2_4	no_WGD	0	0	0	0	0	0	0	0	0	0
AOCS_075_2_4	no_WGD	0	0	0.986595	0.986595	0	0	0	0	0	0
AOCS_075_2_4	no_WGD	0	0	0	0	0	0	0	0	0	0
AOCS_075_2_4	no_WGD	0	0	0.879808	1.34048	0	0.879808	0	0	0	0
AOCS_075_2_4	no_WGD	0	1.72009	0	0	0	0	0	0	0	0
AOCS_075_2_4	no_WGD	0	2.50852	0	0	0	0	0	3.16012	0	0
AOCS_075_2_4	no_WGD	0	0	0	0	0	0.825363	0	0	0	0
AOCS_075_2_4	no_WGD	0	1.32567	0.868092	0	0	0	0.868092	0.868092	0	0
AOCS_075_2_4	no_WGD	0	0	1.60307	0	0	0	0	0	0	0
AOCS_075_2_4	no_WGD	0.668261	1.06529	0	0	0	0	0	0	0	0
AOCS_075_2_4	no_WGD	0	2.12132	0	1.54139	0	0	1.54139	0	1.54139	0
AOCS_075_2_4	no_WGD	0	1.67598	0	1.67598	0	0	0	0	0	0
AOCS_075_2_4	no_WGD	0	0	0	0	0	0	0	0	0	0
AOCS_075_2_4	no_WGD	0	0	0	0	0	0	0	0	0	0
AOCS_075_2_4	no_WGD	1.45819	0	1.45819	0	0	0	0	0	0	0
AOCS_075_2_4	no_WGD	1.2634	0.819213	0	0	0	0	0.819213	0	0	0
AOCS_075_2_4	no_WGD	1.15661	0	1.15661	0	0	0	0	0	0	0
AOCS_075_2_4	no_WGD	0	0	0	0	0	0	0	0	0	0
AOCS_075_2_4	no_WGD	0	2.41164	0	2.41164	0	0	0	0	0	0
AOCS_075_2_4	no_WGD	0	0	0	1.1361	0	0	0	0	0	0
AOCS_075_2_4	no_WGD	0	0	0	0.679723	0	0	0	0	0	0.679723
AOCS_075_2_4	no_WGD	2.14627	0	0	1.56369	0	0	0	0	1.56369	0
AOCS_075_2_4	no_WGD	0	0	2.45527	0	0	0	0	0	0	0
AOCS_075_2_4	no_WGD	0	0	1.76038	0	0	0	0	0	0	0
AOCS_075_2_4	no_WGD	0	0.549036	0	0.901447	0	0	0.549036	0	0	0
AOCS_075_2_4	no_WGD	0	0	2.02996	2.02996	0	0	0	0	0	0
AOCS_075_2_4	no_WGD	0	0	0	0	0	0	0	0	0	0
AOCS_075_2_4	no_WGD	0	0	0	0	0	0	0	0	0	0
AOCS_075_2_4	no_WGD	0	0	0	0	0	0	0	1.23623	0	0
AOCS_075_2_4	no_WGD	0	0	0	0	0	0	0	0	0	0
AOCS_075_2_4	no_WGD	0	0	0	0	0	0	1.39043	0	0	0
AOCS_075_2_4	no_WGD	0	0	0	1.6253	0	0	0	0	0	0
AOCS_075_2_4	no_WGD	0	2.17825	0	0	0	0	0	0	0	0
AOCS_075_2_4	no_WGD	0	0	1.62236	0	0	0	1.62236	0	0	0
AOCS_075_2_4	no_WGD	0	0	1.50657	0	0	0	0	0	0	1.50657
AOCS_075_2_4	no_WGD	2.00592	1.439	1.439	0	0	0	0	0	0	0
AOCS_075_2_4	no_WGD	1.99185	0	0	0	0	0	0	0	0	0
AOCS_075_2_4	no_WGD	0	0	0	0	0	0	0	0	0	0
AOCS_075_2_4	no_WGD	0	0.788087	0	0	0	0	0	0	0.788087	0
AOCS_075_2_4	no_WGD	0	0	0	0	0	0	0	0	0	0
AOCS_075_2_4	no_WGD	1.42301	0	0	1.98777	0	0	1.42301	1.42301	0	0
AOCS_075_2_4	no_WGD	0	1.4856	0	2.05864	0	0	0	0	0	0
AOCS_075_2_4	no_WGD	0	0	0	0	0	0	1.97083	0	0	0
AOCS_075_2_4	no_WGD	0	0	1.85033	0	0	0	0	0	0	0
AOCS_075_2_4	no_WGD	0	1.07977	0	0	0	0	0	0	0	0
AOCS_075_2_4	no_WGD	0	0	0	0	0	0	1.55098	2.13206	0	0
AOCS_075_2_4	no_WGD	0	0	0	0	0	0	0	0	0	0
AOCS_075_2_4	no_WGD	0.882873	0.882873	0	0	0	0	0	0	0	0
AOCS_075_2_4	no_WGD	0	0	0	2.33658	0	0	0	0	0	0
AOCS_075_2_4	no_WGD	0	0	0	0.769404	0	0	0	0	0	0
AOCS_075_2_4	no_WGD	0	1.55509	0	0	0	0	0	0	0	0
AOCS_075_2_4	no_WGD	0	2.53484	0	0	0	0	2.53484	2.53484	0	0
AOCS_075_2_4	no_WGD	0	1.73339	1.73339	0	0	0	0	0	0	0
AOCS_075_2_4	no_WGD	0	1.2586	0.815471	1.2586	0	0	0	0	0	0
AOCS_075_2_4	no_WGD	0	0	0	0	0	0	0	0	0	0
AOCS_075_2_4	no_WGD	0.954921	0	0	0.58736	1.2231	0	0.954921	0	0	0
AOCS_075_2_4	no_WGD	0	0.877887	0.877887	0.661247	0	0	0.661247	0.384312	0.384312	0
AOCS_075_2_4	no_WGD	0	0	0	0.915182	0	0	0	1.70324	0	0
AOCS_075_2_4	no_WGD	0	2.04329	0	2.04329	0	0	0	0	0	0
AOCS_075_2_4	no_WGD	0	1.94471	0	0	0	0	1.94471	0	0	0
AOCS_075_2_4	no_WGD	0	1.2912	0	1.83646	0	0	1.2912	0	0	0
AOCS_075_2_4	no_WGD	1.47564	0	0	0	0	0	0	0	0	0
AOCS_075_2_4	no_WGD	0	0	2.15364	0	0	0	0	0	0	0
AOCS_075_2_4	no_WGD	0	2.51372	2.51372	2.51372	0	0	0	0	0	0
AOCS_075_2_4	no_WGD	0	0	0	1.51955	0	0	0	0	0	0
AOCS_075_2_4	no_WGD	0	0	1.6483	0	0	0	0	0	0	0
AOCS_075_2_4	no_WGD	0	0	0	0	0	1.4827	0	0	0	0
AOCS_075_2_4	no_WGD	2.27559	0	0	2.27559	0	0	2.27559	0	0	0
AOCS_075_2_4	no_WGD	0	0	2.42	0	0	0	0	0	0	0
AOCS_075_2_4	no_WGD	0	0	0	1.3022	0	0	0	1.3022	0	0
AOCS_075_2_4	no_WGD	0	1.31701	0	0	0	0	0	0	0	0
AOCS_075_2_4	no_WGD	0	0	1.82415	0	0	0	0	0	0	0
AOCS_075_2_4	no_WGD	0	0	0	0	0	0	0	0	0	0
AOCS_075_2_4	no_WGD	0	0	0	1.66686	0	0	0	1.66686	0	0
AOCS_075_2_4	no_WGD	0	1.86402	2.47647	1.86402	0	0	0	1.86402	0	0
AOCS_075_2_4	no_WGD	0	2.52105	0	0	0	0	0	2.52105	0	0
AOCS_075_2_4	no_WGD	0	0	0	1.76478	0	0	0	0	0	0
AOCS_075_2_4	no_WGD	0	0	1.0817	0	0	0	0	0	0	0
AOCS_075_2_4	no_WGD	0	0.854602	0	0.854602	0	0	0	0	0	0
AOCS_075_2_4	no_WGD	0	0	1.05086	0	0	0	0	0	0	1.05086
AOCS_075_2_4	no_WGD	0	1.5709	0	0	0	0	0	0	0	0
AOCS_075_2_4	no_WGD	0	0	0	1.57484	0	0	0	0	0	0
AOCS_075_2_4	no_WGD	0	0	0	0	0	0	0	0	0	0
AOCS_075_2_4	no_WGD	0	1.04917	0	0	0	0	0	0	0	0
AOCS_075_2_4	no_WGD	0	2.18173	0	0	0	0	0	0	0	0
AOCS_075_2_4	no_WGD	1.58355	1.07709	1.07709	0	0	0	0	1.07709	0	0
AOCS_075_2_4	no_WGD	0	2.72425	0	2.09464	0	0	0	0	0	0
AOCS_075_2_4	no_WGD	0	3.27141	0	2.61552	0	0	1.99295	1.99295	0	0
AOCS_075_2_4	no_WGD	0	0	0	1.10357	0	0	0	0	0	0
AOCS_075_2_4	no_WGD	0	0	0	0	0	0	0	0	0	0
AOCS_075_2_4	no_WGD	0	0	0	2.4543	0	0	2.4543	0	0	0
AOCS_075_2_4	no_WGD	0	1.67493	1.67493	0	0	0	0	0	0	0
AOCS_075_2_4	no_WGD	0	0	0	1.9128	0	0	0	1.35738	0	0
AOCS_075_2_4	no_WGD	0	0	0	0	0	0	0	0	0	0
AOCS_075_2_4	no_WGD	0	1.2766	1.2766	1.00172	0	0.621369	1.2766	1.2766	1.00172	0
AOCS_075_2_4	no_WGD	0	0.812252	0	0	0	0	0	0	0	0.812252
AOCS_075_2_4	no_WGD	0	0	1.1331	1.1331	0	0	0	0	0	0
AOCS_075_2_4	no_WGD	0.715845	0	0.715845	0	0	0	0.715845	0.715845	0	0
AOCS_075_2_4	no_WGD	0	2.73721	0	1.76038	0	0	0	0	0	0
AOCS_075_2_4	no_WGD	1.5274	2.73598	1.85775	1.5274	0	0	1.03073	0	1.03073	0
AOCS_075_2_4	no_WGD	0	0	0	0	0	1.50113	1.50113	0	0	0
AOCS_075_2_4	no_WGD	0	1.96054	0	0	0	0	0	0	0	0
AOCS_075_2_4	no_WGD	0	1.17176	1.17176	1.17176	0	0	1.17176	1.17176	0	0
AOCS_075_2_4	no_WGD	0	0	0	1.51234	0	0	0	0	0	0
AOCS_075_2_4	no_WGD	0	0	1.31761	0	0	0	0	0	0	0
AOCS_075_2_4	no_WGD	0	0	1.23294	0	0	0	1.23294	0	0	0
AOCS_075_2_4	no_WGD	0	0.998132	0	0.998132	0	0	0	0	0	0
AOCS_075_2_4	no_WGD	0	0	0	0	0	2.52633	0	0	0	2.52633
AOCS_075_2_4	no_WGD	0	0	1.45793	1.45793	0	0	0	0	0	0
AOCS_075_2_4	no_WGD	0	1.10708	0	1.10708	0	0	0	0	0	0
AOCS_075_2_4	no_WGD	0	0	0	0.911785	0	0	0	0	0	0
AOCS_075_2_4	no_WGD	0	1.15155	0.733112	0	0	0	0	0	0	0
AOCS_075_2_4	no_WGD	0	0	0.833815	0	0	0	0	0	0	0
AOCS_075_2_4	no_WGD	0	0	0	0	0	0	1.0327	0	0	0
AOCS_075_2_4	no_WGD	0	0	1.91255	0	0	0	0	0	0	0
AOCS_075_2_4	no_WGD	0	0	0	0	0	0	0	0	0	0
AOCS_075_2_4	no_WGD	0	0	1.00155	0.62125	0	0	0	0	0	0
AOCS_075_2_4	no_WGD	0	0	0	1.69605	0	0	0	1.69605	0	0
AOCS_075_2_4	no_WGD	0	1.47564	0	0	0	0	0	0	0	0
AOCS_075_2_4	no_WGD	0	0	0	1.29657	0	0	0	0	0	0
AOCS_075_2_4	no_WGD	0	0	2.5554	0	0	0	0	2.5554	0	0
AOCS_075_2_4	no_WGD	0	0	0	1.36841	0	0	1.36841	0	0	0
AOCS_075_2_4	no_WGD	0	1.28568	0	0	0	0	0	0	0	0
AOCS_075_2_4	no_WGD	0	0	1.82328	0	0	0	0	0	0	0
AOCS_075_2_4	no_WGD	1.12517	1.12517	1.64122	0	0	0	0	0	0	0
AOCS_075_2_4	no_WGD	0	0	0	0	0	0	0	0	0	0
AOCS_075_2_4	no_WGD	1.84493	1.84493	0	0	0	0	0	0	0	0
AOCS_075_2_4	no_WGD	0	0	0	0	2.04153	0	0	0	0	0
AOCS_075_2_4	no_WGD	1.01091	0	0	0.628102	0	0	0	0	0	0
AOCS_075_2_4	no_WGD	0.718152	0.718152	0.718152	0.718152	0	0	0.718152	0	0.718152	0
AOCS_075_2_4	no_WGD	0	2.15499	0	0	0	0	0	0	0	1.5715
AOCS_075_2_4	no_WGD	1.14217	0	0	1.14217	0	0	0	0	0	0
AOCS_075_2_4	no_WGD	0	1.48297	1.48297	2.05566	0	0	0	0	0	0
AOCS_075_2_4	no_WGD	0	1.17701	1.17701	1.17701	0	0	1.70281	0	0	0
AOCS_075_2_4	no_WGD	0	0	0	1.65443	0	0	0	1.65443	0	0
AOCS_075_2_4	no_WGD	0	0	0	2.31163	0	0	2.31163	0	0	0
AOCS_075_2_4	no_WGD	0	0.723906	0	0	0	0.723906	0	0	0	0
AOCS_075_2_4	no_WGD	0	0	0	1.52459	0	0	0	0	0	0
AOCS_075_2_4	no_WGD	0	0	0	0	0	0	0	0	0	0
AOCS_075_2_4	no_WGD	2.01516	1.67422	0	0	0	0	0	0	0	0
AOCS_075_2_4	no_WGD	0	0	0	0	0	0	0	0	0	0
AOCS_075_2_4	no_WGD	0	0	0	1.60117	0	0	0	0	0	0
AOCS_075_2_4	no_WGD	0	2.0801	0	1.50466	0	0	0	0	0	1.50466
AOCS_075_2_4	no_WGD	0	1.15452	1.15452	0	0	0	0	1.15452	0	0
AOCS_075_2_4	no_WGD	0	0	0	0	0	0	0	0	0	0
AOCS_075_2_4	no_WGD	0	1.67422	0	0	0	0	0	0	0	0
AOCS_075_2_4	no_WGD	0	0	0	0	0	0	0	0	1.52459	0
AOCS_075_2_4	no_WGD	0	0	0	0	0	0	0	0	0	1.77855
AOCS_075_2_4	no_WGD	0	1.71671	0	0	0	0	0	0	0	0
AOCS_075_2_4	no_WGD	1.38077	0	0	0	1.38077	0	0	1.38077	0	0
AOCS_075_2_4	no_WGD	0.944523	0	0	0	0	0	0	0	0.944523	0
AOCS_075_2_4	no_WGD	0	2.00843	0	0	0	0	0	0	0	0
AOCS_075_2_4	no_WGD	0	0	0	0	0	0	0	2.06582	0	0
AOCS_075_2_4	no_WGD	0	1.25473	0	0	0	0	0	0	0	0
AOCS_075_2_4	no_WGD	0	1.95635	0	0	0	1.95635	0	0	0	0
AOCS_075_2_4	no_WGD	1.08377	0	0	1.08377	0	0	0	0	0	0
AOCS_075_2_4	no_WGD	0	0	0	0	0	0	0	0	0	0
AOCS_075_2_4	no_WGD	0	0	0	0	0	0	0	0	0	1.72881
AOCS_075_2_4	no_WGD	0	1.54356	0	1.04402	0	0	0	0	0	0
AOCS_075_2_4	no_WGD	0	0	0	0	0	0	0	0	0	0
AOCS_075_2_4	no_WGD	0	0	1.11713	0	0	0	0	0	0	0
AOCS_075_2_4	no_WGD	0	2.48399	0	0	0	0	0	0	0	0
AOCS_075_2_4	no_WGD	0	0	0.99824	0	0	0	0	0	0	0.99824
AOCS_075_2_4	no_WGD	0	1.53736	0	0	0	0	1.53736	1.53736	0	0
AOCS_075_2_4	no_WGD	0	0	0	0	0	0	0	0	0	0
AOCS_075_2_4	no_WGD	0	1.86402	0	1.86402	0	0	0	0	0	0
AOCS_075_2_4	no_WGD	0	2.10091	0	2.10091	0	0	0	0	0	0
AOCS_075_2_4	no_WGD	0	0	0	0	0	0	0	1.25027	0	0
AOCS_075_2_4	no_WGD	0	0	0	0	2.22692	0	0	0	0	0
AOCS_075_2_4	no_WGD	0	1.53208	0	0	0	0	0	0	0	0
AOCS_075_2_4	no_WGD	0	0	0	2.52845	0	0	0	0	0	0
AOCS_075_2_4	no_WGD	0	0	0	0	0	0	0	0	0	0
AOCS_075_2_4	no_WGD	0	0	0	0	0	0	0	0	0	0
AOCS_075_2_4	no_WGD	0	0	1.32183	1.32183	0	0	0	0	0	1.32183
AOCS_075_2_4	no_WGD	0	0	1.54312	0	0	0	0	0	0	0
AOCS_075_2_4	no_WGD	0	0	0	0	0	0	0	0	0	0
AOCS_075_2_4	no_WGD	0	0	0.618907	0	0	0	0	0	0	0
AOCS_075_2_4	no_WGD	0	0	0.752161	0.752161	0	0	0	0	0	0
AOCS_075_2_4	no_WGD	0	0	0	0	0	0	0	0	0	0
AOCS_075_2_4	no_WGD	0	0	0	0	0	0	0	0	0	0
AOCS_075_2_4	no_WGD	0	0	1.03903	1.03903	0	0	0	0	0	0
AOCS_075_2_4	no_WGD	0	0	0	0	0	0	0	0	0	0
AOCS_075_2_4	no_WGD	0.525483	0.525483	0	0	0	0	0.525483	0	0	0
AOCS_075_2_4	no_WGD	0	0	1.10668	0	0	0	1.10668	0	0	0
AOCS_075_2_4	no_WGD	1.60054	1.0912	0	0	0	0	1.0912	0	0	0
AOCS_075_2_4	no_WGD	0	0	0	0	0	0	0	0	0	0
AOCS_075_2_4	no_WGD	0	1.41612	0	1.97992	0	0	0	1.41612	1.41612	0
AOCS_075_2_4	no_WGD	1.61333	1.35354	0.453758	0.76474	0	0	0	0.76474	0	0.453758
AOCS_075_2_4	no_WGD	0	0.918336	0.918336	0	0	0	0	0	0	0.918336
AOCS_075_2_4	no_WGD	0	2.2803	0	2.92097	0	0	0	0	0	0
AOCS_075_2_4	no_WGD	0	0.72325	0.72325	0	0	0	0.72325	0	0	0
AOCS_075_2_4	no_WGD	0.499285	0	0	0	0	0	0	0	0.499285	0
AOCS_075_2_4	no_WGD	1.06175	0.488873	0.815787	0.488873	0	0	0	0	0	0.815787
AOCS_075_2_4	no_WGD	0	0	0	1.75918	0	0	0	0	0	0
AOCS_075_2_4	no_WGD	1.16473	1.16473	0	0	0	0	0	0	0	1.16473
AOCS_075_2_4	no_WGD	0.993504	0	0.993504	0	0	0	0	0	0	0
AOCS_075_2_4	no_WGD	0	0	0	0	0	0	0	0	0	0
AOCS_075_2_4	no_WGD	0	1.2853	0	0	0	0	0	0	1.2853	0
AOCS_075_2_4	no_WGD	0	0	0.784443	0	0	0	0	0	0	0
AOCS_075_2_4	no_WGD	1.52882	0	0	1.03189	0	0	0	0	0	0
AOCS_075_2_4	no_WGD	0	0	0	0	0	0	0	0	0	0
AOCS_075_2_4	no_WGD	0	0	0.605493	0	0	0	0	0.605493	0	0
AOCS_075_2_4	no_WGD	0	0	2.09183	0	0	0	0	0	1.5151	0
AOCS_075_2_4	no_WGD	0	0	0	0	0	0	0	1.22169	0	0
AOCS_075_2_4	no_WGD	0	3.49496	2.45527	3.49496	0	2.45527	0	0	0	0
AOCS_075_2_4	no_WGD	0	0	0	1.27499	0	0	0	0	0	0
AOCS_075_2_4	no_WGD	2.28902	3.31766	0	0	0	0	2.28902	0	2.28902	0
AOCS_075_2_4	no_WGD	0	1.42926	1.42926	0	0	0	1.42926	0	0	0
AOCS_075_2_4	no_WGD	0	0	0	0	0	0	0	0	0	0
AOCS_075_2_4	no_WGD	0	1.77102	0	0	0	0	0	0	0	0
AOCS_075_2_4	no_WGD	0.789988	1.52825	0.789988	1.22576	0	0	0	0	0	0
AOCS_075_2_4	no_WGD	0	0	2.35278	0	0	0	1.75048	0	0	0
AOCS_075_2_4	no_WGD	0	1.96924	0	0	0	0	0	0	0	0
AOCS_075_2_4	no_WGD	0	0	0	0	0	0	0	0	1.58586	0
AOCS_075_2_4	no_WGD	0	0	0	0	0.714671	0	0	0.714671	0	0
AOCS_075_2_4	no_WGD	0	2.75956	0	0	0	0	0	0	0	0
AOCS_075_2_4	no_WGD	0	1.76078	0	1.76078	0	0	0	0	0	0
AOCS_075_2_4	no_WGD	0	0	0	0	0	0	0	0	0	0
AOCS_075_2_4	no_WGD	0	2.96088	0	0	0	0	0	0	0	0
AOCS_075_2_4	no_WGD	0	0	1.51871	0	0	0	0	1.51871	0	0
AOCS_075_2_4	no_WGD	0	0	2.94966	0	0	0	2.30755	2.30755	0	2.94966
AOCS_075_2_4	no_WGD	0	0	1.2345	0	0	0	1.2345	0	0	0
AOCS_075_2_4	no_WGD	0	0	1.65375	1.65375	0	0	0	2.24634	0	0
AOCS_075_2_4	no_WGD	0	0	0	0	0	0	0	0	0	0
AOCS_075_2_4	no_WGD	0	1.47278	1.47278	0	0	0	0	0	0	0
AOCS_075_2_4	no_WGD	1.01882	0	1.01882	1.01882	0	0	1.51289	0	0	0
AOCS_075_2_4	no_WGD	0	1.8409	0	0	0	1.8409	0	0	0	0
AOCS_075_2_4	no_WGD	0	0	0	0	0	0	0	0	0	0
AOCS_075_2_4	no_WGD	0	0	0	0	0	0	0	0	0	0
AOCS_075_2_4	no_WGD	0.966476	0	1.44864	0	0	0	0	0	0	0
AOCS_075_2_4	no_WGD	0	1.54341	1.54341	0	0	0	0	0	0	0
AOCS_075_2_4	no_WGD	0	1.67634	0	0	0	0	0	0	0	0
AOCS_075_2_4	no_WGD	0	1.00489	1.00489	1.49587	0	0	1.00489	0	0	0
AOCS_075_2_4	no_WGD	0	0	0	0	0	0	0	0	0	0
AOCS_075_2_4	no_WGD	0	0	0	0	0	0	0	0	0	0
AOCS_075_2_4	no_WGD	0	1.3409	0	1.3409	0	0	0	1.3409	0	0
AOCS_075_2_4	no_WGD	2.04563	2.04563	0	0	0	0	0	0	0	2.04563
AOCS_075_2_4	no_WGD	1.58973	0	1.08222	1.08222	0	0	1.58973	0	0	0
AOCS_075_2_4	no_WGD	0	1.5545	0	0	0	0	0	0	0	0
AOCS_075_2_4	no_WGD	0	0	0	0	0	0	2.03399	0	0	0
AOCS_075_2_4	no_WGD	0	2.13589	1.24938	0	0	1.24938	1.24938	0	0	0
AOCS_075_2_4	no_WGD	0	0	0	0	0	0	0	2.05033	0	0
AOCS_075_2_4	no_WGD	0	0	0	0	0	0	2.55321	0	0	0
AOCS_075_2_4	no_WGD	0	0	1.39282	1.39282	0	0.921512	0.921512	0	0	0
AOCS_075_2_4	no_WGD	0	2.1912	0	0	0	0	0	0	0	0
AOCS_075_2_4	no_WGD	0	0.783731	0	0	0	0	0	0	0	0.783731
AOCS_075_2_4	no_WGD	0	1.29177	0	0	0	0	0	1.29177	0	0
AOCS_075_2_4	no_WGD	0	0	0	0	0	0	0	0	1.2244	0
AOCS_075_2_4	no_WGD	1.45415	0.738891	0	1.15915	0	0	0.738891	0	1.15915	0
AOCS_075_2_4	no_WGD	0	1.12202	0.71075	0	0.71075	0	0	0	0	0.71075
AOCS_075_2_4	no_WGD	1.35332	0	1.35332	1.35332	0	0	0	0	0	0
AOCS_075_2_4	no_WGD	0	1.76357	1.22865	0	0	0	0	0	0	0
AOCS_075_2_4	no_WGD	0	0	0.750209	0	0	0.750209	0	0.750209	0	0
AOCS_075_2_4	no_WGD	0	0	0	0	0	0.950129	0	0	0	0
AOCS_075_2_4	no_WGD	0	1.67281	0	0	1.67281	0	1.67281	0	0	0
AOCS_075_2_4	no_WGD	0	0	0	0	0	0	0	0	0	1.22406
AOCS_075_2_4	no_WGD	0	1.19566	0	1.19566	0	1.19566	0	0	0	0
AOCS_075_2_4	no_WGD	0.96779	0	0	0.96779	0	0	0.96779	0	0	0.96779
AOCS_075_2_4	no_WGD	0	0	0.575675	0.575675	0	0	0	0.575675	0	0
AOCS_075_2_4	no_WGD	0	1.85669	1.85669	0	0	0	0	0	0	0
AOCS_075_2_4	no_WGD	0.949934	0	0.583762	0	0	0	0	0	0.583762	0
AOCS_075_2_4	no_WGD	0	0	0	1.28511	0	0	0	0	0	0
AOCS_075_2_4	no_WGD	0	0	3.14831	2.49719	0	0	0	0	0	0
AOCS_075_2_4	no_WGD	0	0.635571	0.635571	0	0	0	0	0	0	0
AOCS_075_2_4	no_WGD	0	1.72766	1.72766	0	0	0	0	0	0	0
AOCS_075_2_4	no_WGD	0	0	0	0	0	1.36298	0	0	0	0
AOCS_075_2_4	no_WGD	0	0	1.55215	0	0	0	0	0	0	0
AOCS_075_2_4	no_WGD	0	0	0	1.91059	0	0	0	1.91059	0	0
AOCS_075_2_4	no_WGD	1.17935	0	0	0	0	0	1.17935	0	0	1.17935
AOCS_075_2_4	no_WGD	0	0	0	0	0	0	0	0	0	0
AOCS_075_2_4	no_WGD	0	0	0	0	0	0	0	1.76438	0	0
AOCS_075_2_4	no_WGD	0	2.50129	2.50129	0	0	0	0	0	0	0
AOCS_075_2_4	no_WGD	0	0	0	0	0	0	0	0	0	0
AOCS_075_2_4	no_WGD	0	0	0	2.56311	0	0	0	0	0	0
AOCS_075_2_4	no_WGD	0	0	1.5176	0	0	0	0	0	0	0
AOCS_075_2_4	no_WGD	0	0	0	0	0	0	0	0	0	0
AOCS_075_2_4	no_WGD	0	0	0	0	0	0	0	0	0	0
AOCS_075_2_4	no_WGD	0	0	0	0.777196	0	0	0	0	0	0
AOCS_075_2_4	no_WGD	0	1.55421	0	1.55421	0	0	0	0	0	0
AOCS_075_2_4	no_WGD	0	1.13927	0	0	0	0	0	0	0	0
AOCS_075_2_4	no_WGD	0	1.70262	0	1.70262	0	0	0	0	0	0
AOCS_075_2_4	no_WGD	0	0	0	1.83248	0	0	3.09092	2.44223	0	0
AOCS_075_2_4	no_WGD	0	0	0	0	0	0	0	0	2.35623	0
AOCS_075_2_4	no_WGD	0	0	1.23866	1.23866	0	0	1.23866	0	0	0
AOCS_075_2_4	no_WGD	0	0	0	0	0	0	0	0	0	0
AOCS_075_2_4	no_WGD	0	0	0	0	0	0	0	0	2.07551	0
AOCS_075_2_4	no_WGD	0	1.98478	0	0	0	0	0	0	0	0
AOCS_075_2_4	no_WGD	0	0	2.41349	2.41349	0	2.41349	0	0	0	0
AOCS_075_2_4	no_WGD	0	0	0	0	0	0	0	0	0	0
AOCS_075_2_4	no_WGD	0	0	0	2.18803	0	0	0	0	0	0
AOCS_075_2_4	no_WGD	1.19953	0	0	1.19953	0	0	2.07389	0	0	0
AOCS_075_2_4	no_WGD	0	0	0	0	0	0	0	0	0	0
AOCS_075_2_4	no_WGD	0	2.03053	0	0	0	0	0	0	0	0
AOCS_075_2_4	no_WGD	0	0	1.81204	1.81204	0	0	0	0	0	0
AOCS_075_2_4	no_WGD	1.43643	0	0	0	0	0	0.956596	0	0	0.956596
AOCS_075_2_4	no_WGD	0	0	1.2665	0	0	0	1.2665	0	0	0
AOCS_075_2_4	no_WGD	0	3.17868	0	2.52633	0	0	0	0	0	0
AOCS_075_2_4	no_WGD	0	1.84291	0	1.29677	0	0	0	0	0	0
AOCS_075_2_4	no_WGD	0	0	0	0	0	0	1.00808	0	0	0
AOCS_075_2_4	no_WGD	0	0	0	0.915003	0	0	0	0	0	0
AOCS_075_2_4	no_WGD	0	2.02366	1.45465	0	0	0	0	0	0	0
AOCS_075_2_4	no_WGD	0	0	0	0	0	0	0	0	0	0
AOCS_075_2_4	no_WGD	0	0	0	0.975033	0	0	0	0	0	0
AOCS_075_2_4	no_WGD	0	0	0	0	0	0	0	0	0	0
AOCS_075_2_4	no_WGD	2.37106	0	2.37106	0	0	0	0	0	0	0
AOCS_075_2_4	no_WGD	0	0	0	2.52421	0	0	0	2.52421	0	0
AOCS_075_2_4	no_WGD	0	1.77528	0	0	1.23866	0	1.23866	0	0	0
AOCS_075_2_4	no_WGD	0	0	0	0	0	0	0.950226	0	0	0
AOCS_075_2_4	no_WGD	0	1.14319	0	1.14319	0	0	0	0	0	0
AOCS_075_2_4	no_WGD	1.47916	0.99126	0	0	0	0	0	0	0	0.99126
AOCS_075_2_4	no_WGD	0	0	0	0	0	0	0	0	0	0
AOCS_075_2_4	no_WGD	0	0	0	0	0	1.96237	0	1.96237	0	0
AOCS_075_2_4	no_WGD	0	0	0	2.30511	0	0	1.3884	1.3884	0	0
AOCS_075_2_4	no_WGD	0	0	2.36842	0	0	0	0	0	0	3.40258
AOCS_075_2_4	no_WGD	0	0	0	2.52633	0	0	0	2.52633	0	0
AOCS_075_2_4	no_WGD	0	0	0	0	0	0	0.859128	0	0	0
AOCS_075_2_4	no_WGD	0	0	0	0	0	0	0	0	0	0
AOCS_075_2_4	no_WGD	0	0	0	0	0	0	0	0	0	0
AOCS_075_2_4	no_WGD	0	0	0	0	0	0	0	0	0	0.6917
AOCS_075_2_4	no_WGD	0	0	0	0	0	0	0	0	0	0
AOCS_075_2_4	no_WGD	1.63604	0	1.12083	0	0	0	0	0	1.12083	0
AOCS_075_2_4	no_WGD	0	0	2.40428	0	0	2.40428	0	0	0	0
AOCS_075_2_4	no_WGD	0	0	1.4469	1.4469	0	0	0.965065	0	0	0.965065
AOCS_075_2_4	no_WGD	0	0	1.7761	0	0	0	0	1.7761	2.3808	0
AOCS_075_2_4	no_WGD	0	0	0.679051	0	0	0	0	0	0	0
AOCS_075_2_4	no_WGD	0	1.26249	0	0	0	0	0	0	0	0
AOCS_075_2_4	no_WGD	0	0	0	0	0	0	0	0	0	0
AOCS_075_2_4	no_WGD	0	0.82199	0	0.82199	0	0	0	0	0.82199	0
AOCS_075_2_4	no_WGD	0	0	0	0	0	0	0	0	0	0
AOCS_075_2_4	no_WGD	0	0.688924	0	0	0	0	0	0	0	0
AOCS_075_2_4	no_WGD	0	1.45844	0	0	0	0	1.45844	0	0	0
AOCS_075_2_4	no_WGD	0.919286	0.561756	0	0	0	0	0	0	0	0.561756
AOCS_075_2_4	no_WGD	0	0	0	1.44798	0	0	0	0	0	0
AOCS_075_2_4	no_WGD	0	0	0	0	0	2.11938	2.11938	0	2.11938	0
AOCS_075_2_4	no_WGD	0	2.0468	0	1.47512	0	0	0	1.47512	0	0
AOCS_075_2_4	no_WGD	0	1.31362	0	0	0	0	0	0	0	0
AOCS_075_2_4	no_WGD	0	0	0	0	0	0	0	0	0	0
AOCS_075_2_4	no_WGD	0	0	0	0	0	0	1.87515	0	0	0
AOCS_075_2_4	no_WGD	0	1.03119	0	0	1.03119	0	1.03119	0	0	0
AOCS_075_2_4	no_WGD	0	0	0	0	0	0	0	0	0	0
AOCS_075_2_4	no_WGD	0	0	1.24779	0	0	0	0	0	0	0
AOCS_075_2_4	no_WGD	0	2.34677	1.745	0	0	0	0	0	0	0
AOCS_075_2_4	no_WGD	0	1.916	0	1.916	0	0	0	0	0	0
AOCS_075_2_4	no_WGD	0	0	0	0	0	0	0	0	0	0
AOCS_075_2_4	no_WGD	0	0	1.51955	2.09683	0	0	1.51955	0	0	0
AOCS_075_2_4	no_WGD	0	0	0	0	0	0	0	0	0	0
AOCS_075_2_4	no_WGD	0	0	0	0	0	0	0	0	0	0
AOCS_075_2_4	no_WGD	0	2.29301	0	0	0	0	1.69605	0	0	0
AOCS_075_2_4	no_WGD	0	0	1.36104	0	0	0	0	0	0	0
AOCS_075_2_4	no_WGD	0	2.53698	0	2.53698	0	0	0	0	0	0
AOCS_075_2_4	no_WGD	0	0	0	0	0	0	0	0	0	0
AOCS_075_2_4	no_WGD	0	1.82896	0	0	0	1.82896	1.82896	0	0	0
AOCS_075_2_4	no_WGD	0	0	0	0	0	0	0	0	0	0
AOCS_075_2_4	no_WGD	0	0	0	0	0	0	0	1.3645	0	0
AOCS_075_2_4	no_WGD	0	0	0	0.660342	0	0	0	0	0	0
AOCS_075_2_4	no_WGD	0	1.12292	1.12292	0	0	0	0	0	0	0
AOCS_075_2_4	no_WGD	0	1.42158	0	0	0	0	0	0	0	0
AOCS_075_2_4	no_WGD	0	1.79972	1.79972	0	0	0	0	0	0	0
AOCS_075_2_4	no_WGD	0	1.44343	1.76692	0.962258	0	1.44343	0	0.962258	0	0
AOCS_075_2_4	no_WGD	1.09291	1.09291	0	0	0	0	0	0	0	0
AOCS_075_2_4	no_WGD	1.00128	0	0	1.00128	0	0	0	0	0	1.00128
AOCS_075_2_4	no_WGD	0	0	0	0	0	0	0	0	0	0
AOCS_075_2_4	no_WGD	0	1.64492	1.64492	0	0	0	0	0	0	0
AOCS_075_2_4	no_WGD	0	1.04551	0	1.32635	0	0	0	1.04551	0	1.04551
AOCS_075_2_4	no_WGD	0	0	0	1.57423	0	0	0	0	0	0
AOCS_075_2_4	no_WGD	0	1.2958	0	0	0	0	0	0	0	0
AOCS_075_2_4	no_WGD	0	0	0	0	0	0	0	0	0	0
AOCS_075_2_4	no_WGD	1.57181	0	1.57181	0	0	0	0	0	0	0
AOCS_075_2_4	no_WGD	0	0	2.2652	0	0	0	0	0	0	0
AOCS_075_2_4	no_WGD	0	1.42469	0	1.98967	0	1.42469	0	0	0	0
AOCS_075_2_4	no_WGD	0	0	0	0	0	0	0	1.30887	0	0
AOCS_075_2_4	no_WGD	0	0	0	0	0	0	0	0	0	0
AOCS_075_2_4	no_WGD	0	0	1.1831	0	0	0	0	0	0	0
AOCS_075_2_4	no_WGD	0	0	1.14919	0	0	0	0	0	0	0
AOCS_075_2_4	no_WGD	0	0.562697	0.562697	1.39168	0	0.562697	0.562697	0	0	0
AOCS_075_2_4	no_WGD	0	0	0	0	0	0	0.744883	0	0	0
AOCS_075_2_4	no_WGD	0	0	1.30454	0	0	0	0	0	0	0
AOCS_075_2_4	no_WGD	0	0	0	0	0	0	0	0	0	0
AOCS_075_2_4	no_WGD	1.59959	0	1.59959	0	0	0	0	0	0	0
AOCS_075_2_4	no_WGD	1.26583	0.992274	0.992274	0	0	0.614472	0	0	0	0
AOCS_075_2_4	no_WGD	0	0	0	0	0	0	0	0	0	0
AOCS_075_2_4	no_WGD	0	1.56849	0	0	0	0	0	0	0	0
AOCS_075_2_4	no_WGD	0	0	0	0	0	0	0	1.31881	0	1.31881
AOCS_075_2_4	no_WGD	0	0	0	1.19197	0	0	0	0	0	0
AOCS_075_2_4	no_WGD	1.25491	0	0	1.25491	0	0	1.25491	1.79426	0	0
AOCS_075_2_4	no_WGD	0	1.34361	0.882291	0	0	0	0	0	0	0
AOCS_075_2_4	no_WGD	0	0	1.16096	0	0	0	0	0	0	0
AOCS_075_2_4	no_WGD	0	0	0	0.676142	0	0	0	0	0	0
AOCS_075_2_4	no_WGD	0	0	0	0	0	0	0	0	0	0
AOCS_075_2_4	no_WGD	0	1.54225	0	1.04294	0	1.04294	0	0	0	0
AOCS_075_2_4	no_WGD	0	0	0	0	0	0	1.89074	1.33819	0	0
AOCS_075_2_4	no_WGD	0	0	0	0.489654	0	0	0	0	0	0
AOCS_075_2_4	no_WGD	0	1.26086	1.26086	0	0	0	0	0	0	0
AOCS_075_2_4	no_WGD	0	0.789791	0	0	0	0	0.789791	0	0	0
AOCS_075_2_4	no_WGD	0	0.898459	0.898459	0	0	0	0	0	1.36395	0
AOCS_075_2_4	no_WGD	0	1.1984	1.1984	1.1984	0	0	1.1984	0	0	0
AOCS_075_2_4	no_WGD	0	0	0	0	0	1.27443	0	0	0	0
AOCS_075_2_4	no_WGD	0	0	0	0	0	0	0	0	0	0
AOCS_075_2_4	no_WGD	0	2.11233	0	0	0	0	0	0	0	0
AOCS_075_2_4	no_WGD	0	0	0	0	0	0	0	0	0	0
AOCS_075_2_4	no_WGD	0	0	1.45377	0.970632	0	0	0	0	0	0
AOCS_075_2_4	no_WGD	0	1.40349	0	0	0	0	0.704642	0	0	0
AOCS_075_2_4	no_WGD	0	0	0	1.0651	0	0	0	0	0	0
AOCS_075_2_4	no_WGD	0.827024	1.27341	0.827024	1.27341	0.827024	0	0	0	0	0
AOCS_075_2_4	no_WGD	0	0	2.06763	0	0	0	0	0	0	0
AOCS_075_2_4	no_WGD	1.3561	0	0	0	0	0	0	0	0	0
AOCS_075_2_4	no_WGD	0	0	0	0	0	0	0	0.754899	0	0
AOCS_075_2_4	no_WGD	0	0	0	0	0	0	0	2.03746	0	0
AOCS_075_2_4	no_WGD	0	1.72009	0	0	0	0	0	0	0	0
AOCS_075_2_4	no_WGD	0	0	0	0	0	0	0	0	0	0
AOCS_075_2_4	no_WGD	0	0	2.00397	0	0	0	0	0	0	0
AOCS_075_2_4	no_WGD	0	0	0	0	0	0	1.84135	0	0	0
AOCS_075_2_4	no_WGD	1.21332	2.09111	1.74558	1.74558	0	0	0	0	0	0
AOCS_075_2_4	no_WGD	0	0.990196	1.47785	1.47785	0	0	0	0	0	0
AOCS_075_2_4	no_WGD	0	1.2447	0	0	0	0	0	0	0	0
AOCS_075_2_4	no_WGD	0	2.04095	0	1.1733	0	0	0	0	0	0
AOCS_075_2_4	no_WGD	0	0	0	0	0	0	0	2.1456	0	0
AOCS_075_2_4	no_WGD	0	2.622	1.99899	0	0	0	0	0	0	0
AOCS_075_2_4	no_WGD	0	3.54915	0	0	0	0	0	0	0	0
AOCS_075_2_4	no_WGD	0	1.29273	0	0	0	1.29273	0	0	0	0
AOCS_075_2_4	no_WGD	1.28549	0	1.28549	1.28549	0	0	0	0	0	0
AOCS_075_2_4	no_WGD	0	0	0	0	0	0	0	0	0	1.61426
AOCS_075_2_4	no_WGD	0	1.18405	1.18405	0	0	0	0	0	0	0
AOCS_075_2_4	no_WGD	0	0	2.23732	0	0	0	0	0	0	0
AOCS_075_2_4	no_WGD	0	1.29638	1.29638	0	0	0	0	0	0	0
AOCS_075_2_4	no_WGD	0	0	0	0	0	0	0	0	0	0
AOCS_075_2_4	no_WGD	1.56116	0.663249	0	0	0	0	0	0	0	0.663249
AOCS_075_2_4	no_WGD	0	1.79218	1.79218	0	0	0	1.79218	0	0	0
AOCS_075_2_4	no_WGD	0	1.15244	0	1.67369	0	0	0	1.67369	0	0
AOCS_075_2_4	no_WGD	0	1.37478	1.37478	0	0	0	1.37478	0	0	0
AOCS_075_2_4	no_WGD	0	1.72122	0	0	0	0	0	0	0	0
AOCS_075_2_4	no_WGD	0	0	1.24075	0	0	0	0	0	0	0
AOCS_075_2_4	no_WGD	0	0	0	3.00083	0	0	2.35623	2.35623	0	0
AOCS_075_2_4	no_WGD	1.78906	0	0	0	0	0	0	1.25045	0	0
AOCS_075_2_4	no_WGD	0	1.62432	0	1.62432	0	0	1.62432	0	0	0
AOCS_075_2_4	no_WGD	0	1.9924	1.42709	1.42709	0	0	0	0	1.42709	0
AOCS_075_2_4	no_WGD	0	0	0	0	0	0	0	0	0	0
AOCS_075_2_4	no_WGD	0	0	0	0	0	0	0	0	0	0
AOCS_075_2_4	no_WGD	0	0	0	0	0	0	0	0	0	0
AOCS_075_2_4	no_WGD	1.97403	0	0	2.5952	0	0	0	0	0	0
AOCS_075_2_4	no_WGD	0	2.48198	1.16096	1.16096	0	0	0	2.02537	0	0
AOCS_075_2_4	no_WGD	0	0	0	0	0	0	0	0	0	0
AOCS_075_2_4	no_WGD	0	0	1.57317	0	0	0	1.06848	0	0	0
AOCS_075_2_4	no_WGD	0	0	2.07308	2.70126	0	0	0	0	0	0
AOCS_075_2_4	no_WGD	0	0	1.94677	0	0	0	0	0	0	0
AOCS_075_2_4	no_WGD	0	0	1.1037	0	0	1.1037	0	0	0	0
AOCS_075_2_4	no_WGD	0.964663	0.964663	0	0.964663	0	0	0.964663	0.964663	0	0
AOCS_075_2_4	no_WGD	0	1.38181	0	0	0.690161	0.690161	0	0.690161	0	0
AOCS_075_2_4	no_WGD	0	0	0	0	0	0	2.48399	0	0	0
AOCS_075_2_4	no_WGD	1.17826	1.17826	0	0	0	1.17826	0	0	0	0
AOCS_075_2_4	no_WGD	0	0	2.1383	0	0	0	0	2.1383	0	0
AOCS_075_2_4	no_WGD	0	0	0	0.757176	0	0	0	1.1831	0	0
AOCS_075_2_4	no_WGD	0	0	0	0	0	0	0	0	0	0
AOCS_075_2_4	no_WGD	0	1.36973	0	0	0	0	0	0	0	0
AOCS_075_2_4	no_WGD	0	1.49667	0	1.00555	0	0	1.00555	0	0	0
AOCS_075_2_4	no_WGD	0	1.18943	0	1.18943	0	0	0	0	0	0
AOCS_075_2_4	no_WGD	0	1.66166	0	1.66166	0	0	0	0	1.66166	0
AOCS_075_2_4	no_WGD	0	0	0	0	0	0	0	0	0	0
AOCS_075_2_4	no_WGD	0	0	0	0	0	0	0	1.23037	0	0
AOCS_075_2_4	no_WGD	0	0	0	0	0	0	0	0	0	0
AOCS_075_2_4	no_WGD	1.01454	1.01454	0	0	0	1.01454	0	0	0	0
AOCS_075_2_4	no_WGD	0	2.30918	0	0	0	0	0	0	0	0
AOCS_075_2_4	no_WGD	0	0	0	0	0	0	0	0	0	0
AOCS_075_2_4	no_WGD	0	0	0	3.54479	0	0	0	0	0	0
AOCS_075_2_4	no_WGD	0	0	0	0	0	0.925448	0	0.925448	0	0.925448
AOCS_075_2_4	no_WGD	0	2.26624	1.67176	0	0	0	0	0	0	0
AOCS_075_2_4	no_WGD	0	0	0	0	0	0	0	2.77282	0	0
AOCS_075_2_4	no_WGD	0	3.6838	0	2.37018	0	0	0	0	0	0
AOCS_075_2_4	no_WGD	0	1.64966	0	0	0	0	0	0	0	0
AOCS_075_2_4	no_WGD	0	0	0	0.862041	0	0	0	0	0	0
AOCS_075_2_4	no_WGD	0	1.68738	0	0	0	0	0	0	0	0
AOCS_075_2_4	no_WGD	0	0	0	1.31721	0	0	0	0	0	0
AOCS_075_2_4	no_WGD	0	0	0	0	0	0	0	0	0	0
AOCS_075_2_4	no_WGD	0.72798	0.72798	0	0.72798	0	0	0	1.14479	0	0
AOCS_075_2_4	no_WGD	0	0.905596	0	1.37291	0	0	0	0	0	0
AOCS_075_2_4	no_WGD	0	0.659304	0.659304	0.659304	0	0	0	0.659304	0.659304	0
AOCS_075_2_4	no_WGD	0	0	0	0	0	0	0	0	0	0
AOCS_075_2_4	no_WGD	0	1.14479	1.14479	0	0	0	0	1.14479	0	0
AOCS_075_2_4	no_WGD	0	0	0	0	0	0	1.19309	0	0	0
AOCS_075_2_4	no_WGD	0	0	0	0	0	0	0	0	0	0
AOCS_075_2_4	no_WGD	0	0	0	0	0	0	0	0	0	0
AOCS_075_2_4	no_WGD	0	2.51163	0	2.51163	0	0	0	0	0	2.51163
AOCS_075_2_4	no_WGD	0	1.24584	0	0	0	0	0	0	0	0
AOCS_075_2_4	no_WGD	0	0	0	2.53164	0	0	0	0	0	0
AOCS_075_2_4	no_WGD	1.69478	1.17022	0	1.17022	0	0	0	1.17022	0	0
AOCS_075_2_4	no_WGD	0	0	0.840349	0	0	0	0	0.840349	0	0
AOCS_075_2_4	no_WGD	0	0	0	0	0	0.698998	0	1.10641	0	0
AOCS_075_2_4	no_WGD	0	0	1.32425	0	0	0	0	0	0	0
AOCS_075_2_4	no_WGD	0	2.0521	0	2.0521	0	0	0	0	0	0
AOCS_075_2_4	no_WGD	0	0	1.71149	1.71149	0	0	0	0	0	0
AOCS_075_2_4	no_WGD	1.13438	1.83628	1.13438	0	0	0	0	0	0.720096	0
AOCS_075_2_4	no_WGD	0	0	0	0	0	0.60945	0	0	0	0
AOCS_075_2_4	no_WGD	0	0	0.604549	0.604549	0	0	0.604549	0	0	0
AOCS_075_2_4	no_WGD	0	0	0	0	0	0	0	0	0	0
AOCS_075_2_4	no_WGD	0	0	0	0	0	0	0	0	0	0
AOCS_075_2_4	no_WGD	1.10641	0	0	0	0	0	1.10641	1.10641	0	0
AOCS_075_2_4	no_WGD	0	0.8982	0	0	0	0	0	0	0	0
AOCS_075_2_4	no_WGD	0	1.33118	0	0	0	0	0	0	0	0
AOCS_075_2_4	no_WGD	0	0	0	0	0	0	0	0	0	0
AOCS_075_2_4	no_WGD	0	0.900275	0	1.36623	0	0.900275	0	0.900275	0	0
AOCS_075_2_4	no_WGD	0	0	1.07505	1.07505	0	0	0	0	0	0
AOCS_075_2_4	no_WGD	0	0	0	2.49616	0	0	0	0	0	0
AOCS_075_2_4	no_WGD	0.622168	1.82096	1.6705	0.622168	0	0.622168	1.00281	0	1.00281	0
AOCS_075_2_4	no_WGD	0	0	0.70844	0	0	0	0	0	0	0.70844
AOCS_075_2_4	no_WGD	0	0	0	0	0	0	0	0	0	0
AOCS_075_2_4	no_WGD	0	0	0	0	0	0	0	0	0	0
AOCS_075_2_4	no_WGD	0	0	0	1.48706	0	0	0	0	0	0
AOCS_075_2_4	no_WGD	0	1.19438	0	0	0	0	0	0	0	0
AOCS_075_2_4	no_WGD	0	0	0	0	0	1.43753	0	0	0	1.43753
AOCS_075_2_4	no_WGD	1.49466	0	0	0	0	0	0	0	0	0
AOCS_075_2_4	no_WGD	0	0	0	0	0	0	0	0	0	0
AOCS_075_2_4	no_WGD	0	0	0	0.815049	0	0	0	0	0	0
AOCS_075_2_4	no_WGD	0	1.26158	0	0.817797	0	0	0	0	0	0
AOCS_075_2_4	no_WGD	0	1.26522	0	0	0	0	0	0	0	0
AOCS_075_2_4	no_WGD	0	0	0	2.38795	0	0	0	2.38795	0	0
AOCS_075_2_4	no_WGD	0	0	1.40557	1.40557	0	0	0	1.40557	0	0
AOCS_075_2_4	no_WGD	0	0	0	1.44889	0	0	1.44889	0	0	0
AOCS_075_2_4	no_WGD	0	0	0.822061	0	0	0	0	0	0	0
AOCS_075_2_4	no_WGD	0	0	0.753349	0	0	0	0	0	0	0
AOCS_075_2_4	no_WGD	0	0	0	0	0	0	1.42373	0	0	0
AOCS_075_2_4	no_WGD	0	1.93654	0	1.93654	0	0	0	0	0	0
AOCS_075_2_4	no_WGD	0	0.761409	0	0	0	0	0	0	0.761409	0
AOCS_075_2_4	no_WGD	0	1.70207	1.17639	0	1.17639	1.17639	0	0	0	1.17639
AOCS_075_2_4	no_WGD	1.26541	0	0	0	0	0	0	0	0	0
AOCS_075_2_4	no_WGD	0	0	1.24991	0	0	0	1.24991	0	0	1.24991
AOCS_075_2_4	no_WGD	0	0	1.39544	1.39544	0	0	0	0	0	0
AOCS_075_2_4	no_WGD	0	0	0	0	0	0	0	0	0	0
AOCS_075_2_4	no_WGD	0	1.57181	0	0	0	0	0	0	0	0
AOCS_075_2_4	no_WGD	0	1.02657	0	0	0	0	1.02657	0	0	1.02657
AOCS_075_2_4	no_WGD	0	0	0	0	0	0	0	0	0	0
AOCS_075_2_4	no_WGD	0	0	0	1.96264	0	0	0	0	0	0
AOCS_075_2_4	no_WGD	0	1.23226	0	0.795016	0	0	0.795016	0	0	0
AOCS_075_2_4	no_WGD	0	0	0	0	0	0	0	1.01443	0	0
AOCS_075_2_4	no_WGD	0	3.41673	0	0	0	0	2.38169	0	0	0
AOCS_075_2_4	no_WGD	0	0	0	0	0	0	0	0	0	1.22678
AOCS_075_2_4	no_WGD	0	0.923888	0	0.923888	0	0	0	0	0	0
AOCS_075_2_4	no_WGD	1.15214	0	0	0	0	0	0	0	0	1.15214
AOCS_075_2_4	no_WGD	0	0	0	0	0	0	0	0	0	0
AOCS_075_2_4	no_WGD	0.672553	0	0	0.672553	0	0	0.672553	0	0	0
AOCS_075_2_4	no_WGD	0	2.70908	0	0	0	0	0	0	0	0
AOCS_075_2_4	no_WGD	0	0	2.0324	0.977612	0	0	0	0	0	0.977612
AOCS_075_2_4	no_WGD	0	0	0	0	0	0	0	0	0	0
AOCS_075_2_4	no_WGD	0	2.07278	0	2.07278	0	0	0	0	0	0
AOCS_075_2_4	no_WGD	0	0	0	1.67352	0	0	0	0	0	0
AOCS_075_2_4	no_WGD	0	0	0	1.46813	0	0	0	0	0	0
AOCS_075_2_4	no_WGD	1.1593	1.1593	0	0	0	0	0	0	0	0
AOCS_075_2_4	no_WGD	1.20885	0	0	0	0	0	0	0	0	0
AOCS_075_2_4	no_WGD	0.812601	0.812601	0	0.812601	0	0	0.812601	0	0	0
AOCS_075_2_4	no_WGD	0	1.55127	0	1.55127	0	0	0	0	0	0
AOCS_075_2_4	no_WGD	0	0	0	0	0	0	0	0	0	0
AOCS_075_2_4	no_WGD	0	0	0	0	0	0	0	1.06585	0	0
AOCS_075_2_4	no_WGD	1.36776	0.90149	0.90149	0	0.90149	0	0	0.90149	0	0
AOCS_075_2_4	no_WGD	0	0	0	0	0	0	0	0	0	0
AOCS_075_2_4	no_WGD	0	1.97804	1.41447	1.41447	0	0	0	0	0	0
AOCS_075_2_4	no_WGD	1.27387	1.11833	0	0.415371	0	0.70797	0.70797	0.415371	0.415371	0.415371
AOCS_075_2_4	no_WGD	1.39899	0.92646	0	0	0	0	0	0	0	0
AOCS_075_2_4	no_WGD	1.65136	0	0	0	0	0	0	0	0	0
AOCS_075_2_4	no_WGD	0.786065	0.786065	0	0.786065	0	0	0	0	0	0
AOCS_075_2_4	no_WGD	0	1.07112	0	1.07112	0	1.07112	0	1.07112	0	0
AOCS_075_2_4	no_WGD	0.937378	0.937378	0.937378	1.41258	0	0	0	0	0	0
AOCS_075_2_4	no_WGD	0	0	0	0	0	0	0	0	0	0
AOCS_075_2_4	no_WGD	0	0	0	2.15229	0	0	0	0	0	0
AOCS_075_2_4	no_WGD	0	0	0	0	0	0	1.83646	0	0	0
AOCS_075_2_4	no_WGD	0	0	1.47097	0	0	0	0	0	0	0
AOCS_075_2_4	no_WGD	0	1.2665	0	0	0	0	0	0	1.2665	0
AOCS_075_2_4	no_WGD	0	2.16414	0	0	0	0	0	1.57971	0	0
AOCS_075_2_4	no_WGD	0	1.5834	0	1.5834	0	0	0	0	0	0
AOCS_075_2_4	no_WGD	0	0	0	0	0	0	0	0	0	0
AOCS_075_2_4	no_WGD	0	0	0	0	0	0	0	0	0	0
AOCS_075_2_4	no_WGD	0	1.13582	0	1.65392	1.13582	0	1.13582	0	0	0
AOCS_075_2_4	no_WGD	0	0	0	2.38975	0	0	0	0	0	0
AOCS_075_2_4	no_WGD	0	0	1.7843	0	0	0	0	0	0	0
AOCS_075_2_4	no_WGD	0	1.58309	0	0	0	0	0	0	0	0
AOCS_075_2_4	no_WGD	0	0	0	0	0	0	0	0	0	1.66408
AOCS_075_2_4	no_WGD	0	0	0	1.77978	0	0	0	0	0	0
AOCS_075_2_4	no_WGD	0	1.71038	0	0.920421	0	0	0.920421	0	0	0
AOCS_075_2_4	no_WGD	0	2.66259	0	2.03688	0	0	0	0	0	0
AOCS_075_2_4	no_WGD	0	1.85169	0	0	0	0	1.30435	0	0	0
AOCS_075_2_4	no_WGD	0	0	0	2.04798	0	0	0	0	0	0
AOCS_075_2_4	no_WGD	0	0	0	1.08183	0	0	0	0	0	0
AOCS_075_2_4	no_WGD	0	0	0	0.931372	0	0	0	0.931372	0	0
AOCS_075_2_4	no_WGD	0	2.03659	2.03659	0	0	0	0	1.46608	0	0
AOCS_075_2_4	no_WGD	0	0	0	0	0	0	0	0	0	0
AOCS_075_2_4	no_WGD	0.918607	0	0.918607	1.38919	0	0	0	0	0	0.918607
AOCS_075_2_4	no_WGD	0	0	0	0	2.56532	0	0	0	0	0
AOCS_075_2_4	no_WGD	2.06733	1.49332	0	0	0	0	0	0	0	2.06733
AOCS_075_2_4	no_WGD	0	0	0	2.16244	2.16244	0	2.16244	0	0	0
AOCS_075_2_4	no_WGD	1.45844	0	0	0	0	0	0	0	0	0
AOCS_075_2_4	no_WGD	0	0.918924	0	0.918924	0	0.561497	0.918924	0.561497	0	0
AOCS_075_2_4	no_WGD	0	0	0	0	0	2.39156	0	0	0	0
AOCS_075_2_4	no_WGD	0	0.69702	1.3921	1.10377	0	0	0.69702	0	0	0.69702
AOCS_075_2_4	no_WGD	0	3.01455	0	2.3693	0	2.3693	2.3693	2.3693	0	0
AOCS_075_2_4	no_WGD	0	1.44368	1.44368	0	0	0	1.44368	0	0	0
AOCS_075_2_4	no_WGD	0	1.18122	0	0	0	0	0	0	0	0
AOCS_075_2_4	no_WGD	0	0	0	2.37018	0	0	2.37018	0	0	0
AOCS_075_2_4	no_WGD	0	0	0	0	0	0	0	0	2.27559	0
AOCS_075_2_4	no_WGD	0	0	0	0.945966	0	0	0	0.945966	0.945966	0
AOCS_075_2_4	no_WGD	0	0	0	0	0	1.08741	0	1.59598	0	0
AOCS_075_2_4	no_WGD	0	0.878243	0.878243	0.878243	0	0.878243	0	0	0	0
AOCS_075_2_4	no_WGD	0	0	0	1.36798	0	0	0	0	0	0
AOCS_075_2_4	no_WGD	0.979166	0	0	0	0	0	0.979166	0	0	0
AOCS_075_2_4	no_WGD	0	1.47668	0	0	0	0	0	0	0	0
AOCS_075_2_4	no_WGD	0	0	0	0	0	0	0	0	0	0
AOCS_075_2_4	no_WGD	0	0	0	1.96054	0	0	0	0	0	0
AOCS_075_2_4	no_WGD	0	0	0	0	1.33612	0	0	1.33612	0	0
AOCS_075_2_4	no_WGD	0	1.17732	1.70317	0	0	0	0	0	0	0
AOCS_075_2_4	no_WGD	0	0	0.4935	0	0	0	0	0	0	0
AOCS_075_2_4	no_WGD	0	1.53422	0	0	0	0	0	0	0	0
AOCS_075_2_4	no_WGD	0	0	2.72892	0	0	0	0	0	0	0
AOCS_075_2_4	no_WGD	0	0	0	1.07137	0	0	0	0	0.672788	0
AOCS_075_2_4	no_WGD	0	2.2015	2.2015	0	0	0	2.83774	0	0	2.2015
AOCS_075_2_4	no_WGD	1.03259	0	1.03259	1.03259	0	0	0	1.03259	0	0
AOCS_075_2_4	no_WGD	0	1.30317	0	1.30317	0	0	1.85033	0	0	0
AOCS_075_2_4	no_WGD	0	1.07074	0	0	0	0	0	0	0	0
AOCS_075_2_4	no_WGD	0	0	0	0.96779	0	0	0	0	0	0
AOCS_075_2_4	no_WGD	0	1.84673	0	0	0	0	0	0	0	0
AOCS_075_2_4	no_WGD	0	0	0	2.56643	0	0	2.56643	0	0	0
AOCS_075_2_4	no_WGD	0	1.2222	0	0	0	0	0	0	0	0
AOCS_075_2_4	no_WGD	1.05135	0	1.05135	0	0	0	0	0	0	0
AOCS_075_2_4	no_WGD	0	2.0521	0	0	0	0	0	2.0521	0	0
AOCS_075_2_4	no_WGD	0	0	1.63888	0	0	0	0	0	0	0
AOCS_075_2_4	no_WGD	1.50384	1.50384	0	1.50384	0	1.50384	1.50384	0	0	0
AOCS_075_2_4	no_WGD	1.62008	0	0	0	0	0	0	0	0	0
AOCS_075_2_4	no_WGD	0	1.85646	0	0	0	0	0	0	0	0
AOCS_075_2_4	no_WGD	0	1.41188	0	1.41188	0	0	1.41188	1.41188	1.41188	0
AOCS_075_2_4	no_WGD	0	0.819852	0.819852	0.819852	0	0	0	0	0	0
AOCS_075_2_4	no_WGD	0	1.5788	0	0	0	0	0	1.5788	0	0
AOCS_075_2_4	no_WGD	0	0	0	0	0	0	0	0	0	0
AOCS_075_2_4	no_WGD	0	1.87702	0	0	0	0	0	0	0	0
AOCS_075_2_4	no_WGD	0	0	0	0	0	0	0	1.159	0	0
AOCS_075_2_4	no_WGD	0	0	0.662428	1.05744	0	0	0	0	0	0
AOCS_075_2_4	no_WGD	0	0	0	1.73763	0	0	0	1.73763	0	0
AOCS_075_2_4	no_WGD	0	0	0	0	0	0	2.46408	0	0	0
AOCS_075_2_4	no_WGD	0	0	1.47045	0	0	0	0	0	0	0
AOCS_075_2_4	no_WGD	0	0	0	0	0	0.783279	0	0	0	0.783279
AOCS_075_2_4	no_WGD	1.08662	0	0	1.08662	0	0	0	0	0	0
AOCS_075_2_4	no_WGD	0	0	0	0	0	0	0	0	0	1.65598
AOCS_075_2_4	no_WGD	0	1.61716	0	0	0	0	0	0	0	0
AOCS_075_2_4	no_WGD	0	0	0	0	0	0	0	0	0	0
AOCS_075_2_4	no_WGD	0	0	1.89409	1.89409	0	0	0	0	0	0
AOCS_075_2_4	no_WGD	0	1.44889	0	1.44889	0	0	0	0	0	0
AOCS_075_2_4	no_WGD	0	0	0	2.1958	0	0	0	0	0	0
AOCS_075_2_4	no_WGD	1.15007	0.73199	0	1.67088	0	0	0	0.73199	0	0
AOCS_075_2_4	no_WGD	0	2.7506	0	2.7506	0	0	0	0	0	0
AOCS_075_2_4	no_WGD	0	0	0	1.03715	0	0	1.03715	0	0	0
AOCS_075_2_4	no_WGD	0	0	0	0	0	0	0	0	0	0
AOCS_075_2_4	no_WGD	0	1.37744	0	0	0	0	0	0	0	0
AOCS_075_2_4	no_WGD	0.840949	0.840949	0	0.840949	0	0	0	0	0	0
AOCS_075_2_4	no_WGD	0	1.74774	0	1.74774	0	0	0	0	0	0
AOCS_075_2_4	no_WGD	0	0	0	0	0	0	0	0	0	0
AOCS_075_2_4	no_WGD	0	0	0	0	0	0	1.47746	0	0	0
AOCS_075_2_4	no_WGD	0	0	0	2.04095	0	0	0	0	0	0
AOCS_075_2_4	no_WGD	0	0	0	0	0	0	0.66984	0	0	0
AOCS_075_2_4	no_WGD	1.79678	0	0	0	0	0	0	0	0	0
AOCS_075_2_4	no_WGD	0	0	0.837588	0.837588	0	0	0	0	0.837588	0
AOCS_075_2_4	no_WGD	0	2.38795	1.78265	0	1.78265	0	0	0	0	0
AOCS_075_2_4	no_WGD	0	0	0	0.399004	0	0	0	0	0	0
AOCS_075_2_4	no_WGD	0	0.696969	0	0	0	0	0	0	0	0
AOCS_075_2_4	no_WGD	0	1.53507	0	0	0	1.53507	0	0	0	0
AOCS_075_2_4	no_WGD	0	2.1741	0	0	0	2.1741	2.1741	0	0	0
AOCS_075_2_4	no_WGD	0	1.52825	1.52825	0	0	0	1.52825	0	0	0
AOCS_075_2_4	no_WGD	0	2.02252	2.02252	2.64722	0	0	0	0	2.02252	0
AOCS_075_2_4	no_WGD	1.12461	0	0	1.64055	0	0	1.12461	0	0	0
AOCS_075_2_4	no_WGD	0	0	0	0	0	0	0	0	1.54515	0
AOCS_075_2_4	no_WGD	2.21484	2.58324	1.6253	2.21484	0	0	1.6253	0	0	0
AOCS_075_2_4	no_WGD	0	0	0	1.45717	0	0	1.45717	0	0	0
AOCS_075_2_4	no_WGD	1.12517	0	1.64122	0	0	0	0	0	0	0
AOCS_075_2_4	no_WGD	1.94113	0	0	0	0	0	0	1.38211	0	0
AOCS_075_2_4	no_WGD	0	1.46711	0	0	1.46711	0	0	0	0	0
AOCS_075_2_4	no_WGD	0	1.74774	0	0	0	0	1.74774	0	0	0
AOCS_075_2_4	no_WGD	0	0	0	2.14294	0	0	0	0	0	0
AOCS_075_2_4	no_WGD	0.596559	0	0.596559	0	0	0	0	0	0	0
AOCS_075_2_4	no_WGD	0	0	0.96391	0	0	0	0.593859	0.593859	0	0
AOCS_075_2_4	no_WGD	0.721071	0.721071	0	0.721071	0	0	0	0	0	0
AOCS_075_2_4	no_WGD	0	1.46531	0	0	0	0	0	0	0	0
AOCS_075_2_4	no_WGD	0	0	1.00215	0	0	0	1.00215	0	0	0
AOCS_075_2_4	no_WGD	0	1.26104	0	0	0	0	0	0	0	0
AOCS_075_2_4	no_WGD	0	1.17076	0	0	0	0	0	0	0.747741	0
AOCS_075_2_4	no_WGD	0	0	2.0427	0	0	0	0	0	0	0
AOCS_075_2_4	no_WGD	0	0	0	2.14228	0	0	0	2.14228	0	0
AOCS_075_2_4	no_WGD	0.732326	0	0	0.732326	0	0	0	0	0	0
AOCS_075_2_4	no_WGD	0	1.61911	1.61911	1.61911	0	0	1.61911	0	0	0
AOCS_075_2_4	no_WGD	0	0	0	0	0	2.45139	0	0	0	0
AOCS_075_2_4	no_WGD	0	0	1.70446	0	0	0	0	1.70446	0	0
AOCS_075_2_4	no_WGD	0	0.800517	0.800517	1.54331	0	0.800517	0	0	0	0
AOCS_075_2_4	no_WGD	0.990834	1.80508	0	0.613422	0	0	0.990834	0	0.613422	0
AOCS_075_2_4	no_WGD	0	0	1.86034	0	0	0	0	0	0	0
AOCS_075_2_4	no_WGD	0.617999	0	0.997105	0.617999	0	0	0	0	0	0
AOCS_075_2_4	no_WGD	2.24107	2.24107	0	0	0	2.24107	2.87958	0	0	0
AOCS_075_2_4	no_WGD	0	0	0.669747	0	0	0.669747	0	1.06729	0.669747	0.669747
AOCS_075_2_4	no_WGD	0	0	0	1.981	0	0	0	0	0	0
AOCS_075_2_4	no_WGD	1.5977	1.5977	0	0	0	0	1.5977	0	0	0
AOCS_075_2_4	no_WGD	0	0	0	1.03015	0	0	0	0	0	0
AOCS_075_2_4	no_WGD	0	2.5576	0	0	0	1.93908	0	1.93908	0	0
AOCS_075_2_4	no_WGD	0	0	0	0	0	0	0	0	0	0
AOCS_075_2_4	no_WGD	0	0.941651	0	0	0	0	0	0	0	0
AOCS_075_2_4	no_WGD	0	0	0	0	0	0	0	0	0	0
AOCS_075_2_4	no_WGD	0	0	0	0	0	0	0	0	0	0
AOCS_075_2_4	no_WGD	0	0	0	0	0	0	0	0	0	0
AOCS_075_2_4	no_WGD	0	0	0	0	0	0.932585	0	0	0	0
AOCS_075_2_4	no_WGD	0	1.52557	0	0	0	0	0	0	0	0
AOCS_075_2_4	no_WGD	0	2.04974	2.04974	0	0	0	0	0	0	0
AOCS_075_2_4	no_WGD	1.64206	1.12587	0	0	0	0	0	0	0	0
AOCS_075_2_4	no_WGD	2.24408	2.24408	0	2.24408	0	0	0	0	0	0
AOCS_075_2_4	no_WGD	0	1.91304	0	0	0	0	0	0	0	0
AOCS_075_2_4	no_WGD	0	1.46518	0.979893	1.46518	0	0	0.979893	0	0	0.979893
AOCS_075_2_4	no_WGD	0	0	0	0	0	0	0	0	0	0
AOCS_075_2_4	no_WGD	0	2.06643	0	0	2.06643	0	0	0	0	0
AOCS_075_2_4	no_WGD	0	0	0	0	0	0	0	0	0	0
AOCS_075_2_4	no_WGD	1.77163	0	0	0.96577	0	0	0	0	0	0
AOCS_075_2_4	no_WGD	0	0	0	0	0	0	0	0	0	0
AOCS_075_2_4	no_WGD	1.42549	0.719447	1.42549	0.719447	0	0	0	0	0	0
AOCS_075_2_4	no_WGD	0.541388	0.890678	0.541388	0	0	0	0.541388	0	0	0
AOCS_075_2_4	no_WGD	0	1.12643	0	0	0	0	0	0	0	0
AOCS_075_2_4	no_WGD	0	0	0	0	0	0	0.93634	0	0	0
AOCS_075_2_4	no_WGD	0.898804	0	0	0.547157	0	0	0	0	0	0
AOCS_075_2_4	no_WGD	0.679867	0	0	0.679867	0	0	0	0	0	0
AOCS_075_2_4	no_WGD	0	1.16216	0	1.16216	1.16216	0	0	0	0	0
AOCS_075_2_4	no_WGD	0.987123	0	0	0.987123	0	0	0	0.987123	0	0
AOCS_075_2_4	no_WGD	0.436638	0.97172	0.739549	0	0	0.436638	0	0	0	0
AOCS_075_2_4	no_WGD	0	0.917884	0	0	0	0	0	0	0	0
AOCS_075_2_4	no_WGD	0.59	0.59	0.59	0	0	0	0	0	0	0
AOCS_075_2_4	no_WGD	0	0	0	0	0	0	0	0	0	0
AOCS_075_2_4	no_WGD	0	0	1.72614	0	0	0	0	0	0	0
AOCS_075_2_4	no_WGD	0	0	0	0	0	0	2.08904	0	0	0
AOCS_075_2_4	no_WGD	0	0.931465	0	0.931465	0	0	0	0	0	0
AOCS_075_2_4	no_WGD	0	1.76317	1.76317	2.36667	0	0	0	0	0	0
AOCS_075_2_4	no_WGD	0	1.52388	0	0	0	0	0	0	0	0
AOCS_075_2_4	no_WGD	0	0	0	0	0	0	0	0	0	0
AOCS_075_2_4	no_WGD	0	0	0	2.54344	0	0	2.54344	0	0	0
AOCS_075_2_4	no_WGD	0	0	0	1.59959	0	0	1.59959	0	0	0
AOCS_075_2_4	no_WGD	0	0	1.91452	0	0	0	0	0	0	0
AOCS_075_2_4	no_WGD	0	0	1.35931	1.35931	0	0	1.35931	0	0	0
AOCS_075_2_4	no_WGD	0	2.14228	0	0	0	0	2.14228	0	0	0
AOCS_075_2_4	no_WGD	0	0.643654	0.643654	0.643654	0	0	0	0	0	0
AOCS_075_2_4	no_WGD	0	0	0	0.80072	0	0	0	0	0	0
AOCS_075_2_4	no_WGD	1.07264	1.07264	1.07264	0	0	0	0	0	0	0
AOCS_075_2_4	no_WGD	0	0	0	0	0	0	0	0	0	0
AOCS_075_2_4	no_WGD	0	0	0	0	0	0	1.22	0	0	0
AOCS_075_2_4	no_WGD	0	0	1.01712	0	0	0	0	0	0	0
AOCS_075_2_4	no_WGD	0	1.06698	1.06698	1.57135	0	0	1.06698	0	0	0
AOCS_075_2_4	no_WGD	0	1.35014	0	0	0	0	0	0.887471	0	0
AOCS_075_2_4	no_WGD	0	0	1.8185	1.8185	0	0	0	1.8185	0	0
AOCS_075_2_4	no_WGD	0	1.91922	0	1.36298	1.36298	0	1.36298	0	0	0
AOCS_075_2_4	no_WGD	0	0	0	0	0	0.975239	0	0.975239	0.975239	0
AOCS_075_2_4	no_WGD	0	0	0.944523	0	0.944523	0	0	0.944523	0	0
AOCS_075_2_4	no_WGD	0	0	0	1.03797	0	0	0	0	0	1.03797
AOCS_075_2_4	no_WGD	0.422802	0	0.719042	0.422802	0	0	0	0	0.422802	0
AOCS_075_2_4	no_WGD	1.62008	1.62008	0	0	0	0	0	0	0	0
AOCS_075_2_4	no_WGD	0	0	0.969818	0	0	0	0	0.969818	0	0
AOCS_075_2_4	no_WGD	0	0	0	0	0	0	1.75009	0	0	0
AOCS_075_2_4	no_WGD	0	1.14232	1.14232	0	0	0	0	0	0	0
AOCS_075_2_4	no_WGD	0	0	0	0	0	0	0	0	0	0
AOCS_075_2_4	no_WGD	0	2.46753	0	1.85578	0	0	1.85578	1.85578	0	0
AOCS_075_2_4	no_WGD	0	1.76118	1.22661	0	0	0	0	0	0	0
AOCS_075_2_4	no_WGD	0	0	0	0.678908	0	0	0	0	0	0.678908
AOCS_075_2_4	no_WGD	0	1.29388	0	0	0	0	1.29388	0	0	0
AOCS_075_2_4	no_WGD	0	1.02519	0	0	0	0	1.02519	0	0	0
AOCS_075_2_4	no_WGD	1.28625	0	0	0	0	0	1.83071	0	0	0
AOCS_075_2_4	no_WGD	0	0	0	1.14065	0	0	0	0	0.724838	0
AOCS_075_2_4	no_WGD	0	0	0	0	0	0	0	0	0	0
AOCS_075_2_4	no_WGD	0	0	0	0	0	0	0	0	0	0
AOCS_075_2_4	no_WGD	0	0	1.15407	0	0	0	0	0	0	0
AOCS_075_2_4	no_WGD	0	1.44864	0	0	0	0	0	0	0	0
AOCS_075_2_4	no_WGD	0	0.731934	0	0	0	0	0	0	0	0
AOCS_075_2_4	no_WGD	0	1.77896	0	0	0	0	0	0	0	0
AOCS_075_2_4	no_WGD	0	0	1.57971	0	0	0	0	0	0	0
AOCS_075_2_4	no_WGD	0	0	1.60243	1.60243	0	0	0	0	0	0
AOCS_075_2_4	no_WGD	0	0	0	1.09068	0	0	0	1.09068	0	0
AOCS_075_2_4	no_WGD	0	1.53536	0	0	0	1.53536	0	0	0	0
AOCS_075_2_4	no_WGD	0	0	0	1.91848	1.36233	0	0	0	0	0
AOCS_075_2_4	no_WGD	0	0	1.21698	0	0	0	0	0	0	0
AOCS_075_2_4	no_WGD	0	0.512055	0	0	0	0	0	0	0	0
AOCS_075_2_4	no_WGD	1.94857	0	0	0	0	0	1.38862	0	0	0
AOCS_075_2_4	no_WGD	0	2.54777	0	2.54777	0	0	0	0	0	0
AOCS_075_2_4	no_WGD	0	0	0.944043	0	0	0	0	0	0	0
AOCS_075_2_4	no_WGD	0	0	0	0.806237	0	0	0	0	0	0
AOCS_075_2_4	no_WGD	0.449732	0.449732	0	0	0	0	0	0	0	0
AOCS_075_2_4	no_WGD	0.876029	0.876029	0	0.876029	0	0	0	0.876029	0	0
AOCS_075_2_4	no_WGD	0	2.07643	1.5014	1.5014	0	0	0	0	0	0
AOCS_075_2_4	no_WGD	0	0	0	0	0	0	0	0	0	0
AOCS_075_2_4	no_WGD	0	0	1.41778	0	0	1.41778	0	0	0	1.41778
AOCS_075_2_4	no_WGD	1.10912	0	1.10912	0	0	0	0	0	0	1.10912
AOCS_075_2_4	no_WGD	0	0	0.878654	0.878654	0	0	0.878654	0	0	0
AOCS_075_2_4	no_WGD	0	0	0	1.61749	0	0	0	0	0	0
AOCS_075_2_4	no_WGD	0	1.06249	1.06249	1.06249	0	0	0	1.06249	0	0
AOCS_075_2_4	no_WGD	0	1.13281	1.13281	1.13281	0	0	1.13281	0	0	0
AOCS_075_2_4	no_WGD	0	0	1.89433	0	0	0	0	1.34131	0	1.34131
AOCS_075_2_4	no_WGD	0	0	0	0	0	0	0	0	0	0
AOCS_075_2_4	no_WGD	0	0	0	1.16126	0	1.16126	1.16126	0	0	0
AOCS_075_2_4	no_WGD	1.02131	0	0	1.51593	0	0	0	0	0	0
AOCS_075_2_4	no_WGD	0	1.04437	0	1.04437	0	0	0	1.04437	0	0
AOCS_075_2_4	no_WGD	0	0	1.59457	0	0	0	1.59457	0	0	0
AOCS_075_2_4	no_WGD	0	0	0	2.17479	0	0	0	0	0	0
AOCS_075_2_4	no_WGD	0	0	0	0	0	0	0	0	0	0
AOCS_075_2_4	no_WGD	0	1.46685	0	0	0	0	0	0	0	0
AOCS_075_2_4	no_WGD	0	0	0	0	0	0	0	0	0	0
AOCS_075_2_4	no_WGD	0.737182	0	0	1.1569	0	0.737182	0	0	0	0
AOCS_075_2_4	no_WGD	0	1.37412	0	0	0	0	0	0	0	0
AOCS_075_2_4	no_WGD	0	0	0	1.3353	0	0	0.659439	0	0	0
AOCS_075_2_4	no_WGD	0	0	0	1.43851	0	0	0	0	0	1.43851
AOCS_075_2_4	no_WGD	0	1.96132	0	0	0	0	0	0	0	0
AOCS_075_2_4	no_WGD	0	0	1.32608	1.32608	0	0	0	0	0	0
AOCS_075_2_4	no_WGD	0	0.992434	0	0.992434	0	0	0	0	0	0
AOCS_075_2_4	no_WGD	0	0	0	0	0	0	0	1.0676	0	0
AOCS_075_2_4	no_WGD	0	0	0	0	0	0	0	0	0	0
AOCS_075_2_4	no_WGD	0	0	0	2.22471	0	0	0	2.22471	0	0
AOCS_075_2_4	no_WGD	0	1.31422	0	0	0	0	0	0	0	0
AOCS_075_2_4	no_WGD	0	0	0	1.36212	0	0	0	0	0	0
AOCS_075_2_4	no_WGD	0	0	0	0	0	0	0	0	0	0
AOCS_075_2_4	no_WGD	0	0	0	2.28346	0	0	0	0	0	0
AOCS_075_2_4	no_WGD	0	0	1.30415	0	0	0	0	0	0	0
AOCS_075_2_4	no_WGD	0	0	0	0	0	0	0	0	0	0
AOCS_075_2_4	no_WGD	0	0	0	0	0	0	0	0	0	0
AOCS_075_2_4	no_WGD	0	0	0	0	0	0	0	0	0	0
AOCS_075_2_4	no_WGD	0	2.09526	0	0	0	0	0	0	0	0
AOCS_075_2_4	no_WGD	0	1.26981	0	0	0	0	0	0	1.26981	0
AOCS_075_2_4	no_WGD	1.37027	0	0	0	0	0	0.903494	0	0	0
AOCS_075_2_4	no_WGD	0	0	0	0.865454	0	0	0	0	0.865454	0.865454
AOCS_075_2_4	no_WGD	0	0	0	0	0	0	0	0	0	0
AOCS_075_2_4	no_WGD	1.12376	0	0	0.71207	0	0	0	0	0	0
AOCS_075_2_4	no_WGD	0	1.79552	0	0	0	0	0	0	0	0
AOCS_075_2_4	no_WGD	0.881794	0	0	1.65741	0	0	0	0	0	0
AOCS_075_2_4	no_WGD	0	0	0	0	0	0	0	0	0	0
AOCS_075_2_4	no_WGD	0	0	0	0	0	0	0	0	0	0
AOCS_075_2_4	no_WGD	0	1.00478	1.00478	0	0	0	0	0	0	1.00478
AOCS_075_2_4	no_WGD	0	0	0	0	0	0	2.45236	0	0	0
AOCS_075_2_4	no_WGD	0	1.76118	0	0	0	0	0	0	0	0
AOCS_075_2_4	no_WGD	0.611989	0.988869	0	0	0	0	0	0	0	0
AOCS_075_2_4	no_WGD	0.892206	0.892206	0	0	0	0	0	0	0	0
AOCS_075_2_4	no_WGD	0	0	1.36711	0	0	0	0	0	0	0
AOCS_075_2_4	no_WGD	0	2.48298	0	0	0	0	0	3.52432	0	0
AOCS_075_2_4	no_WGD	0	1.72425	1.72425	0	0	0	1.72425	0	0	0
AOCS_075_2_4	no_WGD	0	0.7292	0	0	0	0	0	0	0	0
AOCS_075_2_4	no_WGD	0	0	3.20326	3.20326	0	0	0	0	0	0
AOCS_075_2_4	no_WGD	0	1.01961	0	0	0	0	0	0	0	0
AOCS_075_2_4	no_WGD	0	0	0	0	0	0	0	0	0	1.80056
AOCS_075_2_4	no_WGD	0	0	0	0.733675	0	0	0	0	0	0
AOCS_075_2_4	no_WGD	0	0	0	0.764648	0	0	0	0	0	0
AOCS_075_2_4	no_WGD	0.349734	0.349734	0	0	0	0	0	0	0	0
AOCS_075_2_4	no_WGD	0	0	0	0	2.55321	0	0	0	0	0
AOCS_075_2_4	no_WGD	0	0	0	0	0	0	0	1.8409	0	0
AOCS_075_2_4	no_WGD	0	0	0	0	0	0	0	1.17376	0	0
AOCS_075_2_4	no_WGD	0	0	0	0	0	0	2.39427	0	0	0
AOCS_075_2_4	no_WGD	0	1.6627	1.14319	1.6627	0	0	0	0	0	0
AOCS_075_2_4	no_WGD	0.967486	0.967486	1.44989	0	0	0	0.967486	0.967486	0	0
AOCS_075_2_4	no_WGD	0.950129	0	0	0	0	0	0	0	0	0
AOCS_075_2_4	no_WGD	0	0	0	1.09516	0	0	0	0	0	1.09516
AOCS_075_2_4	no_WGD	0	0	0	1.29273	0	0	0	0	0	0
AOCS_075_2_4	no_WGD	0	1.52853	0	1.52853	0	0	0	1.52853	0	0
AOCS_075_2_4	no_WGD	0	2.53377	0	3.18643	0	0	0	0	0	0
AOCS_075_2_4	no_WGD	0	0.872447	1.33118	1.33118	0	0	1.33118	0	0	0
AOCS_075_2_4	no_WGD	0	2.33069	0	0	0	0	0	0	0	0
AOCS_075_2_4	no_WGD	0	0	0	0	0	0	0	1.08715	0	0
AOCS_075_2_4	no_WGD	0	0	0	1.14993	1.14993	0	0	0	0	0
AOCS_075_2_4	no_WGD	0	1.24215	0	1.24215	0	0	0	0	0	0
AOCS_075_2_4	no_WGD	0	0	0	1.53908	0	0	0	0	0	0
AOCS_075_2_4	no_WGD	0	0	0	1.53622	0	0	0	0	0	0
AOCS_075_2_4	no_WGD	0	0	1.59959	1.09041	0	0	0	0	0	1.09041
AOCS_075_2_4	no_WGD	0	2.06824	0	1.49412	0	0	1.49412	0	0	0
AOCS_075_2_4	no_WGD	0	1.92195	0	0	0	0	0	0	0	0
AOCS_075_2_4	no_WGD	0	1.7448	1.21265	0	0	0	0	0	0	0
AOCS_075_2_4	no_WGD	0	1.54617	0	1.04617	0	0	0	0	0	0
AOCS_075_2_4	no_WGD	0	2.0468	0	0	0	0	0	0	0	0
AOCS_075_2_4	no_WGD	0	0.942319	0.942319	0.942319	0	0	0	0	0	0
AOCS_075_2_4	no_WGD	0	0	0	0	0	0	0	0	0	0
AOCS_075_2_4	no_WGD	0	1.13353	1.13353	0	0	0	0	0	0	0
AOCS_075_2_4	no_WGD	0	0.627125	0	1.00958	0	0	0	0	0	0
AOCS_075_2_4	no_WGD	0	2.56421	0	0	0	0	0	2.56421	0	2.56421
AOCS_075_2_4	no_WGD	0	0	0	0	0	0	0	0	0	0
AOCS_075_2_4	no_WGD	0	1.56809	0	0	0	0	0	0	0	0
AOCS_075_2_4	no_WGD	0	0	0	1.03259	0	0	0	0	0	0
AOCS_075_2_4	no_WGD	0	0.757056	0	0.757056	0	0	0	0	0	0
AOCS_075_2_4	no_WGD	0	0	2.92597	0	0	0	0	0	0	0
AOCS_075_2_4	no_WGD	0	1.67917	0.737296	1.15705	0.737296	0	0	0.737296	0	0
AOCS_075_2_4	no_WGD	0	0.819142	0.819142	0.819142	0	0	0.819142	0	0	0
AOCS_075_2_4	no_WGD	0	0	1.97939	2.60096	0	0	0	0	0	1.97939
AOCS_075_2_4	no_WGD	0	1.62629	0	0	1.11267	0	0	0	0	0
AOCS_075_2_4	no_WGD	0	0.920148	0	0.920148	0	0.920148	0	0	0	0
AOCS_075_2_4	no_WGD	1.53308	1.53308	0	0	0	0	0	0	0	0
AOCS_075_2_4	no_WGD	0	2.18569	0	0	0	0	0	0	0	0
AOCS_075_2_4	no_WGD	0	1.73801	0	0	0	0	0	0	0	1.20687
AOCS_075_2_4	no_WGD	0	1.85897	0	0	0	1.85897	0	0	0	0
AOCS_075_2_4	no_WGD	0	0	2.89936	0	0	0	0	1.90521	0	1.90521
AOCS_075_2_4	no_WGD	0	0	0	2.49924	0	0	0	0	0	0
AOCS_075_2_4	no_WGD	0	0	0	0	0	0	0	0	0	0
AOCS_075_2_4	no_WGD	0	0	0	0	0	0	0	0	0	0
AOCS_075_2_4	no_WGD	0	0	2.23285	2.23285	0	0	0	2.23285	0	0
AOCS_075_2_4	no_WGD	0	0	0	0	0	2.41257	0	0	0	2.41257
AOCS_075_2_4	no_WGD	0	0	0	1.69496	0	0	0	0	0	0
AOCS_075_2_4	no_WGD	0	1.3975	0	0	0	0	0	0	0	0
AOCS_075_2_4	no_WGD	0	1.27406	0	0	0	0	0	0	0	0
AOCS_075_2_4	no_WGD	0	1.53622	0	0	0	0	0	1.53622	0	0
AOCS_075_2_4	no_WGD	0	0	2.39156	0	0	0	0	0	2.39156	0
AOCS_075_2_4	no_WGD	0	0	0	0	0	0	0	0	0	0
AOCS_075_2_4	no_WGD	0	2.18103	0	0	0	0	2.18103	0	0	0
AOCS_075_2_4	no_WGD	0	0	0	0	0	0	0	0	0	0
AOCS_075_2_4	no_WGD	0	1.5201	2.09745	2.09745	0	0	0	0	1.5201	0
AOCS_075_2_4	no_WGD	0	0	0	2.5327	0	0	0	0	0	0
AOCS_075_2_4	no_WGD	0	0	1.39384	0	0	0	1.39384	0	0	0
AOCS_075_2_4	no_WGD	0	0	2.23807	0	2.23807	0	2.87641	2.23807	0	0
AOCS_075_2_4	no_WGD	0	0	0	0	0	0	0	0	0	0
AOCS_075_2_4	no_WGD	0	1.43484	0	0.955315	0	0	0	0	0	0.955315
AOCS_075_2_4	no_WGD	0	0	0	0	0	0	0	0	0	1.29484
AOCS_075_2_4	no_WGD	0	0	0	0	0	0	2.5609	0	0	2.5609
AOCS_075_2_4	no_WGD	0	1.93451	0	0	0	0	0	0	0	0
AOCS_075_2_4	no_WGD	0	0.578896	0	0.578896	0	0	0	0	0	0
AOCS_075_2_4	no_WGD	1.56012	2.14228	0	0	0	0	0	1.56012	0	1.56012
AOCS_075_2_4	no_WGD	0	1.85093	1.21929	0.784993	0.467623	1.02554	1.02554	0.784993	0	0
AOCS_075_2_4	no_WGD	0	0	1.38547	1.38547	0	0	0	0	0	0
AOCS_075_2_4	no_WGD	0	0	1.23157	1.23157	0	0	0	0	0	0
AOCS_075_2_4	no_WGD	0	0	0	0	0	0	1.7415	0	0	0
AOCS_075_2_4	no_WGD	0	1.20409	0	1.20409	0	0	0	0	0	0
AOCS_075_2_4	no_WGD	0	1.49789	0	1.49789	0	0	0	0	0	0
AOCS_075_2_4	no_WGD	0	0	0	1.05941	0	0	0	0	0	0
AOCS_075_2_4	no_WGD	0	0	0	0	0	0	0	0	0	0
AOCS_075_2_4	no_WGD	0	1.64966	0	0	0	0	1.64966	0	0	0
AOCS_075_2_4	no_WGD	0	0	0	2.88275	0	0	0	0	0	0
AOCS_075_2_4	no_WGD	0	1.58741	1.58741	0	0	0	0	0	0	0
AOCS_075_2_4	no_WGD	0	3.69256	2.91229	3.29947	0	1.67704	2.27207	3.44834	1.67704	2.27207
AOCS_075_2_4	no_WGD	0	2.14327	0	1.56101	0	0	0	0	0	0
AOCS_075_2_4	no_WGD	0	0	0	0	0	0	0	1.2533	0	0
AOCS_075_2_4	no_WGD	0.99126	0	0.99126	0.99126	0	0	0	0	0	0
AOCS_075_2_4	no_WGD	1.55201	1.05098	0	1.05098	0	0	0	0	0	0
AOCS_075_2_4	no_WGD	0	1.73263	0	0	0	0	0	0	0	0
AOCS_075_2_4	no_WGD	0	0	0	1.61813	0	0	0	1.61813	0	0
AOCS_075_2_4	no_WGD	0	1.99295	0	1.99295	0	0	0	0	0	0
AOCS_075_2_4	no_WGD	0	2.31739	2.31739	0	2.31739	2.31739	0	0	0	0
AOCS_075_2_4	no_WGD	0	0	1.40279	0	0	0	0	0	0	0
AOCS_075_2_4	no_WGD	0	0	0	1.19389	0	0	1.72273	0	0	0
AOCS_075_2_4	no_WGD	0	1.32365	0	0	0	0	0	0	0	0
AOCS_075_2_4	no_WGD	0	0	0	1.51621	0	0	0	0	0	1.51621
AOCS_075_2_4	no_WGD	1.40264	1.96457	1.40264	1.8099	0	0	0.704073	1.40264	0	0.704073
AOCS_075_2_4	no_WGD	0	0	0	1.38862	0	0	0	0	0	0
AOCS_075_2_4	no_WGD	0	1.18673	1.18673	1.18673	0	0	0	0	0	0
AOCS_075_2_4	no_WGD	0	0	0	1.5466	0	0	0	0	0	0
AOCS_075_2_4	no_WGD	0	0	1.60816	0	0	0	0	0	0	0
[truncated: 138,768 more rows]

## Sheet: Supplementary_figure_1c
Supplementary figure 1c
Gene	estimate	std.error	statistic	p.value	adj.p	locus	Gene_is_HLA_gene
RPS18	-0.357902	0.262079	-1.36562	0.176194	0.258227	6p22.1	Other
HSP90AB1	-0.500845	0.155256	-3.22592	0.00187088	0.00692957	6p22.1	Other
HLA-B	-1.57636	0.371382	-4.24457	6.2739e-05	0.000504345	6p22.1	Other
RPL10A	-0.09307	0.290473	-0.320409	0.749561	0.810223	6p22.1	Other
HLA-C	-1.26256	0.322289	-3.91747	0.000197635	0.00119729	6p22.1	Other
TUBB	-0.234036	0.160067	-1.46212	0.147943	0.224146	6p22.1	Other
HLA-A	-0.994152	0.326234	-3.04735	0.00318681	0.010613	6p22.1	Other
HLA-DRA	-2.47229	0.396096	-6.24164	2.45686e-08	1.55255e-06	6p22.1	MHC class II gene
HLA-E	-1.56099	0.248501	-6.2816	2.07814e-08	1.35038e-06	6p22.1	Other
HLA-DRB1	-2.26132	0.472568	-4.78517	8.51533e-06	0.000112268	6p22.1	MHC class II gene
RPS10	-0.516688	0.333406	-1.54973	0.125473	0.196164	6p22.1	Other
DDR1	-0.712878	0.22871	-3.11696	0.00260169	0.00901608	6p22.1	Other
CLIC1	-0.978609	0.203754	-4.80291	7.95998e-06	0.000107015	6p22.1	Other
DSP	-0.339081	0.227975	-1.48736	0.141169	0.215738	6p25.3	Other
HLA-DPA1	-2.68542	0.443495	-6.05514	5.15067e-08	2.65227e-06	6p22.1	MHC class II gene
HMGA1	-0.436706	0.271225	-1.61012	0.111629	0.178735	6p22.1	Other
MTCH1	-0.512203	0.138276	-3.70421	0.000403004	0.00207196	6p22.1	Other
SRSF3	-0.0444132	0.101813	-0.436224	0.663944	0.738693	6p22.1	Other
FLOT1	-0.736158	0.202222	-3.64035	0.00050164	0.00246974	6p22.1	Other
PRRC2A	-0.481715	0.162181	-2.97023	0.00401027	0.0126969	6p22.1	Other
VEGFA	0.000605793	0.374163	0.00161906	0.998713	0.999145	6p22.1	Other
BRD2	-0.65448	0.152902	-4.2804	5.51674e-05	0.000459728	6p22.1	Other
DEK	-1.02485	0.202178	-5.06901	2.85615e-06	4.97548e-05	6p25.3	Other
C6orf62	-1.07575	0.151956	-7.07939	6.9892e-10	1.41294e-07	6p25.3	Other
HLA-DPB1	-2.45066	0.453304	-5.40622	7.54401e-07	1.87172e-05	6p22.1	MHC class II gene
BAG6	-0.422795	0.124598	-3.39328	0.0011123	0.00456834	6p22.1	Other
C6orf48	0.382793	0.242263	1.58007	0.118355	0.187543	6p22.1	Other
TAPBP	-1.06676	0.291481	-3.65981	0.000470481	0.00235312	6p22.1	Other
SSR1	-0.705094	0.121731	-5.79221	1.53053e-07	5.84204e-06	6p25.3	Other
SLC39A7	-0.553951	0.209094	-2.64929	0.00985595	0.0255083	6p22.1	Other
PTK7	-0.0298535	0.20674	-0.144401	0.885576	0.915718	6p22.1	Other
MCM3	-0.93029	0.180616	-5.15065	2.07581e-06	3.96633e-05	6p22.1	Other
GLO1	-0.616354	0.19691	-3.13012	0.00250103	0.00873797	6p22.1	Other
ID4	-0.342377	0.484936	-0.706024	0.48239	0.575445	6p25.3	Other
CUTA	-0.346365	0.269756	-1.28399	0.20315	0.289822	6p22.1	Other
SOX4	-0.118505	0.281166	-0.421476	0.674629	0.747989	6p25.3	Other
ATF6B	-0.531916	0.177936	-2.98937	0.00379302	0.0121381	6p22.1	Other
HLA-DQB1	-2.77386	0.574895	-4.82498	7.31804e-06	0.00010104	6p22.1	MHC class II gene
CFB	-1.55314	0.468693	-3.31377	0.00141927	0.00556526	6p22.1	Other
DDAH2	-0.287534	0.227177	-1.26568	0.209598	0.297157	6p22.1	Other
TAP1	-1.82555	0.395449	-4.61639	1.60836e-05	0.000179529	6p22.1	Other
PBX2	-0.114837	0.19188	-0.598484	0.551344	0.638943	6p22.1	Other
TMEM14C	-0.593643	0.150866	-3.93489	0.000186154	0.0011451	6p25.3	Other
YIPF3	-0.466242	0.16381	-2.84624	0.00570237	0.0166714	6p22.1	Other
RPL7L1	-0.628004	0.125039	-5.02249	3.4226e-06	5.71888e-05	6p22.1	Other
EHMT2	-0.31891	0.156999	-2.03129	0.0458178	0.0869774	6p22.1	Other
C6orf106	-0.686131	0.1503	-4.56507	1.94733e-05	0.000207601	6p22.1	Other
KLHDC3	-0.546293	0.20931	-2.60997	0.0109533	0.027782	6p22.1	Other
ITPR3	-0.46422	0.483715	-0.959696	0.340333	0.437988	6p22.1	Other
HSPA1B	-0.351003	0.260443	-1.34772	0.181862	0.26471	6p22.1	Other
PSMB8	-1.63283	0.340727	-4.79218	8.29152e-06	0.000109938	6p22.1	Other
PRPF4B	-0.429955	0.16048	-2.67918	0.00908985	0.0239072	6p25.3	Other
RGL2	-0.32409	0.225515	-1.43711	0.154901	0.232451	6p22.1	Other
HLA-DRB5	-2.64815	0.52659	-5.02887	3.26922e-06	5.55903e-05	6p22.1	MHC class II gene
HLA-DQA1	-2.7719	0.545996	-5.07677	2.77109e-06	4.86293e-05	6p22.1	MHC class II gene
SNRPC	-0.572306	0.208543	-2.74431	0.00760484	0.0207965	6p22.1	Other
HLA-DMA	-2.3205	0.410038	-5.65924	2.72032e-07	8.8034e-06	6p22.1	MHC class II gene
DDX39B	-0.378906	0.321808	-1.17743	0.242797	0.334691	6p22.1	Other
ABCF1	-0.423711	0.130855	-3.23803	0.0018028	0.00671997	6p22.1	Other
C6orf89	-0.436544	0.134847	-3.23733	0.00180668	0.00673138	6p22.1	Other
TRIM27	-0.492977	0.136221	-3.61896	0.000538135	0.00260093	6p22.2	Other
CNPY3	-0.469832	0.243677	-1.9281	0.05768	0.104759	6p22.1	Other
WRNIP1	-0.771938	0.107065	-7.20996	3.98341e-10	1.00351e-07	6p25.3	Other
TMEM14B	-0.64912	0.162482	-3.99504	0.000151237	0.000972324	6p25.3	Other
GNL1	-0.404822	0.18766	-2.15721	0.0341927	0.068776	6p22.1	Other
CUL7	0.223986	0.185237	1.20918	0.230442	0.320493	6p22.1	Other
NELFE	-0.403784	0.233854	-1.72665	0.0884035	0.147926	6p22.1	Other
HIST1H2AC	-1.01203	0.340367	-2.97336	0.00397399	0.0126064	6p25.3	Other
HIST1H2BK	-1.42866	0.370948	-3.85138	0.000247669	0.00141506	6p22.2	Other
MEA1	-0.578789	0.196643	-2.94334	0.00433493	0.013539	6p22.1	Other
VARS	-0.378651	0.178485	-2.12147	0.0372311	0.0735415	6p22.1	Other
FOXP4	0.0739932	0.312174	0.237025	0.813283	0.860694	6p22.1	Other
SERPINB1	-1.24931	0.239504	-5.21622	1.56649e-06	3.1786e-05	6p25.3	Other
SERPINB6	-0.501377	0.232874	-2.153	0.0345781	0.0693808	6p25.3	Other
MRPS18B	-0.611685	0.201039	-3.04262	0.0032447	0.0107541	6p22.1	Other
CD2AP	-0.747617	0.218324	-3.42435	0.00100216	0.00419489	6p22.1	Other
GMPR	-1.1425	0.419181	-2.72557	0.00800765	0.021645	6p25.3	Other
XPO5	-0.345833	0.136737	-2.52919	0.0135622	0.0328667	6p22.1	Other
NUP153	-0.731208	0.286092	-2.55585	0.0126451	0.0310209	6p25.3	Other
LEMD2	-0.613984	0.137174	-4.47594	2.70763e-05	0.000267577	6p22.1	Other
RNF5	-0.604965	0.178395	-3.39115	0.00111979	0.00459129	6p22.1	Other
HLA-DMB	-2.07382	0.38315	-5.41256	7.35518e-07	1.83599e-05	6p22.1	MHC class II gene
SRF	-0.858336	0.140576	-6.10583	4.16823e-08	2.27838e-06	6p22.1	Other
PPP1R11	-0.648021	0.131482	-4.92859	4.8239e-06	7.3424e-05	6p22.1	Other
CSNK2B	-0.740137	0.313083	-2.36403	0.0207033	0.0459061	6p22.1	Other
SLC44A4	-1.54172	0.576703	-2.67333	0.00923549	0.0242254	6p22.1	Other
CMTR1	-0.545646	0.136939	-3.98459	0.000150926	0.000970705	6p22.1	Other
AGPAT1	-0.330057	0.166388	-1.98366	0.0510037	0.0948644	6p22.1	Other
CCND3	-1.13065	0.222282	-5.08657	2.60948e-06	4.64329e-05	6p22.1	Other
SKIV2L	-0.389735	0.17501	-2.22693	0.0289939	0.0601058	6p22.1	Other
STK38	-0.785372	0.156965	-5.00347	3.6845e-06	6.03336e-05	6p22.1	Other
SLC35B2	-0.567469	0.169204	-3.35377	0.00125942	0.00506832	6p22.1	Other
ZFAND3	-0.410654	0.158502	-2.59084	0.0113986	0.0286629	6p22.1	Other
NEU1	-0.437469	0.218455	-2.00256	0.0488887	0.0915859	6p22.1	Other
TRIM26	-0.96606	0.150239	-6.43017	1.11243e-08	8.76953e-07	6p22.1	Other
C2	-1.97972	0.476012	-4.15896	8.51193e-05	0.000632834	6p22.1	Other
SRPK1	-0.724187	0.199684	-3.62667	0.000524697	0.00255332	6p22.1	Other
PPP1R10	-0.190463	0.151093	-1.26057	0.211425	0.298996	6p22.1	Other
HSPA1A	-0.84446	0.378835	-2.22909	0.0288433	0.059854	6p22.1	Other
DAXX	-0.797872	0.132544	-6.01968	6.19418e-08	3.00765e-06	6p22.1	Other
MBOAT1	-0.533895	0.253292	-2.10782	0.0383877	0.0754258	6p25.3	Other
TNFRSF21	-0.823332	0.253383	-3.24935	0.00174121	0.00654122	6p22.1	Other
HLA-F	-1.749	0.411431	-4.25101	6.05615e-05	0.000490452	6p22.1	Other
WDR46	-0.57651	0.187012	-3.08273	0.00288135	0.00979556	6p22.1	Other
MRPL14	-0.626477	0.279586	-2.24073	0.0280039	0.0584678	6p22.1	Other
PSMB9	-1.81729	0.48486	-3.74807	0.000350885	0.00185766	6p22.1	Other
MAPK14	-0.607587	0.1515	-4.01047	0.00014335	0.000931119	6p22.1	Other
KCTD20	-0.652608	0.189221	-3.44892	0.000932435	0.00395898	6p22.1	Other
DHX16	-0.419334	0.103531	-4.05031	0.000124765	0.000840109	6p22.1	Other
ELOVL5	-0.877538	0.275126	-3.18958	0.00208999	0.00755321	6p22.1	Other
HLA-DOA	-2.58872	0.486419	-5.32199	1.05534e-06	2.41365e-05	6p22.1	MHC class II gene
GTPBP2	-0.505304	0.184318	-2.74148	0.00766431	0.020903	6p22.1	Other
CDC5L	-0.598647	0.159113	-3.76241	0.000331696	0.00177966	6p22.1	Other
RXRB	-0.35148	0.082206	-4.2756	5.61263e-05	0.000465351	6p22.1	Other
RING1	-0.304267	0.19363	-1.57138	0.120303	0.189803	6p22.1	Other
TAP2	-1.56814	0.346857	-4.52099	2.29299e-05	0.000235852	6p22.1	Other
HIST1H1C	-1.63836	0.533196	-3.07271	0.00296843	0.0100305	6p25.3	Other
RNF144B	-0.583753	0.343911	-1.69739	0.0937685	0.15513	6p25.3	Other
BTN3A2	-1.18243	0.347446	-3.40322	0.00107794	0.00444954	6p25.3	Other
SLC29A1	0.159529	0.248955	0.640797	0.523634	0.613385	6p22.1	Other
PEX6	-0.538232	0.222725	-2.41658	0.0181331	0.0413724	6p22.1	Other
RANBP9	-0.625457	0.148866	-4.20146	7.31861e-05	0.000563433	6p25.3	Other
NOL7	-0.851309	0.146795	-5.7993	1.53612e-07	5.84743e-06	6p25.3	Other
TEAD3	-0.600986	0.219154	-2.7423	0.00764708	0.0208632	6p22.1	Other
DST	-0.436954	0.397686	-1.09874	0.275219	0.369842	6p22.1	Other
PFDN6	-0.920629	0.250729	-3.67181	0.000452196	0.00228036	6p22.1	Other
HMGN4	-0.858862	0.303033	-2.83422	0.00591802	0.0171487	6p25.3	Other
TRIM38	-0.765725	0.161018	-4.75554	9.36186e-06	0.000119953	6p25.3	Other
C6orf132	-0.869433	0.27786	-3.12903	0.00249819	0.00873352	6p22.1	Other
MCUR1	-1.00472	0.12039	-8.34555	2.87506e-12	3.3628e-09	6p25.3	Other
PHF1	-0.202136	0.152136	-1.32866	0.188044	0.272089	6p22.1	Other
DCDC2	-0.0476445	0.355743	-0.13393	0.893791	0.922058	6p25.3	Other
PPP2R5D	-0.472339	0.108208	-4.36512	4.06087e-05	0.000363171	6p22.1	Other
BRPF3	-0.856882	0.290572	-2.94895	0.00426529	0.0133443	6p22.1	Other
CCHCR1	-0.298342	0.295295	-1.01032	0.315635	0.412539	6p22.1	Other
LSM2	-0.641031	0.250634	-2.55764	0.0125856	0.0309211	6p22.1	Other
VPS52	-0.618011	0.194666	-3.17473	0.00218631	0.00782703	6p22.1	Other
UBR2	-0.614626	0.144559	-4.25172	5.9687e-05	0.00048505	6p22.1	Other
FBXO9	-0.751326	0.163539	-4.59417	1.72004e-05	0.00018954	6p22.1	Other
ANKS1A	-0.196042	0.178786	-1.09651	0.276363	0.371211	6p22.1	Other
BTN3A1	-0.477267	0.221573	-2.154	0.0344968	0.0692714	6p25.3	Other
KIFC1	-0.832541	0.301919	-2.75749	0.00733261	0.0202481	6p22.1	Other
DNPH1	-0.66226	0.255471	-2.59231	0.0114815	0.0288182	6p22.1	Other
MRS2	-0.803111	0.13337	-6.02167	6.14334e-08	3.00765e-06	6p25.3	Other
TDP2	-0.795811	0.143168	-5.55859	4.08977e-07	1.16876e-05	6p25.3	Other
FOXQ1	-1.16226	0.454125	-2.55935	0.012529	0.0308052	6p25.3	Other
NEDD9	-0.0989933	0.358562	-0.276085	0.783242	0.837399	6p25.3	Other
PIM1	-0.627824	0.291569	-2.15326	0.0345569	0.0693638	6p22.1	Other
ALDH5A1	-0.910672	0.235826	-3.86163	0.000239184	0.001383	6p25.3	Other
MYLIP	-0.495245	0.241408	-2.05149	0.0437588	0.0837581	6p25.3	Other
POLR1C	-0.476427	0.164817	-2.89064	0.0050259	0.0151648	6p22.1	Other
KIF13A	-0.223542	0.190329	-1.17451	0.243908	0.335728	6p25.3	Other
TMEM63B	-0.598022	0.15197	-3.93513	0.000184241	0.00113504	6p22.1	Other
PPP1R18	-0.868069	0.22172	-3.91515	0.00019921	0.00120505	6p22.1	Other
FAM8A1	-0.503244	0.184166	-2.73256	0.00785509	0.0212784	6p25.3	Other
FKBP5	-1.93277	0.420008	-4.60173	1.69882e-05	0.000187455	6p22.1	Other
ZKSCAN8	-0.0506908	0.231431	-0.219032	0.827228	0.87179	6p22.2	Other
BTN3A3	-0.767966	0.231339	-3.31965	0.00140099	0.00550412	6p25.3	Other
UQCC2	-0.235102	0.277313	-0.847785	0.399291	0.496763	6p22.1	Other
TRAM2	-0.123381	0.215891	-0.571497	0.569395	0.655103	6p22.1	Other
ZNF76	-0.610615	0.153083	-3.98878	0.000154555	0.000987065	6p22.1	Other
IER3	-0.944357	0.343961	-2.74554	0.0075791	0.0207469	6p22.1	Other
CLIC5	-1.00975	0.532138	-1.89754	0.0616052	0.110612	6p22.1	Other
BAK1	-1.2553	0.216596	-5.79561	1.5595e-07	5.89766e-06	6p22.1	Other
TCF19	-0.837922	0.316743	-2.64543	0.00995914	0.0257178	6p22.1	Other
ECI2	-0.650744	0.25526	-2.54934	0.0128638	0.0314864	6p25.3	Other
RREB1	-0.0456473	0.144721	-0.315416	0.753288	0.813553	6p25.3	Other
MRPS10	-0.522946	0.152669	-3.42536	0.00100495	0.00420548	6p22.1	Other
CUL9	-0.195597	0.189568	-1.0318	0.305525	0.401781	6p22.1	Other
TAF11	-0.443646	0.155185	-2.85882	0.00552058	0.0162882	6p22.1	Other
MRPL2	-0.478913	0.226362	-2.1157	0.0377357	0.0743589	6p22.1	Other
ABT1	-0.557149	0.126504	-4.40419	3.52213e-05	0.000327698	6p25.3	Other
PXDC1	-0.412165	0.237526	-1.73524	0.0868604	0.145776	6p25.3	Other
MDC1	-0.381472	0.190641	-2.001	0.0490605	0.0918341	6p22.1	Other
EFHC1	0.59996	0.277749	2.16008	0.0339618	0.068404	6p22.1	Other
KLC4	-0.225704	0.122423	-1.84365	0.0692383	0.121676	6p22.1	Other
SIRT5	-0.637462	0.144242	-4.41938	3.33205e-05	0.000314481	6p25.3	Other
RRP36	-0.605222	0.179109	-3.37907	0.00116324	0.00473832	6p22.1	Other
NFYA	-0.119922	0.181299	-0.661458	0.510346	0.601477	6p22.1	Other
VARS2	-0.123526	0.19666	-0.628117	0.531861	0.620934	6p22.1	Other
DUSP22	-0.61722	0.14625	-4.2203	6.76149e-05	0.00053233	6p25.3	Other
E2F3	-0.73468	0.220771	-3.32779	0.00136592	0.00539588	6p25.3	Other
PPIL1	-0.691161	0.219795	-3.14457	0.00239472	0.00843846	6p22.1	Other
ATXN1	-0.302472	0.22572	-1.34003	0.184177	0.267485	6p25.3	Other
RIOK1	-0.463174	0.116542	-3.97431	0.000162492	0.00102688	6p25.3	Other
MUT	-0.660605	0.169572	-3.89573	0.000210962	0.00125755	6p22.1	Other
SLC35B3	-0.779052	0.161751	-4.81637	7.56226e-06	0.000103398	6p25.3	Other
LYRM4	-0.227092	0.221083	-1.02718	0.307595	0.404016	6p25.3	Other
BTN2A1	-0.623408	0.162854	-3.828	0.000265788	0.00149426	6p25.3	Other
CDKN1A	-0.657488	0.264922	-2.48182	0.0153409	0.0362256	6p22.1	Other
PPARD	-0.537437	0.176386	-3.04693	0.00320373	0.0106569	6p22.1	Other
TJAP1	-0.365919	0.139747	-2.61844	0.010708	0.0272689	6p22.1	Other
RIPK1	-0.788675	0.0986154	-7.99748	1.30959e-11	8.93962e-09	6p25.3	Other
TPMT	-0.710273	0.182853	-3.8844	0.000217374	0.00128548	6p25.3	Other
TBCC	-0.707046	0.150654	-4.69316	1.20596e-05	0.000146169	6p22.1	Other
CDYL	-0.42285	0.155554	-2.71835	0.00816783	0.0219872	6p25.3	Other
NFKBIL1	-0.44616	0.225002	-1.98292	0.0510886	0.0949791	6p22.1	Other
PAK1IP1	-0.646469	0.141641	-4.56413	1.95411e-05	0.000207942	6p25.3	Other
MAPK13	-1.49283	0.331527	-4.50289	2.4516e-05	0.000248205	6p22.1	Other
OARD1	-0.297557	0.182324	-1.63202	0.106868	0.172342	6p22.1	Other
ZNF451	-0.488169	0.150359	-3.2467	0.00175547	0.006584	6p22.1	Other
F13A1	-0.629071	0.440285	-1.42878	0.157219	0.235325	6p25.3	Other
NUDT3	-0.622496	0.162473	-3.83138	0.000265055	0.00149201	6p22.1	Other
ZNF318	-0.417366	0.218577	-1.90947	0.0600784	0.10837	6p22.1	Other
KDM1B	-0.391324	0.221446	-1.76713	0.0812209	0.138411	6p25.3	Other
C4B	-0.933899	0.552791	-1.68943	0.0952911	0.157018	6p22.1	Other
HLA-DQA2	-3.58575	0.957746	-3.74395	0.000355755	0.0018798	6p22.1	MHC class II gene
SYNGAP1	0.446793	0.368153	1.2136	0.228758	0.318611	6p22.1	Other
TMEM14A	-0.413639	0.191618	-2.15866	0.0341191	0.0686786	6p22.1	Other
ICK	-0.738697	0.22342	-3.30631	0.00145259	0.0056674	6p22.1	Other
KCNK5	-0.438292	0.232258	-1.88709	0.0630704	0.112699	6p22.1	Other
UHRF1BP1	-0.862465	0.188025	-4.58698	1.79488e-05	0.000196334	6p22.1	Other
EXOC2	-0.467742	0.115152	-4.06196	0.000116136	0.000797373	6p25.3	Other
RNF8	-0.534046	0.145215	-3.67762	0.000443587	0.00224259	6p22.1	Other
HIVEP1	-0.790236	0.320527	-2.46543	0.0160035	0.0374728	6p25.3	Other
GMDS	-1.00963	0.218461	-4.62154	1.41979e-05	0.000164031	6p25.3	Other
GCLC	-0.576335	0.197785	-2.91394	0.00471767	0.01441	6p22.1	Other
GPANK1	-0.583817	0.201744	-2.89386	0.00499686	0.0150938	6p22.1	Other
MOCS1	-0.814021	0.265274	-3.06861	0.00300476	0.0101303	6p22.1	Other
ENPP4	-0.442768	0.305704	-1.44836	0.151741	0.228673	6p22.1	Other
AARS2	-0.392051	0.137187	-2.85779	0.00553671	0.016321	6p22.1	Other
ZBTB22	-0.250992	0.136039	-1.845	0.0690382	0.121416	6p22.1	Other
C4A	-1.37904	0.657246	-2.09821	0.0392547	0.0768342	6p22.1	Other
C6orf47	-0.778746	0.130749	-5.95603	8.06047e-08	3.60591e-06	6p22.1	Other
GFOD1	-0.358477	0.35392	-1.01288	0.314375	0.411272	6p25.3	Other
TFAP2A	-0.279281	0.610591	-0.457395	0.648728	0.724668	6p25.3	Other
DXO	-0.376606	0.167648	-2.24641	0.0276612	0.0578852	6p22.1	Other
CRISP3	-2.65134	1.28987	-2.05551	0.0433591	0.0830923	6p22.1	Other
MED20	-0.428081	0.151297	-2.82941	0.00599873	0.0173152	6p22.1	Other
GMNN	-0.964605	0.220164	-4.3813	3.82876e-05	0.000349086	6p25.3	Other
MAD2L1BP	-0.82371	0.171105	-4.81407	7.6289e-06	0.000103969	6p22.1	Other
BYSL	-0.448343	0.14806	-3.02812	0.0033862	0.0111209	6p22.1	Other
HIST1H2BD	-1.43108	0.327153	-4.37434	3.927e-05	0.000355275	6p25.3	Other
LRRC1	-0.563458	0.171561	-3.28429	0.00154747	0.0059623	6p22.1	Other
ABCC10	-0.222049	0.15564	-1.42669	0.157876	0.236094	6p22.1	Other
JARID2	-0.159623	0.168148	-0.949305	0.345514	0.443366	6p25.3	Other
AIF1	-1.63822	0.396378	-4.13297	9.33184e-05	0.00067386	6p22.1	Other
ACOT13	-0.475747	0.146361	-3.2505	0.00172643	0.00649891	6p25.3	Other
TAF8	-0.728651	0.105375	-6.91482	1.41634e-09	2.31563e-07	6p22.1	Other
SAYSD1	-0.647996	0.166601	-3.88951	0.000217486	0.00128558	6p22.1	Other
ENPP5	-0.368435	0.276032	-1.33475	0.186049	0.269726	6p22.1	Other
NFKBIE	-0.858124	0.285913	-3.00134	0.00366276	0.0118066	6p22.1	Other
GLTSCR1L	-0.579651	0.230021	-2.51999	0.0138923	0.0334687	6p22.1	Other
C6orf136	-0.36327	0.19987	-1.81753	0.0731843	0.127191	6p22.1	Other
MRPS18A	-0.78867	0.174318	-4.52431	2.23127e-05	0.000231239	6p22.1	Other
LRRC16A	-0.593122	0.209629	-2.8294	0.0059618	0.017236	6p25.3	Other
SPDEF	-1.8381	0.862507	-2.13111	0.0364015	0.0722942	6p22.1	Other
ZNRD1	-0.659926	0.240947	-2.73888	0.00771947	0.0210047	6p22.1	Other
ATAT1	0.206804	0.219707	0.941272	0.349628	0.447523	6p22.1	Other
TBC1D22B	-0.544043	0.115491	-4.71068	1.09135e-05	0.000134875	6p22.1	Other
TBC1D7	-0.682669	0.218097	-3.13012	0.00250106	0.00873797	6p25.3	Other
DAAM2	-0.862928	0.511345	-1.68757	0.0956496	0.157489	6p22.1	Other
PRR3	-0.17254	0.224791	-0.767558	0.445192	0.541244	6p22.1	Other
CCDC167	-0.394709	0.297511	-1.3267	0.188686	0.272752	6p22.1	Other
HSD17B8	-0.720197	0.319571	-2.25364	0.0271811	0.0571287	6p22.1	Other
GABBR1	0.852472	0.488235	1.74603	0.0849563	0.143241	6p22.1	Other
C6orf1	-0.657196	0.275451	-2.38589	0.0195968	0.0439767	6p22.1	Other
DTNBP1	-0.816626	0.210697	-3.87584	0.00022583	0.00132259	6p25.3	Other
DEF6	-0.862541	0.272156	-3.16929	0.00222262	0.00793964	6p22.1	Other
PSMG4	-0.862033	0.223121	-3.86353	0.000237639	0.00137513	6p25.3	Other
SLC22A23	-0.0726187	0.296488	-0.244929	0.807189	0.856181	6p25.3	Other
TREM2	-1.36858	0.407628	-3.35742	0.00124509	0.00502425	6p22.1	Other
SNRNP48	-0.406044	0.161906	-2.5079	0.0143372	0.0343384	6p25.3	Other
ZSCAN31	-0.360228	0.251115	-1.43452	0.155638	0.233236	6p22.2	Other
BTBD9	-0.116587	0.155099	-0.751697	0.454525	0.549855	6p22.1	Other
SMIM13	-0.68211	0.159482	-4.27704	5.51429e-05	0.000459728	6p25.3	Other
FARS2	-0.78597	0.163333	-4.81207	7.4136e-06	0.000101844	6p25.3	Other
EEF1E1	-0.712983	0.171421	-4.15925	8.5032e-05	0.000632621	6p25.3	Other
CD83	-1.15571	0.200747	-5.75703	1.82613e-07	6.60107e-06	6p25.3	Other
ZBTB12	0.143351	0.288401	0.497055	0.620624	0.699799	6p22.1	Other
ZBTB9	-0.539517	0.127725	-4.22405	6.75193e-05	0.00053232	6p22.1	Other
GPSM3	-1.65679	0.282155	-5.87191	1.14018e-07	4.64438e-06	6p22.1	Other
BPHL	-0.631791	0.12366	-5.1091	2.44253e-06	4.41197e-05	6p25.3	Other
BLOC1S5	-0.709785	0.148834	-4.76899	9.05494e-06	0.000116649	6p25.3	Other
CDKAL1	-0.500112	0.12076	-4.14136	8.76519e-05	0.000647663	6p25.3	Other
PRSS16	-1.585	0.428377	-3.70001	0.000411858	0.00211284	6p22.2	Other
NQO2	-0.881179	0.240334	-3.66648	0.000460227	0.00231101	6p25.3	Other
POLH	-0.8647	0.226719	-3.81397	0.000281142	0.00156005	6p22.1	Other
TFEB	-0.802968	0.259048	-3.09969	0.00273944	0.00940229	6p22.1	Other
SLC25A27	0.108425	0.38483	0.281748	0.778923	0.834142	6p22.1	Other
SERPINB9	-0.672882	0.243359	-2.76498	0.00718207	0.0199029	6p25.3	Other
CAP2	0.235875	0.285	0.827631	0.410505	0.508013	6p25.3	Other
BTN2A2	-0.738145	0.227009	-3.25161	0.00172921	0.00650789	6p25.3	Other
NRM	-0.351046	0.320495	-1.09532	0.276927	0.371786	6p22.1	Other
STK19	-0.466198	0.165937	-2.80949	0.00632442	0.0180517	6p22.1	Other
MICA	-0.740805	0.20953	-3.53556	0.000706045	0.00320707	6p22.1	Other
MDFI	-0.231078	0.581129	-0.397637	0.692042	0.762597	6p22.1	Other
PRICKLE4	-0.663616	0.291632	-2.27552	0.0257311	0.0547275	6p22.1	Other
GPR116	-0.60586	0.253423	-2.3907	0.0193606	0.0435526	6p22.1	Other
TRIM39	-0.470534	0.109254	-4.30677	5.01649e-05	0.000426949	6p22.1	Other
LTB	-1.69245	0.590826	-2.86455	0.00543162	0.0161012	6p22.1	Other
GSTA4	-0.0421983	0.256207	-0.164704	0.869626	0.903734	6p22.1	Other
POU5F1	-0.51487	0.671378	-0.766885	0.44559	0.541607	6p22.1	Other
ZSCAN9	0.0912301	0.171809	0.530998	0.59701	0.679081	6p22.2	Other
PAQR8	-0.549833	0.307086	-1.79049	0.077466	0.133121	6p22.1	Other
ZNF184	-0.270063	0.212236	-1.27247	0.207191	0.294536	6p22.2	Other
FAM50B	-1.15116	0.437521	-2.6311	0.0103507	0.0265372	6p25.3	Other
BAG2	-0.325242	0.3473	-0.936487	0.352069	0.450119	6p22.1	Other
GCNT2	-0.149463	0.431148	-0.346663	0.729829	0.793239	6p25.3	Other
RUNX2	-0.593468	0.393406	-1.50854	0.135509	0.208588	6p22.1	Other
FKBPL	-0.752493	0.244012	-3.08384	0.00287189	0.00976885	6p22.1	Other
TRERF1	-0.464172	0.295208	-1.57236	0.120077	0.189538	6p22.1	Other
FGD2	-1.69722	0.395884	-4.28717	5.38379e-05	0.000450944	6p22.1	Other
FOXC1	-1.07739	0.509663	-2.11392	0.0378926	0.0745872	6p25.3	Other
RPP21	-0.706604	0.219177	-3.22389	0.00188253	0.00696135	6p22.1	Other
GPR110	-0.317381	0.695086	-0.456606	0.649292	0.72515	6p22.1	Other
NOTCH4	-0.36069	0.187416	-1.92454	0.0581317	0.105428	6p22.1	Other
FANCE	-0.366704	0.186829	-1.96278	0.0534308	0.0984948	6p22.1	Other
TNXB	-1.05116	0.475177	-2.21215	0.0300008	0.0618019	6p22.1	Other
ZSCAN16	-0.576572	0.155548	-3.7067	0.000402795	0.00207153	6p22.2	Other
RPP40	-0.607009	0.178183	-3.40665	0.00106631	0.0044089	6p25.3	Other
ABHD16A	-0.953592	0.270699	-3.5227	0.000731171	0.00329651	6p22.1	Other
TMEM170B	-0.787608	0.226601	-3.47575	0.000855852	0.00371444	6p25.3	Other
RAB23	-0.346038	0.554039	-0.624573	0.534172	0.622878	6p22.1	Other
SUPT3H	0.0209474	0.188844	0.110925	0.911957	0.934968	6p22.1	Other
LST1	-1.77778	0.412372	-4.3111	4.9387e-05	0.000422304	6p22.1	Other
PPT2	-0.239472	0.175473	-1.36472	0.176476	0.258548	6p22.1	Other
ZNF322	-0.393553	0.255199	-1.54214	0.127305	0.198551	6p25.3	Other
B3GALT4	-1.25386	0.284828	-4.40216	3.54839e-05	0.00032958	6p22.1	Other
ZSCAN12	-0.185642	0.259088	-0.716523	0.475924	0.569557	6p22.2	Other
USP49	-0.0761262	0.219002	-0.347605	0.72911	0.792617	6p22.1	Other
CENPQ	-0.532246	0.235044	-2.26445	0.0264756	0.0559115	6p22.1	Other
RNF182	-1.57457	0.65164	-2.41632	0.0181448	0.0413831	6p25.3	Other
EDN1	-1.08254	0.374285	-2.89228	0.00501946	0.0151537	6p25.3	Other
COL11A2	0.880615	0.534736	1.64682	0.103779	0.168106	6p22.1	Other
PACSIN1	-0.398654	0.441191	-0.903585	0.369147	0.466959	6p22.1	Other
TXNDC5	-0.550385	0.232025	-2.37209	0.0202888	0.0452362	6p25.3	Other
FAM65B	-1.12302	0.414476	-2.7095	0.00832343	0.0223144	6p25.3	Other
AGER	-0.0526794	0.393094	-0.134012	0.893757	0.922058	6p22.1	Other
HIST1H4H	-0.985399	0.47657	-2.06769	0.0421657	0.0812693	6p25.3	Other
MICB	-1.43646	0.372392	-3.85738	0.000240515	0.00138726	6p22.1	Other
ZNF391	-0.228632	0.303779	-0.752626	0.454062	0.549514	6p22.2	Other
HFE	-0.570263	0.249878	-2.28216	0.0253553	0.0540563	6p25.3	Other
ETV7	-2.1124	0.553549	-3.8161	0.00027912	0.00155095	6p22.1	Other
ZKSCAN4	-0.415212	0.128126	-3.24065	0.00178834	0.00667216	6p22.2	Other
FRS3	-0.475325	0.153792	-3.09069	0.00281393	0.00961965	6p22.1	Other
NHLRC1	-0.220548	0.256845	-0.858678	0.393291	0.490939	6p25.3	Other
RNF39	-0.341301	0.469182	-0.727439	0.469253	0.563344	6p22.1	Other
ZKSCAN3	0.056113	0.162523	0.345262	0.730877	0.794062	6p22.2	Other
C6orf223	-0.445331	0.551036	-0.808172	0.421582	0.518469	6p22.1	Other
PHACTR1	-0.547481	0.412279	-1.32794	0.188122	0.272153	6p25.3	Other
RCAN2	-0.306657	0.307974	-0.995722	0.322587	0.420136	6p22.1	Other
TUBB2A	-0.584966	0.313004	-1.86888	0.0655976	0.116415	6p25.3	Other
ZNF165	-0.395177	0.279506	-1.41384	0.161602	0.240426	6p22.2	Other
KIAA1586	-0.49027	0.269301	-1.82053	0.0727211	0.126614	6p22.1	Other
LY86	-1.23278	0.346608	-3.5567	0.000654843	0.00302251	6p25.3	Other
HLA-DQB2	-2.14418	0.670222	-3.19922	0.00202968	0.00739141	6p22.1	MHC class II gene
PGBD1	0.300275	0.245089	1.22517	0.224397	0.31379	6p22.2	Other
PLA2G7	-0.273783	0.427706	-0.64012	0.524072	0.61375	6p22.1	Other
TNF	-1.29374	0.524694	-2.46571	0.0159918	0.0374576	6p22.1	Other
GSTA1	-1.42112	0.991878	-1.43276	0.156138	0.233921	6p22.1	Other
HLA-DOB	-2.34462	0.469413	-4.99478	3.81066e-06	6.20273e-05	6p22.1	MHC class II gene
LY6G6C	-1.86289	0.730074	-2.55164	0.0127574	0.031257	6p22.1	Other
SCUBE3	0.693617	0.60698	1.14273	0.256832	0.350061	6p22.1	Other
ZNF311	-0.668516	0.385766	-1.73296	0.087269	0.146387	6p22.2	Other
SCAND3	-0.509368	0.520376	-0.978844	0.330846	0.428506	6p22.2	Other
CYP39A1	-0.226591	0.375463	-0.603498	0.548023	0.635544	6p22.1	Other
C6orf226	-0.690817	0.304092	-2.27173	0.0260098	0.0551269	6p22.1	Other
TUBB2B	1.65902	0.705577	2.3513	0.0213725	0.047046	6p25.3	Other
PSORS1C1	-0.631194	0.39631	-1.59268	0.115496	0.183919	6p22.1	Other
MDGA1	-0.540226	0.464424	-1.16322	0.248429	0.340598	6p22.1	Other
PRRT1	0.363635	0.376643	0.965464	0.337457	0.435073	6p22.1	Other
NRN1	0.159915	0.534478	0.299198	0.765628	0.822972	6p25.3	Other
BMP6	-0.105373	0.48906	-0.215459	0.830002	0.873756	6p25.3	Other
HIST1H2BJ	-1.20583	0.429728	-2.80603	0.00640567	0.0182581	6p22.2	Other
HIST1H2BC	-1.28917	0.461345	-2.79439	0.00661772	0.0187095	6p25.3	Other
UBD	-2.96775	0.729535	-4.06801	0.000117275	0.000803506	6p22.1	Other
VWA7	-0.504809	0.395649	-1.2759	0.205981	0.29312	6p22.1	Other
HIST1H2AE	-1.60557	0.556537	-2.88492	0.00512588	0.015404	6p25.3	Other
PPP1R3G	-1.07852	0.332083	-3.24775	0.00174981	0.00656794	6p25.3	Other
TREM1	-0.289765	0.455651	-0.635936	0.52678	0.616247	6p22.1	Other
UNC5CL	-0.861995	0.411947	-2.09249	0.0398239	0.0776329	6p22.1	Other
GTF2H4	-0.0439013	0.210164	-0.208891	0.835107	0.877383	6p22.1	Other
PKHD1	0.636097	0.839926	0.757325	0.451197	0.546921	6p22.1	Other
CPNE5	-0.983152	0.396622	-2.47882	0.0154291	0.0363894	6p22.1	Other
IRF4	-1.8397	0.595634	-3.08864	0.00283117	0.00966869	6p25.3	Other
MSH5	-0.261259	0.437326	-0.597401	0.552039	0.639429	6p22.1	Other
LY6G5B	-0.311072	0.560417	-0.555073	0.580519	0.665081	6p22.1	Other
HSPA1L	-0.410529	0.206725	-1.98587	0.0507522	0.0944609	6p22.1	Other
MAK	0.0953438	0.462478	0.206159	0.837233	0.879277	6p25.3	Other
APOM	0.162828	0.313014	0.520196	0.60448	0.685387	6p22.1	Other
C6orf52	-0.138735	0.393877	-0.352228	0.725668	0.789976	6p25.3	Other
BEND6	-0.409931	0.495951	-0.826555	0.411111	0.508609	6p22.1	Other
KLHL31	-0.370734	0.399113	-0.928894	0.355964	0.454036	6p22.1	Other
HIST1H2AG	-1.10492	0.449703	-2.45699	0.0163542	0.0380885	6p22.2	Other
RSPH9	0.387103	0.377907	1.02433	0.308928	0.405529	6p22.1	Other
RBM24	-0.123198	0.528136	-0.23327	0.816196	0.863051	6p25.3	Other
TRIM31	-1.444	0.645406	-2.23736	0.028274	0.058867	6p22.1	Other
KIAA0319	0.466987	0.5919	0.788963	0.432654	0.529184	6p25.3	Other
LRRC73	0.00934213	0.468746	0.0199301	0.984153	0.98855	6p22.1	Other
ADTRP	-1.36628	0.45944	-2.97379	0.00395425	0.0125632	6p25.3	Other
HIST1H2BG	-1.04338	0.524955	-1.98756	0.0505609	0.0941857	6p25.3	Other
EGFL8	-0.00561346	0.391539	-0.0143369	0.9886	0.991688	6p22.1	Other
HLA-G	-2.13268	0.605544	-3.52192	0.000737848	0.0033193	6p22.1	Other
COL21A1	-0.283178	0.536064	-0.528254	0.598862	0.680525	6p22.1	Other
GRM4	0.843827	0.673918	1.25212	0.214316	0.302224	6p22.1	Other
TDRD6	-0.138301	0.414014	-0.334049	0.739287	0.801286	6p22.1	Other
HIST1H4E	-0.649791	0.488248	-1.33086	0.187321	0.271137	6p25.3	Other
HIST1H3H	-0.858204	0.489119	-1.75459	0.0834687	0.141213	6p22.2	Other
IP6K3	0.75038	0.724569	1.03562	0.303751	0.399933	6p22.1	Other
HIST1H2BN	-0.997396	0.362837	-2.74888	0.00748792	0.0205764	6p22.2	Other
MYLK4	-0.512809	0.29079	-1.7635	0.0819433	0.139309	6p25.3	Other
KIF6	-0.231899	0.405015	-0.572569	0.568649	0.654483	6p22.1	Other
COX6A1P2	0.118696	0.340855	0.348229	0.728657	0.792228	6p22.1	Other
LY6G5C	-0.794728	0.271794	-2.92401	0.00458323	0.0141008	6p22.1	Other
FOXF2	-0.168662	0.475096	-0.355007	0.723594	0.788085	6p25.3	Other
ELOVL2	-0.0315978	0.452294	-0.0698612	0.944493	0.959019	6p25.3	Other
C6orf141	-1.87748	0.851179	-2.20574	0.0305074	0.0626328	6p22.1	Other
FAM83B	-0.709056	1.04373	-0.679351	0.499035	0.590859	6p22.1	Other
HIST1H3D	-1.74976	0.455972	-3.83743	0.000259674	0.00146981	6p25.3	Other
HCG27	-0.632122	0.436685	-1.44755	0.151968	0.22893	6p22.1	Other
GPLD1	0.278272	0.306781	0.907068	0.367315	0.465181	6p25.3	Other
DLK2	-0.622051	0.288604	-2.15538	0.0343844	0.0690937	6p22.1	Other
HIST1H2BH	-0.15219	0.507675	-0.299779	0.765186	0.822713	6p25.3	Other
CYP21A2	-1.12338	0.568204	-1.97708	0.0517584	0.0959085	6p22.1	Other
TMEM217	-0.821292	0.279338	-2.94014	0.00437519	0.0136361	6p22.1	Other
ATP6V1G2	0.00435589	0.436037	0.00998971	0.992056	0.994242	6p22.1	Other
KAAG1	0.255313	0.484411	0.527058	0.59973	0.681412	6p25.3	Other
TCP11	-0.0620766	0.680189	-0.0912637	0.92753	0.946311	6p22.1	Other
PPT2-EGFL8	-0.136306	0.268969	-0.506773	0.613821	0.693332	6p22.1	Other
HIST1H3E	-0.983364	0.505698	-1.94457	0.0556277	0.101857	6p25.3	Other
GPR115	-1.52071	0.679526	-2.23789	0.0282374	0.0588504	6p22.1	Other
TRIM15	-0.821731	0.779209	-1.05457	0.295053	0.391269	6p22.1	Other
C6orf25	-1.64085	0.437772	-3.74817	0.000347935	0.00184443	6p22.1	Other
CLPSL1	-2.48648	0.985983	-2.52183	0.0138257	0.0333426	6p22.1	Other
ZSCAN23	0.388975	0.674066	0.577058	0.565651	0.651833	6p22.2	Other
PRPH2	-0.815229	0.44046	-1.85086	0.0681808	0.120256	6p22.1	Other
C6orf15	-2.98089	0.861441	-3.46035	0.000899045	0.00386198	6p22.1	Other
SYCP2L	0.688953	0.568954	1.21091	0.229681	0.31968	6p25.3	Other
C6ORF50	-0.196596	0.545264	-0.360551	0.719462	0.785361	6p25.3	Other
STMND1	1.27796	0.67531	1.8924	0.0622969	0.111561	6p25.3	Other
TREML2	0.392003	0.602033	0.651132	0.516978	0.607369	6p22.1	Other
PI16	-0.344397	0.778209	-0.442551	0.659381	0.734615	6p22.1	Other
HIST1H3G	-0.438296	0.612572	-0.7155	0.476522	0.570065	6p25.3	Other
ZFP57	-1.6342	0.986269	-1.65696	0.101763	0.165412	6p22.1	Other
CRIP3	-0.255423	0.505532	-0.505256	0.614881	0.6943	6p22.1	Other
SAPCD1	-0.424121	0.520005	-0.815609	0.417341	0.514644	6p22.1	Other
MSH5-SAPCD1	-0.206301	0.485306	-0.425095	0.671985	0.745865	6p22.1	Other
ARMC12	-0.699899	0.544588	-1.28519	0.202734	0.289518	6p22.1	Other
LTA	-1.36373	0.45272	-3.01229	0.00353349	0.011463	6p22.1	Other
GNMT	-1.09849	0.411818	-2.66741	0.00938481	0.0245215	6p22.1	Other
HIST1H2BF	-1.06793	0.530765	-2.01207	0.0478535	0.0899657	6p25.3	Other
GLP1R	0.818589	0.757418	1.08076	0.283312	0.378586	6p22.1	Other
TULP1	0.407259	0.422229	0.964546	0.337914	0.435456	6p22.1	Other
HIST1H4I	-0.975614	0.465308	-2.0967	0.0394375	0.0771276	6p22.2	Other
HIST1H2AI	-0.353244	0.567717	-0.622219	0.535711	0.624405	6p22.2	Other
GUCA1B	-0.209561	0.466681	-0.449045	0.654712	0.730008	6p22.1	Other
HMGCLL1	-0.0547283	0.771297	-0.0709562	0.943622	0.958489	6p22.1	Other
HIST1H2AM	-1.37997	0.460544	-2.9964	0.00371605	0.0119502	6p22.2	Other
TCTE1	0.983064	0.631733	1.55614	0.123942	0.194292	6p22.1	Other
OR2B6	-0.426789	0.546458	-0.781009	0.437289	0.533656	6p22.2	Other
HIST1H2AK	0.251037	0.484619	0.51801	0.605996	0.686726	6p22.2	Other
TREML1	-0.877595	0.405805	-2.1626	0.03376	0.0680896	6p22.1	Other
PTCHD4	-0.103932	0.399205	-0.260346	0.79532	0.846662	6p22.1	Other
PSORS1C2	-0.368642	0.623061	-0.591663	0.555879	0.642697	6p22.1	Other
TTBK1	-0.100029	0.461761	-0.216624	0.829097	0.873197	6p22.1	Other
GPR111	-1.58781	0.696742	-2.27891	0.0255578	0.0544154	6p22.1	Other
TRIM10	-1.22602	0.714059	-1.71697	0.090167	0.150349	6p22.1	Other
NCR3	-2.26002	0.553196	-4.08539	0.000109161	0.000760964	6p22.1	Other
KCNK17	-0.677828	0.437779	-1.54833	0.125808	0.196557	6p22.1	Other
HIST1H2BO	-1.16313	0.466582	-2.49288	0.0149078	0.0354355	6p22.2	Other
C6orf195	0.272688	0.344237	0.792151	0.430805	0.527316	6p25.3	Other
DNAH8	0.0921703	0.497603	0.185229	0.853543	0.891489	6p22.1	Other
HIST1H4K	-0.29015	0.399991	-0.725391	0.4705	0.564676	6p22.2	Other
HIST1H3B	-1.4039	0.498678	-2.81524	0.00624246	0.0178644	6p25.3	Other
SLC26A8	-0.815406	0.397313	-2.0523	0.0436776	0.0836319	6p22.1	Other
AL441883.1	-0.144203	0.234704	-0.614401	0.540835	0.629124	6p25.3	Other
HIST1H1D	0.110793	0.573382	0.193227	0.847311	0.886656	6p25.3	Other
MLIP	-0.0767642	0.547376	-0.14024	0.888832	0.918215	6p22.1	Other
CAPN11	-0.392076	0.318874	-1.22956	0.222756	0.311949	6p22.1	Other
TMEM151B	1.13477	0.530879	2.13753	0.0358586	0.0714684	6p22.1	Other
HIST1H1E	-0.163461	0.440016	-0.371488	0.711335	0.777889	6p25.3	Other
CAGE1	-0.372642	0.373867	-0.996722	0.322105	0.419641	6p25.3	Other
RP11-444E17.6	-0.177616	0.448468	-0.39605	0.693207	0.763573	6p22.1	Other
GSTA2	-1.71803	0.757789	-2.26717	0.0263011	0.0556075	6p22.1	Other
HIST1H2BE	-0.499616	0.339734	-1.47061	0.145637	0.22141	6p25.3	Other
HIST1H3J	-0.703948	0.413095	-1.70408	0.0925616	0.153582	6p22.2	Other
CLPSL2	-1.15853	0.749482	-1.54578	0.126425	0.197388	6p22.1	Other
C6orf201	0.493503	0.320282	1.54084	0.127621	0.19891	6p25.3	Other
NKAPL	-0.674826	0.386586	-1.7456	0.0850304	0.143337	6p22.2	Other
HIST1H1B	-0.570399	0.546703	-1.04334	0.300186	0.396245	6p22.2	Other
HIST1H4D	-0.980028	0.44615	-2.19663	0.0311787	0.0637551	6p25.3	Other
HIST1H3C	-0.444298	0.630697	-0.704456	0.48336	0.576476	6p25.3	Other
RPS10-NUDT3	0.577644	0.51298	1.12606	0.26378	0.357419	6p22.1	Other
PTCRA	-1.35284	0.454658	-2.97551	0.0039492	0.0125496	6p22.1	Other
HIST1H4J	-0.174343	0.424738	-0.410472	0.682646	0.75463	6p22.2	Other
HIST1H3A	-0.404773	0.508002	-0.796795	0.428119	0.524656	6p25.3	Other
HIST1H2BL	-0.709284	0.400148	-1.77255	0.0804186	0.137344	6p22.2	Other
HIST1H3F	-0.402871	0.449285	-0.896694	0.37279	0.470659	6p25.3	Other
HIST1H4C	-0.458595	0.417115	-1.09945	0.275138	0.369779	6p25.3	Other
HUS1B	0.0710848	0.40927	0.173687	0.862586	0.898584	6p25.3	Other

## Sheet: Supplementary_figure_2a_b_d
Supplementary figures 2a,b,d
SampleID	GeneID	Value	Timed_WGD
AOCS-001-1-7	HLA-DRA	10.1375	no_WGD
AOCS-001-1-7	HLA-DRB1	8.43783	no_WGD
AOCS-001-1-7	HLA-DPA1	8.8676	no_WGD
AOCS-001-1-7	HLA-DPB1	8.08549	no_WGD
AOCS-001-1-7	HLA-DRB5	6.51125	no_WGD
AOCS-001-1-7	HLA-DQA1	5.68729	no_WGD
AOCS-001-1-7	HLA-DMA	6.90973	no_WGD
AOCS-001-1-7	IRF1	6.60235	no_WGD
AOCS-001-1-7	HLA-DMB	6.43133	no_WGD
AOCS-001-1-7	CIITA	6.42618	no_WGD
AOCS-004-1-5	HLA-DRA	9.29688	late_WGD
AOCS-004-1-5	HLA-DRB1	8.14476	late_WGD
AOCS-004-1-5	HLA-DPA1	8.16425	late_WGD
AOCS-004-1-5	HLA-DPB1	7.29803	late_WGD
AOCS-004-1-5	HLA-DRB5	7.22135	late_WGD
AOCS-004-1-5	HLA-DQA1	6.55198	late_WGD
AOCS-004-1-5	HLA-DMA	5.69771	late_WGD
AOCS-004-1-5	IRF1	6.56926	late_WGD
AOCS-004-1-5	HLA-DMB	5.47498	late_WGD
AOCS-004-1-5	CIITA	5.39705	late_WGD
AOCS-005-1-8	HLA-DRA	8.17872	late_WGD
AOCS-005-1-8	HLA-DRB1	6.92692	late_WGD
AOCS-005-1-8	HLA-DPA1	7.00201	late_WGD
AOCS-005-1-8	HLA-DPB1	6.38868	late_WGD
AOCS-005-1-8	HLA-DRB5	5.98657	late_WGD
AOCS-005-1-8	HLA-DQA1	4.94619	late_WGD
AOCS-005-1-8	HLA-DMA	4.81933	late_WGD
AOCS-005-1-8	IRF1	6.5965	late_WGD
AOCS-005-1-8	HLA-DMB	4.70564	late_WGD
AOCS-005-1-8	CIITA	4.13331	late_WGD
AOCS-034-1-0	HLA-DRA	10.8992	no_WGD
AOCS-034-1-0	HLA-DRB1	10.1112	no_WGD
AOCS-034-1-0	HLA-DPA1	9.01083	no_WGD
AOCS-034-1-0	HLA-DPB1	8.80005	no_WGD
AOCS-034-1-0	HLA-DRB5	9.24595	no_WGD
AOCS-034-1-0	HLA-DQA1	7.67873	no_WGD
AOCS-034-1-0	HLA-DMA	8.9949	no_WGD
AOCS-034-1-0	IRF1	5.91929	no_WGD
AOCS-034-1-0	HLA-DMB	7.97716	no_WGD
AOCS-034-1-0	CIITA	5.90282	no_WGD
AOCS-055-1-7	HLA-DRA	7.8316	early_WGD
AOCS-055-1-7	HLA-DRB1	5.27465	early_WGD
AOCS-055-1-7	HLA-DPA1	6.24203	early_WGD
AOCS-055-1-7	HLA-DPB1	5.71384	early_WGD
AOCS-055-1-7	HLA-DRB5	4.03212	early_WGD
AOCS-055-1-7	HLA-DQA1	3.1014	early_WGD
AOCS-055-1-7	HLA-DMA	4.11629	early_WGD
AOCS-055-1-7	IRF1	5.28312	early_WGD
AOCS-055-1-7	HLA-DMB	3.91303	early_WGD
AOCS-055-1-7	CIITA	4.1902	early_WGD
AOCS-056-1-X	HLA-DRA	8.16847	no_WGD
AOCS-056-1-X	HLA-DRB1	8.76156	no_WGD
AOCS-056-1-X	HLA-DPA1	6.90677	no_WGD
AOCS-056-1-X	HLA-DPB1	6.89059	no_WGD
AOCS-056-1-X	HLA-DRB5	7.11801	no_WGD
AOCS-056-1-X	HLA-DQA1	3.95903	no_WGD
AOCS-056-1-X	HLA-DMA	7.41558	no_WGD
AOCS-056-1-X	IRF1	4.99573	no_WGD
AOCS-056-1-X	HLA-DMB	4.24605	no_WGD
AOCS-056-1-X	CIITA	4.28341	no_WGD
AOCS-057-1-2	HLA-DRA	9.85303	no_WGD
AOCS-057-1-2	HLA-DRB1	8.20519	no_WGD
AOCS-057-1-2	HLA-DPA1	8.69098	no_WGD
AOCS-057-1-2	HLA-DPB1	7.90758	no_WGD
AOCS-057-1-2	HLA-DRB5	5.94961	no_WGD
AOCS-057-1-2	HLA-DQA1	7.03751	no_WGD
AOCS-057-1-2	HLA-DMA	6.3574	no_WGD
AOCS-057-1-2	IRF1	6.47179	no_WGD
AOCS-057-1-2	HLA-DMB	6.05099	no_WGD
AOCS-057-1-2	CIITA	5.30302	no_WGD
AOCS-058-1-5	HLA-DRA	9.79037	no_WGD
AOCS-058-1-5	HLA-DRB1	10.7663	no_WGD
AOCS-058-1-5	HLA-DPA1	8.3117	no_WGD
AOCS-058-1-5	HLA-DPB1	9.24561	no_WGD
AOCS-058-1-5	HLA-DRB5	5.99393	no_WGD
AOCS-058-1-5	HLA-DQA1	6.08141	no_WGD
AOCS-058-1-5	HLA-DMA	7.4309	no_WGD
AOCS-058-1-5	IRF1	7.41731	no_WGD
AOCS-058-1-5	HLA-DMB	6.44786	no_WGD
AOCS-058-1-5	CIITA	5.74195	no_WGD
AOCS-059-1-8	HLA-DRA	8.48095	late_WGD
AOCS-059-1-8	HLA-DRB1	8.01387	late_WGD
AOCS-059-1-8	HLA-DPA1	7.22807	late_WGD
AOCS-059-1-8	HLA-DPB1	5.58226	late_WGD
AOCS-059-1-8	HLA-DRB5	6.27631	late_WGD
AOCS-059-1-8	HLA-DQA1	6.44051	late_WGD
AOCS-059-1-8	HLA-DMA	4.96079	late_WGD
AOCS-059-1-8	IRF1	5.4877	late_WGD
AOCS-059-1-8	HLA-DMB	5.5738	late_WGD
AOCS-059-1-8	CIITA	2.94905	late_WGD
AOCS-060-1-5	HLA-DRA	8.98999	late_WGD
AOCS-060-1-5	HLA-DRB1	6.95081	late_WGD
AOCS-060-1-5	HLA-DPA1	7.40687	late_WGD
AOCS-060-1-5	HLA-DPB1	6.52038	late_WGD
AOCS-060-1-5	HLA-DRB5	5.59066	late_WGD
AOCS-060-1-5	HLA-DQA1	5.55543	late_WGD
AOCS-060-1-5	HLA-DMA	5.35569	late_WGD
AOCS-060-1-5	IRF1	5.64812	late_WGD
AOCS-060-1-5	HLA-DMB	5.35254	late_WGD
AOCS-060-1-5	CIITA	4.93133	late_WGD
AOCS-061-1-8	HLA-DRA	5.48691	early_WGD
AOCS-061-1-8	HLA-DRB1	4.87813	early_WGD
AOCS-061-1-8	HLA-DPA1	4.22237	early_WGD
AOCS-061-1-8	HLA-DPB1	3.83036	early_WGD
AOCS-061-1-8	HLA-DRB5	0.512026	early_WGD
AOCS-061-1-8	HLA-DQA1	2.21633	early_WGD
AOCS-061-1-8	HLA-DMA	3.21081	early_WGD
AOCS-061-1-8	IRF1	3.17499	early_WGD
AOCS-061-1-8	HLA-DMB	3.47292	early_WGD
AOCS-061-1-8	CIITA	1.94046	early_WGD
AOCS-063-1-3	HLA-DRA	9.00593	no_WGD
AOCS-063-1-3	HLA-DRB1	7.78289	no_WGD
AOCS-063-1-3	HLA-DPA1	7.81417	no_WGD
AOCS-063-1-3	HLA-DPB1	7.01214	no_WGD
AOCS-063-1-3	HLA-DRB5	6.79327	no_WGD
AOCS-063-1-3	HLA-DQA1	6.03208	no_WGD
AOCS-063-1-3	HLA-DMA	5.35723	no_WGD
AOCS-063-1-3	IRF1	6.56108	no_WGD
AOCS-063-1-3	HLA-DMB	5.20799	no_WGD
AOCS-063-1-3	CIITA	4.07943	no_WGD
AOCS-064-1-6	HLA-DRA	10.23	late_WGD
AOCS-064-1-6	HLA-DRB1	9.66601	late_WGD
AOCS-064-1-6	HLA-DPA1	8.41343	late_WGD
AOCS-064-1-6	HLA-DPB1	8.94349	late_WGD
AOCS-064-1-6	HLA-DRB5	6.78303	late_WGD
AOCS-064-1-6	HLA-DQA1	6.47358	late_WGD
AOCS-064-1-6	HLA-DMA	8.4478	late_WGD
AOCS-064-1-6	IRF1	7.49453	late_WGD
AOCS-064-1-6	HLA-DMB	7.58347	late_WGD
AOCS-064-1-6	CIITA	5.1755	late_WGD
AOCS-065-1-9	HLA-DRA	10.5934	no_WGD
AOCS-065-1-9	HLA-DRB1	9.64072	no_WGD
AOCS-065-1-9	HLA-DPA1	9.20752	no_WGD
AOCS-065-1-9	HLA-DPB1	8.86872	no_WGD
AOCS-065-1-9	HLA-DRB5	5.13913	no_WGD
AOCS-065-1-9	HLA-DQA1	8.48002	no_WGD
AOCS-065-1-9	HLA-DMA	7.33477	no_WGD
AOCS-065-1-9	IRF1	6.62204	no_WGD
AOCS-065-1-9	HLA-DMB	7.12314	no_WGD
AOCS-065-1-9	CIITA	7.7344	no_WGD
AOCS-075-1-0	HLA-DRA	9.96733	no_WGD
AOCS-075-1-0	HLA-DRB1	8.63593	no_WGD
AOCS-075-1-0	HLA-DPA1	8.45675	no_WGD
AOCS-075-1-0	HLA-DPB1	7.4757	no_WGD
AOCS-075-1-0	HLA-DRB5	7.37049	no_WGD
AOCS-075-1-0	HLA-DQA1	7.62407	no_WGD
AOCS-075-1-0	HLA-DMA	5.95583	no_WGD
AOCS-075-1-0	IRF1	6.21957	no_WGD
AOCS-075-1-0	HLA-DMB	5.65668	no_WGD
AOCS-075-1-0	CIITA	4.87777	no_WGD
AOCS-076-1-3	HLA-DRA	9.17665	late_WGD
AOCS-076-1-3	HLA-DRB1	8.23516	late_WGD
AOCS-076-1-3	HLA-DPA1	7.84631	late_WGD
AOCS-076-1-3	HLA-DPB1	6.88508	late_WGD
AOCS-076-1-3	HLA-DRB5	4.70812	late_WGD
AOCS-076-1-3	HLA-DQA1	5.9748	late_WGD
AOCS-076-1-3	HLA-DMA	5.40281	late_WGD
AOCS-076-1-3	IRF1	5.77762	late_WGD
AOCS-076-1-3	HLA-DMB	5.05686	late_WGD
AOCS-076-1-3	CIITA	4.43439	late_WGD
AOCS-077-1-6	HLA-DRA	11.2085	late_WGD
AOCS-077-1-6	HLA-DRB1	10.9678	late_WGD
AOCS-077-1-6	HLA-DPA1	10.2359	late_WGD
AOCS-077-1-6	HLA-DPB1	9.77392	late_WGD
AOCS-077-1-6	HLA-DRB5	7.84106	late_WGD
AOCS-077-1-6	HLA-DQA1	7.82821	late_WGD
AOCS-077-1-6	HLA-DMA	8.69283	late_WGD
AOCS-077-1-6	IRF1	6.74661	late_WGD
AOCS-077-1-6	HLA-DMB	7.89993	late_WGD
AOCS-077-1-6	CIITA	5.36785	late_WGD
AOCS-078-1-9	HLA-DRA	10.6854	late_WGD
AOCS-078-1-9	HLA-DRB1	10.0421	late_WGD
AOCS-078-1-9	HLA-DPA1	9.54043	late_WGD
AOCS-078-1-9	HLA-DPB1	8.69887	late_WGD
AOCS-078-1-9	HLA-DRB5	8.78932	late_WGD
AOCS-078-1-9	HLA-DQA1	7.28048	late_WGD
AOCS-078-1-9	HLA-DMA	7.47504	late_WGD
AOCS-078-1-9	IRF1	7.09028	late_WGD
AOCS-078-1-9	HLA-DMB	7.20299	late_WGD
AOCS-078-1-9	CIITA	5.51419	late_WGD
AOCS-079-1-1	HLA-DRA	10.227	no_WGD
AOCS-079-1-1	HLA-DRB1	9.19012	no_WGD
AOCS-079-1-1	HLA-DPA1	8.44927	no_WGD
AOCS-079-1-1	HLA-DPB1	7.95982	no_WGD
AOCS-079-1-1	HLA-DRB5	5.01676	no_WGD
AOCS-079-1-1	HLA-DQA1	6.6228	no_WGD
AOCS-079-1-1	HLA-DMA	6.45692	no_WGD
AOCS-079-1-1	IRF1	7.07204	no_WGD
AOCS-079-1-1	HLA-DMB	6.07471	no_WGD
AOCS-079-1-1	CIITA	5.86333	no_WGD
AOCS-080-1-9	HLA-DRA	5.77378	early_WGD
AOCS-080-1-9	HLA-DRB1	5.4971	early_WGD
AOCS-080-1-9	HLA-DPA1	4.00252	early_WGD
AOCS-080-1-9	HLA-DPB1	4.70965	early_WGD
AOCS-080-1-9	HLA-DRB5	2.94989	early_WGD
AOCS-080-1-9	HLA-DQA1	2.7033	early_WGD
AOCS-080-1-9	HLA-DMA	4.12694	early_WGD
AOCS-080-1-9	IRF1	4.33123	early_WGD
AOCS-080-1-9	HLA-DMB	3.68686	early_WGD
AOCS-080-1-9	CIITA	1.57015	early_WGD
AOCS-081-1-1	HLA-DRA	9.1538	early_WGD
AOCS-081-1-1	HLA-DRB1	8.26784	early_WGD
AOCS-081-1-1	HLA-DPA1	7.7408	early_WGD
AOCS-081-1-1	HLA-DPB1	7.38504	early_WGD
AOCS-081-1-1	HLA-DRB5	6.90191	early_WGD
AOCS-081-1-1	HLA-DQA1	7.07412	early_WGD
AOCS-081-1-1	HLA-DMA	5.53717	early_WGD
AOCS-081-1-1	IRF1	5.54567	early_WGD
AOCS-081-1-1	HLA-DMB	5.28436	early_WGD
AOCS-081-1-1	CIITA	4.70118	early_WGD
AOCS-083-1-7	HLA-DRA	9.53925	late_WGD
AOCS-083-1-7	HLA-DRB1	8.75018	late_WGD
AOCS-083-1-7	HLA-DPA1	7.86645	late_WGD
AOCS-083-1-7	HLA-DPB1	7.00089	late_WGD
AOCS-083-1-7	HLA-DRB5	4.80508	late_WGD
AOCS-083-1-7	HLA-DQA1	5.39819	late_WGD
AOCS-083-1-7	HLA-DMA	5.51293	late_WGD
AOCS-083-1-7	IRF1	6.34268	late_WGD
AOCS-083-1-7	HLA-DMB	4.99729	late_WGD
AOCS-083-1-7	CIITA	4.76732	late_WGD
AOCS-084-1-X	HLA-DRA	6.91235	early_WGD
AOCS-084-1-X	HLA-DRB1	6.11748	early_WGD
AOCS-084-1-X	HLA-DPA1	5.14608	early_WGD
AOCS-084-1-X	HLA-DPB1	4.83979	early_WGD
AOCS-084-1-X	HLA-DRB5	2.92461	early_WGD
AOCS-084-1-X	HLA-DQA1	3.90512	early_WGD
AOCS-084-1-X	HLA-DMA	4.26924	early_WGD
AOCS-084-1-X	IRF1	5.03889	early_WGD
AOCS-084-1-X	HLA-DMB	3.63027	early_WGD
AOCS-084-1-X	CIITA	3.79367	early_WGD
AOCS-085-1-2	HLA-DRA	10.2905	no_WGD
AOCS-085-1-2	HLA-DRB1	9.80307	no_WGD
AOCS-085-1-2	HLA-DPA1	9.06925	no_WGD
AOCS-085-1-2	HLA-DPB1	8.53797	no_WGD
AOCS-085-1-2	HLA-DRB5	5.12746	no_WGD
AOCS-085-1-2	HLA-DQA1	7.57345	no_WGD
AOCS-085-1-2	HLA-DMA	6.89724	no_WGD
AOCS-085-1-2	IRF1	7.86309	no_WGD
AOCS-085-1-2	HLA-DMB	6.79189	no_WGD
AOCS-085-1-2	CIITA	5.55012	no_WGD
AOCS-086-1-5	HLA-DRA	10.488	late_WGD
AOCS-086-1-5	HLA-DRB1	11.1738	late_WGD
AOCS-086-1-5	HLA-DPA1	9.20669	late_WGD
AOCS-086-1-5	HLA-DPB1	10.5702	late_WGD
AOCS-086-1-5	HLA-DRB5	8.34765	late_WGD
AOCS-086-1-5	HLA-DQA1	7.22918	late_WGD
AOCS-086-1-5	HLA-DMA	8.92431	late_WGD
AOCS-086-1-5	IRF1	7.92042	late_WGD
AOCS-086-1-5	HLA-DMB	7.95927	late_WGD
AOCS-086-1-5	CIITA	6.44662	late_WGD
AOCS-090-1-0	HLA-DRA	6.27227	late_WGD
AOCS-090-1-0	HLA-DRB1	5.94319	late_WGD
AOCS-090-1-0	HLA-DPA1	4.74542	late_WGD
AOCS-090-1-0	HLA-DPB1	4.40294	late_WGD
AOCS-090-1-0	HLA-DRB5	2.32481	late_WGD
AOCS-090-1-0	HLA-DQA1	1.51393	late_WGD
AOCS-090-1-0	HLA-DMA	3.72627	late_WGD
AOCS-090-1-0	IRF1	6.08682	late_WGD
AOCS-090-1-0	HLA-DMB	2.81203	late_WGD
AOCS-090-1-0	CIITA	2.35887	late_WGD
AOCS-091-1-3	HLA-DRA	10.7748	late_WGD
AOCS-091-1-3	HLA-DRB1	9.50963	late_WGD
AOCS-091-1-3	HLA-DPA1	9.37682	late_WGD
AOCS-091-1-3	HLA-DPB1	9.19996	late_WGD
AOCS-091-1-3	HLA-DRB5	7.02854	late_WGD
AOCS-091-1-3	HLA-DQA1	7.15921	late_WGD
AOCS-091-1-3	HLA-DMA	8.12639	late_WGD
AOCS-091-1-3	IRF1	7.89322	late_WGD
AOCS-091-1-3	HLA-DMB	7.56233	late_WGD
AOCS-091-1-3	CIITA	6.67963	late_WGD
AOCS-092-1-6	HLA-DRA	10.4848	late_WGD
AOCS-092-1-6	HLA-DRB1	9.52202	late_WGD
AOCS-092-1-6	HLA-DPA1	8.70734	late_WGD
AOCS-092-1-6	HLA-DPB1	8.82106	late_WGD
AOCS-092-1-6	HLA-DRB5	4.80475	late_WGD
AOCS-092-1-6	HLA-DQA1	7.86986	late_WGD
AOCS-092-1-6	HLA-DMA	7.0518	late_WGD
AOCS-092-1-6	IRF1	6.75994	late_WGD
AOCS-092-1-6	HLA-DMB	6.4973	late_WGD
AOCS-092-1-6	CIITA	6.28022	late_WGD
AOCS-093-1-9	HLA-DRA	10.5419	no_WGD
AOCS-093-1-9	HLA-DRB1	9.65073	no_WGD
AOCS-093-1-9	HLA-DPA1	9.92188	no_WGD
AOCS-093-1-9	HLA-DPB1	9.03882	no_WGD
AOCS-093-1-9	HLA-DRB5	8.67678	no_WGD
AOCS-093-1-9	HLA-DQA1	7.43247	no_WGD
AOCS-093-1-9	HLA-DMA	7.90951	no_WGD
AOCS-093-1-9	IRF1	6.85107	no_WGD
AOCS-093-1-9	HLA-DMB	6.18989	no_WGD
AOCS-093-1-9	CIITA	6.49037	no_WGD
AOCS-094-1-1	HLA-DRA	9.57228	late_WGD
AOCS-094-1-1	HLA-DRB1	8.3806	late_WGD
AOCS-094-1-1	HLA-DPA1	8.01369	late_WGD
AOCS-094-1-1	HLA-DPB1	7.39382	late_WGD
AOCS-094-1-1	HLA-DRB5	6.63041	late_WGD
AOCS-094-1-1	HLA-DQA1	5.13744	late_WGD
AOCS-094-1-1	HLA-DMA	6.54644	late_WGD
AOCS-094-1-1	IRF1	8.0049	late_WGD
AOCS-094-1-1	HLA-DMB	6.20095	late_WGD
AOCS-094-1-1	CIITA	5.8863	late_WGD
AOCS-095-1-4	HLA-DRA	9.30359	no_WGD
AOCS-095-1-4	HLA-DRB1	6.88289	no_WGD
AOCS-095-1-4	HLA-DPA1	7.60153	no_WGD
AOCS-095-1-4	HLA-DPB1	7.62623	no_WGD
AOCS-095-1-4	HLA-DRB5	5.73894	no_WGD
AOCS-095-1-4	HLA-DQA1	5.32512	no_WGD
AOCS-095-1-4	HLA-DMA	5.71845	no_WGD
AOCS-095-1-4	IRF1	7.39409	no_WGD
AOCS-095-1-4	HLA-DMB	5.30244	no_WGD
AOCS-095-1-4	CIITA	3.75744	no_WGD
AOCS-096-1-7	HLA-DRA	8.69525	early_WGD
AOCS-096-1-7	HLA-DRB1	7.22857	early_WGD
AOCS-096-1-7	HLA-DPA1	7.52802	early_WGD
AOCS-096-1-7	HLA-DPB1	6.77899	early_WGD
AOCS-096-1-7	HLA-DRB5	6.36624	early_WGD
AOCS-096-1-7	HLA-DQA1	5.72156	early_WGD
AOCS-096-1-7	HLA-DMA	4.62458	early_WGD
AOCS-096-1-7	IRF1	5.72348	early_WGD
AOCS-096-1-7	HLA-DMB	4.55071	early_WGD
AOCS-096-1-7	CIITA	4.34714	early_WGD
AOCS-097-1-X	HLA-DRA	8.18707	no_WGD
AOCS-097-1-X	HLA-DRB1	7.14884	no_WGD
AOCS-097-1-X	HLA-DPA1	7.27262	no_WGD
AOCS-097-1-X	HLA-DPB1	6.49801	no_WGD
AOCS-097-1-X	HLA-DRB5	3.2981	no_WGD
AOCS-097-1-X	HLA-DRB5	3.2981	no_WGD
AOCS-097-1-X	HLA-DQA1	3.99026	no_WGD
AOCS-097-1-X	HLA-DMA	5.04953	no_WGD
AOCS-097-1-X	IRF1	5.69808	no_WGD
AOCS-097-1-X	HLA-DMB	4.40017	no_WGD
AOCS-097-1-X	CIITA	4.68031	no_WGD
AOCS-104-1-6	HLA-DRA	11.1035	no_WGD
AOCS-104-1-6	HLA-DRB1	10.2149	no_WGD
AOCS-104-1-6	HLA-DPA1	10.0072	no_WGD
AOCS-104-1-6	HLA-DPB1	8.75415	no_WGD
AOCS-104-1-6	HLA-DRB5	9.33526	no_WGD
AOCS-104-1-6	HLA-DQA1	8.89218	no_WGD
AOCS-104-1-6	HLA-DMA	6.98882	no_WGD
AOCS-104-1-6	IRF1	6.69322	no_WGD
AOCS-104-1-6	HLA-DMB	6.91415	no_WGD
AOCS-104-1-6	CIITA	5.88641	no_WGD
AOCS-105-1-9	HLA-DRA	10.9111	no_WGD
AOCS-105-1-9	HLA-DRB1	9.97854	no_WGD
AOCS-105-1-9	HLA-DPA1	9.6808	no_WGD
AOCS-105-1-9	HLA-DPB1	8.58072	no_WGD
AOCS-105-1-9	HLA-DRB5	8.63346	no_WGD
AOCS-105-1-9	HLA-DQA1	8.35699	no_WGD
AOCS-105-1-9	HLA-DMA	7.7954	no_WGD
AOCS-105-1-9	IRF1	7.06004	no_WGD
AOCS-105-1-9	HLA-DMB	7.16546	no_WGD
AOCS-105-1-9	CIITA	6.89079	no_WGD
AOCS-106-1-1	HLA-DRA	8.66426	early_WGD
AOCS-106-1-1	HLA-DRB1	7.49434	early_WGD
AOCS-106-1-1	HLA-DPA1	6.09384	early_WGD
AOCS-106-1-1	HLA-DPB1	5.86948	early_WGD
AOCS-106-1-1	HLA-DRB5	3.84697	early_WGD
AOCS-106-1-1	HLA-DQA1	4.4377	early_WGD
AOCS-106-1-1	HLA-DMA	6.6689	early_WGD
AOCS-106-1-1	IRF1	5.45892	early_WGD
AOCS-106-1-1	HLA-DMB	8.17626	early_WGD
AOCS-106-1-1	CIITA	2.7249	early_WGD
AOCS-107-1-4	HLA-DRA	8.24326	late_WGD
AOCS-107-1-4	HLA-DRB1	5.00244	late_WGD
AOCS-107-1-4	HLA-DPA1	5.96843	late_WGD
AOCS-107-1-4	HLA-DPB1	5.83017	late_WGD
AOCS-107-1-4	HLA-DRB5	3.76659	late_WGD
AOCS-107-1-4	HLA-DQA1	3.23412	late_WGD
AOCS-107-1-4	HLA-DMA	5.00888	late_WGD
AOCS-107-1-4	IRF1	5.76469	late_WGD
AOCS-107-1-4	HLA-DMB	3.6498	late_WGD
AOCS-107-1-4	CIITA	3.50461	late_WGD
AOCS-108-1-7	HLA-DRA	11.3839	early_WGD
AOCS-108-1-7	HLA-DRB1	10.1641	early_WGD
AOCS-108-1-7	HLA-DPA1	9.7612	early_WGD
AOCS-108-1-7	HLA-DPB1	9.25523	early_WGD
AOCS-108-1-7	HLA-DRB5	6.89108	early_WGD
AOCS-108-1-7	HLA-DQA1	8.76804	early_WGD
AOCS-108-1-7	HLA-DMA	8.25594	early_WGD
AOCS-108-1-7	IRF1	6.93471	early_WGD
AOCS-108-1-7	HLA-DMB	7.70828	early_WGD
AOCS-108-1-7	CIITA	5.41747	early_WGD
AOCS-109-1-X	HLA-DRA	8.00571	late_WGD
AOCS-109-1-X	HLA-DRB1	7.19719	late_WGD
AOCS-109-1-X	HLA-DPA1	6.36297	late_WGD
AOCS-109-1-X	HLA-DPB1	5.20851	late_WGD
AOCS-109-1-X	HLA-DRB5	5.04109	late_WGD
AOCS-109-1-X	HLA-DQA1	3.39088	late_WGD
AOCS-109-1-X	HLA-DMA	5.95277	late_WGD
AOCS-109-1-X	IRF1	5.61654	late_WGD
AOCS-109-1-X	HLA-DMB	5.98577	late_WGD
AOCS-109-1-X	CIITA	5.21291	late_WGD
AOCS-111-1-X	HLA-DRA	9.6401	late_WGD
AOCS-111-1-X	HLA-DRB1	8.06511	late_WGD
AOCS-111-1-X	HLA-DPA1	8.54549	late_WGD
AOCS-111-1-X	HLA-DPB1	7.78106	late_WGD
AOCS-111-1-X	HLA-DRB5	5.77759	late_WGD
AOCS-111-1-X	HLA-DQA1	6.39355	late_WGD
AOCS-111-1-X	HLA-DMA	6.49801	late_WGD
AOCS-111-1-X	IRF1	5.47113	late_WGD
AOCS-111-1-X	HLA-DMB	6.39256	late_WGD
AOCS-111-1-X	CIITA	4.97515	late_WGD
AOCS-112-1-2	HLA-DRA	9.62507	early_WGD
AOCS-112-1-2	HLA-DRB1	8.96953	early_WGD
AOCS-112-1-2	HLA-DPA1	8.50387	early_WGD
AOCS-112-1-2	HLA-DPB1	7.89153	early_WGD
AOCS-112-1-2	HLA-DRB5	7.41001	early_WGD
AOCS-112-1-2	HLA-DQA1	6.91584	early_WGD
AOCS-112-1-2	HLA-DMA	6.74838	early_WGD
AOCS-112-1-2	IRF1	5.04251	early_WGD
AOCS-112-1-2	HLA-DMB	6.00476	early_WGD
AOCS-112-1-2	CIITA	5.41101	early_WGD
AOCS-113-1-5	HLA-DRA	8.54045	early_WGD
AOCS-113-1-5	HLA-DRB1	6.83843	early_WGD
AOCS-113-1-5	HLA-DPA1	7.17802	early_WGD
AOCS-113-1-5	HLA-DPB1	6.58413	early_WGD
AOCS-113-1-5	HLA-DRB5	4.34892	early_WGD
AOCS-113-1-5	HLA-DQA1	3.84494	early_WGD
AOCS-113-1-5	HLA-DMA	5.89042	early_WGD
AOCS-113-1-5	IRF1	4.52442	early_WGD
AOCS-113-1-5	HLA-DMB	5.05889	early_WGD
AOCS-113-1-5	CIITA	3.43222	early_WGD
AOCS-114-1-8	HLA-DRA	11.1701	no_WGD
AOCS-114-1-8	HLA-DRB1	8.93182	no_WGD
AOCS-114-1-8	HLA-DPA1	9.79621	no_WGD
AOCS-114-1-8	HLA-DPB1	8.75825	no_WGD
AOCS-114-1-8	HLA-DRB5	7.25928	no_WGD
AOCS-114-1-8	HLA-DQA1	7.41268	no_WGD
AOCS-114-1-8	HLA-DMA	8.22186	no_WGD
AOCS-114-1-8	IRF1	6.74911	no_WGD
AOCS-114-1-8	HLA-DMB	7.75078	no_WGD
AOCS-114-1-8	CIITA	7.99128	no_WGD
AOCS-115-1-0	HLA-DRA	10.1992	no_WGD
AOCS-115-1-0	HLA-DRB1	8.08417	no_WGD
AOCS-115-1-0	HLA-DPA1	8.88226	no_WGD
AOCS-115-1-0	HLA-DPB1	7.37429	no_WGD
AOCS-115-1-0	HLA-DRB5	6.2795	no_WGD
AOCS-115-1-0	HLA-DQA1	6.74562	no_WGD
AOCS-115-1-0	HLA-DMA	6.98604	no_WGD
AOCS-115-1-0	IRF1	6.02277	no_WGD
AOCS-115-1-0	HLA-DMB	6.22281	no_WGD
AOCS-115-1-0	CIITA	6.41719	no_WGD
AOCS-116-1-3	HLA-DRA	11.0042	late_WGD
AOCS-116-1-3	HLA-DRB1	9.60889	late_WGD
AOCS-116-1-3	HLA-DPA1	9.93275	late_WGD
AOCS-116-1-3	HLA-DPB1	9.26155	late_WGD
AOCS-116-1-3	HLA-DRB5	6.67563	late_WGD
AOCS-116-1-3	HLA-DQA1	8.27365	late_WGD
AOCS-116-1-3	HLA-DMA	7.99221	late_WGD
AOCS-116-1-3	IRF1	7.59079	late_WGD
AOCS-116-1-3	HLA-DMB	7.12484	late_WGD
AOCS-116-1-3	CIITA	5.85353	late_WGD
AOCS-122-1-4	HLA-DRA	9.51429	late_WGD
AOCS-122-1-4	HLA-DRB1	8.75211	late_WGD
AOCS-122-1-4	HLA-DPA1	7.82975	late_WGD
AOCS-122-1-4	HLA-DPB1	7.36319	late_WGD
AOCS-122-1-4	HLA-DRB5	4.59171	late_WGD
AOCS-122-1-4	HLA-DQA1	6.35863	late_WGD
AOCS-122-1-4	HLA-DMA	7.57161	late_WGD
AOCS-122-1-4	IRF1	8.31621	late_WGD
AOCS-122-1-4	HLA-DMB	5.62326	late_WGD
AOCS-122-1-4	CIITA	7.29916	late_WGD
AOCS-123-1-7	HLA-DRA	10.7781	no_WGD
AOCS-123-1-7	HLA-DRB1	9.16582	no_WGD
AOCS-123-1-7	HLA-DPA1	9.47301	no_WGD
AOCS-123-1-7	HLA-DPB1	8.86434	no_WGD
AOCS-123-1-7	HLA-DRB5	6.25389	no_WGD
AOCS-123-1-7	HLA-DQA1	8.34756	no_WGD
AOCS-123-1-7	HLA-DMA	7.21173	no_WGD
AOCS-123-1-7	IRF1	7.43569	no_WGD
AOCS-123-1-7	HLA-DMB	7.08895	no_WGD
AOCS-123-1-7	CIITA	5.85942	no_WGD
AOCS-124-1-X	HLA-DRA	9.44151	early_WGD
AOCS-124-1-X	HLA-DRB1	7.91266	early_WGD
AOCS-124-1-X	HLA-DPA1	7.2289	early_WGD
AOCS-124-1-X	HLA-DPA1	7.2289	early_WGD
AOCS-124-1-X	HLA-DPB1	7.08241	early_WGD
AOCS-124-1-X	HLA-DRB5	4.60517	early_WGD
AOCS-124-1-X	HLA-DQA1	7.03397	early_WGD
AOCS-124-1-X	HLA-DMA	6.311	early_WGD
AOCS-124-1-X	IRF1	6.59523	early_WGD
AOCS-124-1-X	HLA-DMB	7.12075	early_WGD
AOCS-124-1-X	CIITA	4.89353	early_WGD
AOCS-125-1-2	HLA-DRA	8.1765	late_WGD
AOCS-125-1-2	HLA-DRB1	7.25569	late_WGD
AOCS-125-1-2	HLA-DPA1	5.44437	late_WGD
AOCS-125-1-2	HLA-DPB1	5.65817	late_WGD
AOCS-125-1-2	HLA-DRB5	2.82281	late_WGD
AOCS-125-1-2	HLA-DQA1	4.12292	late_WGD
AOCS-125-1-2	HLA-DMA	5.57869	late_WGD
AOCS-125-1-2	IRF1	7.3491	late_WGD
AOCS-125-1-2	HLA-DMB	4.05217	late_WGD
AOCS-125-1-2	CIITA	5.28995	late_WGD
AOCS-126-1-5	HLA-DRA	8.86902	late_WGD
AOCS-126-1-5	HLA-DRB1	7.62639	late_WGD
AOCS-126-1-5	HLA-DPA1	7.69131	late_WGD
AOCS-126-1-5	HLA-DPB1	6.87181	late_WGD
AOCS-126-1-5	HLA-DRB5	4.80317	late_WGD
AOCS-126-1-5	HLA-DQA1	6.27631	late_WGD
AOCS-126-1-5	HLA-DMA	5.21959	late_WGD
AOCS-126-1-5	IRF1	6.22514	late_WGD
AOCS-126-1-5	HLA-DMB	6.01271	late_WGD
AOCS-126-1-5	CIITA	3.84021	late_WGD
AOCS-128-1-0	HLA-DRA	9.3986	early_WGD
AOCS-128-1-0	HLA-DRB1	7.46411	early_WGD
AOCS-128-1-0	HLA-DPA1	7.87119	early_WGD
AOCS-128-1-0	HLA-DPB1	7.86473	early_WGD
AOCS-128-1-0	HLA-DRB5	7.08178	early_WGD
AOCS-128-1-0	HLA-DQA1	4.71259	early_WGD
AOCS-128-1-0	HLA-DMA	5.98798	early_WGD
AOCS-128-1-0	IRF1	5.85641	early_WGD
AOCS-128-1-0	HLA-DMB	5.65482	early_WGD
AOCS-128-1-0	CIITA	5.71847	early_WGD
AOCS-130-1-0	HLA-DRA	11.3435	no_WGD
AOCS-130-1-0	HLA-DRB1	10.3116	no_WGD
AOCS-130-1-0	HLA-DPA1	10.2211	no_WGD
AOCS-130-1-0	HLA-DPB1	10.5136	no_WGD
AOCS-130-1-0	HLA-DRB5	8.37724	no_WGD
AOCS-130-1-0	HLA-DQA1	8.19382	no_WGD
AOCS-130-1-0	HLA-DMA	8.68582	no_WGD
AOCS-130-1-0	IRF1	6.42338	no_WGD
AOCS-130-1-0	HLA-DMB	7.52747	no_WGD
AOCS-130-1-0	CIITA	7.7068	no_WGD
AOCS-131-1-3	HLA-DRA	9.87036	late_WGD
AOCS-131-1-3	HLA-DRB1	9.38949	late_WGD
AOCS-131-1-3	HLA-DPA1	8.46103	late_WGD
AOCS-131-1-3	HLA-DPB1	7.58013	late_WGD
AOCS-131-1-3	HLA-DRB5	7.9892	late_WGD
AOCS-131-1-3	HLA-DQA1	6.79053	late_WGD
AOCS-131-1-3	HLA-DMA	6.98061	late_WGD
AOCS-131-1-3	IRF1	7.24456	late_WGD
AOCS-131-1-3	HLA-DMB	5.88135	late_WGD
AOCS-131-1-3	CIITA	5.29324	late_WGD
AOCS-132-1-6	HLA-DRA	5.8798	early_WGD
AOCS-132-1-6	HLA-DRB1	5.39249	early_WGD
AOCS-132-1-6	HLA-DPA1	4.27611	early_WGD
AOCS-132-1-6	HLA-DPB1	4.24264	early_WGD
AOCS-132-1-6	HLA-DRB5	2.08712	early_WGD
AOCS-132-1-6	HLA-DQA1	2.28694	early_WGD
AOCS-132-1-6	HLA-DMA	3.32025	early_WGD
AOCS-132-1-6	IRF1	6.25429	early_WGD
AOCS-132-1-6	HLA-DMB	4.18633	early_WGD
AOCS-132-1-6	CIITA	1.24309	early_WGD
AOCS-133-1-9	HLA-DRA	10.1156	early_WGD
AOCS-133-1-9	HLA-DRB1	8.7817	early_WGD
AOCS-133-1-9	HLA-DPA1	8.66881	early_WGD
AOCS-133-1-9	HLA-DPB1	7.94759	early_WGD
AOCS-133-1-9	HLA-DRB5	6.42249	early_WGD
AOCS-133-1-9	HLA-DQA1	5.94102	early_WGD
AOCS-133-1-9	HLA-DMA	6.99302	early_WGD
AOCS-133-1-9	IRF1	7.05985	early_WGD
AOCS-133-1-9	HLA-DMB	6.29412	early_WGD
AOCS-133-1-9	CIITA	6.88208	early_WGD
AOCS-139-1-5	HLA-DRA	11.0013	late_WGD
AOCS-139-1-5	HLA-DRB1	10.2611	late_WGD
AOCS-139-1-5	HLA-DPA1	9.80968	late_WGD
AOCS-139-1-5	HLA-DPB1	9.05831	late_WGD
AOCS-139-1-5	HLA-DRB5	6.49369	late_WGD
AOCS-139-1-5	HLA-DQA1	9.17835	late_WGD
AOCS-139-1-5	HLA-DMA	7.59396	late_WGD
AOCS-139-1-5	IRF1	6.79851	late_WGD
AOCS-139-1-5	HLA-DMB	7.18437	late_WGD
AOCS-139-1-5	CIITA	5.68185	late_WGD
AOCS-143-1-0	HLA-DRA	9.44882	late_WGD
AOCS-143-1-0	HLA-DRB1	7.52644	late_WGD
AOCS-143-1-0	HLA-DPA1	8.18253	late_WGD
AOCS-143-1-0	HLA-DPB1	7.41429	late_WGD
AOCS-143-1-0	HLA-DRB5	5.90715	late_WGD
AOCS-143-1-0	HLA-DQA1	4.68295	late_WGD
AOCS-143-1-0	HLA-DMA	6.11014	late_WGD
AOCS-143-1-0	IRF1	5.48409	late_WGD
AOCS-143-1-0	HLA-DMB	5.27525	late_WGD
AOCS-143-1-0	CIITA	5.74487	late_WGD
AOCS-144-1-3	HLA-DRA	9.51039	no_WGD
AOCS-144-1-3	HLA-DRB1	8.16234	no_WGD
AOCS-144-1-3	HLA-DPA1	7.92968	no_WGD
AOCS-144-1-3	HLA-DPB1	6.35271	no_WGD
AOCS-144-1-3	HLA-DRB5	7.53852	no_WGD
AOCS-144-1-3	HLA-DQA1	5.27902	no_WGD
AOCS-144-1-3	HLA-DMA	6.94843	no_WGD
AOCS-144-1-3	IRF1	7.08294	no_WGD
AOCS-144-1-3	HLA-DMB	7.59664	no_WGD
AOCS-144-1-3	CIITA	6.56457	no_WGD
AOCS-145-1-6	HLA-DRA	10.1041	early_WGD
AOCS-145-1-6	HLA-DRB1	8.52578	early_WGD
AOCS-145-1-6	HLA-DPA1	8.80997	early_WGD
AOCS-145-1-6	HLA-DPB1	7.94346	early_WGD
AOCS-145-1-6	HLA-DRB5	6.95881	early_WGD
AOCS-145-1-6	HLA-DQA1	5.81449	early_WGD
AOCS-145-1-6	HLA-DMA	7.45762	early_WGD
AOCS-145-1-6	IRF1	6.15038	early_WGD
AOCS-145-1-6	HLA-DMB	6.26377	early_WGD
AOCS-145-1-6	CIITA	6.65932	early_WGD
AOCS-146-1-9	HLA-DRA	8.4105	no_WGD
AOCS-146-1-9	HLA-DRB1	6.88973	no_WGD
AOCS-146-1-9	HLA-DPA1	6.81954	no_WGD
AOCS-146-1-9	HLA-DPB1	6.57952	no_WGD
AOCS-146-1-9	HLA-DRB5	6.41689	no_WGD
AOCS-146-1-9	HLA-DQA1	5.16747	no_WGD
AOCS-146-1-9	HLA-DMA	5.24956	no_WGD
AOCS-146-1-9	IRF1	6.12534	no_WGD
AOCS-146-1-9	HLA-DMB	4.99471	no_WGD
AOCS-146-1-9	CIITA	4.59621	no_WGD
AOCS-147-1-1	HLA-DRA	9.80231	no_WGD
AOCS-147-1-1	HLA-DRB1	9.3141	no_WGD
AOCS-147-1-1	HLA-DPA1	8.27557	no_WGD
AOCS-147-1-1	HLA-DPB1	8.10375	no_WGD
AOCS-147-1-1	HLA-DRB5	8.5763	no_WGD
AOCS-147-1-1	HLA-DQA1	7.47478	no_WGD
AOCS-147-1-1	HLA-DMA	6.35376	no_WGD
AOCS-147-1-1	IRF1	6.67592	no_WGD
AOCS-147-1-1	HLA-DMB	5.9076	no_WGD
AOCS-147-1-1	CIITA	5.7521	no_WGD
AOCS-148-1-4	HLA-DRA	7.19815	no_WGD
AOCS-148-1-4	HLA-DRB1	6.32841	no_WGD
AOCS-148-1-4	HLA-DPA1	3.8587	no_WGD
AOCS-148-1-4	HLA-DPB1	3.57576	no_WGD
AOCS-148-1-4	HLA-DRB5	0.994672	no_WGD
AOCS-148-1-4	HLA-DQA1	1.01444	no_WGD
AOCS-148-1-4	HLA-DMA	4.28948	no_WGD
AOCS-148-1-4	IRF1	5.76787	no_WGD
AOCS-148-1-4	HLA-DMB	3.47595	no_WGD
AOCS-148-1-4	CIITA	5.64118	no_WGD
AOCS-149-1-7	HLA-DRA	8.80278	late_WGD
AOCS-149-1-7	HLA-DRB1	7.72564	late_WGD
AOCS-149-1-7	HLA-DPA1	7.73031	late_WGD
AOCS-149-1-7	HLA-DPB1	7.60334	late_WGD
AOCS-149-1-7	HLA-DRB5	6.7697	late_WGD
AOCS-149-1-7	HLA-DQA1	4.99061	late_WGD
AOCS-149-1-7	HLA-DMA	6.50019	late_WGD
AOCS-149-1-7	IRF1	8.59605	late_WGD
AOCS-149-1-7	HLA-DMB	4.62124	late_WGD
AOCS-149-1-7	CIITA	6.18283	late_WGD
AOCS-152-1-X	HLA-DRA	7.94658	late_WGD
AOCS-152-1-X	HLA-DRB1	7.21838	late_WGD
AOCS-152-1-X	HLA-DPA1	6.61797	late_WGD
AOCS-152-1-X	HLA-DPB1	6.08126	late_WGD
AOCS-152-1-X	HLA-DRB5	4.69957	late_WGD
AOCS-152-1-X	HLA-DQA1	4.26482	late_WGD
AOCS-152-1-X	HLA-DMA	6.35969	late_WGD
AOCS-152-1-X	IRF1	7.21838	late_WGD
AOCS-152-1-X	HLA-DMB	4.69889	late_WGD
AOCS-152-1-X	CIITA	5.90852	late_WGD
AOCS-153-1-2	HLA-DRA	7.46688	late_WGD
AOCS-153-1-2	HLA-DRB1	7.02956	late_WGD
AOCS-153-1-2	HLA-DPA1	6.53892	late_WGD
AOCS-153-1-2	HLA-DPB1	6.21025	late_WGD
AOCS-153-1-2	HLA-DRB5	5.60671	late_WGD
AOCS-153-1-2	HLA-DQA1	5.19413	late_WGD
AOCS-153-1-2	HLA-DMA	4.85002	late_WGD
AOCS-153-1-2	IRF1	5.29234	late_WGD
AOCS-153-1-2	HLA-DMB	4.22127	late_WGD
AOCS-153-1-2	CIITA	3.20434	late_WGD
AOCS-088-1-0	HLA-DRA	10.2579	no_WGD
AOCS-088-1-0	HLA-DRB1	9.20216	no_WGD
AOCS-088-1-0	HLA-DPA1	8.95818	no_WGD
AOCS-088-1-0	HLA-DPB1	8.69752	no_WGD
AOCS-088-1-0	HLA-DRB5	8.52593	no_WGD
AOCS-088-1-0	HLA-DQA1	7.42797	no_WGD
AOCS-088-1-0	HLA-DMA	7.16198	no_WGD
AOCS-088-1-0	IRF1	7.14548	no_WGD
AOCS-088-1-0	HLA-DMB	6.39054	no_WGD
AOCS-088-1-0	CIITA	5.13607	no_WGD
AOCS-157-1-3	HLA-DRA	8.35203	no_WGD
AOCS-157-1-3	HLA-DRB1	7.29962	no_WGD
AOCS-157-1-3	HLA-DPA1	6.65991	no_WGD
AOCS-157-1-3	HLA-DPB1	6.74056	no_WGD
AOCS-157-1-3	HLA-DRB5	3.94543	no_WGD
AOCS-157-1-3	HLA-DQA1	5.86835	no_WGD
AOCS-157-1-3	HLA-DMA	5.06263	no_WGD
AOCS-157-1-3	IRF1	5.98214	no_WGD
AOCS-157-1-3	HLA-DMB	5.1893	no_WGD
AOCS-157-1-3	CIITA	4.8439	no_WGD
AOCS-158-1-6	HLA-DRA	5.97424	no_WGD
AOCS-158-1-6	HLA-DRB1	4.57132	no_WGD
AOCS-158-1-6	HLA-DPA1	3.43018	no_WGD
AOCS-158-1-6	HLA-DPB1	3.80041	no_WGD
AOCS-158-1-6	HLA-DRB5	0.644492	no_WGD
AOCS-158-1-6	HLA-DQA1	1.14182	no_WGD
AOCS-158-1-6	HLA-DMA	3.42044	no_WGD
AOCS-158-1-6	IRF1	4.40972	no_WGD
AOCS-158-1-6	HLA-DMB	3.84021	no_WGD
AOCS-158-1-6	CIITA	3.69028	no_WGD
AOCS-159-1-9	HLA-DRA	10.0496	late_WGD
AOCS-159-1-9	HLA-DRB1	8.5384	late_WGD
AOCS-159-1-9	HLA-DPA1	8.18685	late_WGD
AOCS-159-1-9	HLA-DPB1	7.18725	late_WGD
AOCS-159-1-9	HLA-DRB5	7.98208	late_WGD
AOCS-159-1-9	HLA-DQA1	7.52107	late_WGD
AOCS-159-1-9	HLA-DMA	6.80554	late_WGD
AOCS-159-1-9	IRF1	5.44394	late_WGD
AOCS-159-1-9	HLA-DMB	6.66252	late_WGD
AOCS-159-1-9	CIITA	6.59484	late_WGD
AOCS-160-1-6	HLA-DRA	7.67251	no_WGD
AOCS-160-1-6	HLA-DRB1	7.12372	no_WGD
AOCS-160-1-6	HLA-DPA1	6.12377	no_WGD
AOCS-160-1-6	HLA-DPB1	5.14193	no_WGD
AOCS-160-1-6	HLA-DRB5	6.16555	no_WGD
AOCS-160-1-6	HLA-DQA1	4.82909	no_WGD
AOCS-160-1-6	HLA-DMA	4.66718	no_WGD
AOCS-160-1-6	IRF1	5.75405	no_WGD
AOCS-160-1-6	HLA-DMB	4.36835	no_WGD
AOCS-160-1-6	CIITA	4.99169	no_WGD
AOCS-161-1-9	HLA-DRA	9.52945	late_WGD
AOCS-161-1-9	HLA-DRB1	8.16001	late_WGD
AOCS-161-1-9	HLA-DPA1	7.75279	late_WGD
AOCS-161-1-9	HLA-DPB1	7.69192	late_WGD
AOCS-161-1-9	HLA-DRB5	4.3415	late_WGD
AOCS-161-1-9	HLA-DQA1	7.09309	late_WGD
AOCS-161-1-9	HLA-DMA	5.8413	late_WGD
AOCS-161-1-9	IRF1	6.21989	late_WGD
AOCS-161-1-9	HLA-DMB	5.73005	late_WGD
AOCS-161-1-9	CIITA	5.35091	late_WGD
AOCS-162-1-1	HLA-DRA	8.37383	late_WGD
AOCS-162-1-1	HLA-DRB1	8.58622	late_WGD
AOCS-162-1-1	HLA-DPA1	7.05875	late_WGD
AOCS-162-1-1	HLA-DPB1	7.50516	late_WGD
AOCS-162-1-1	HLA-DRB5	4.17455	late_WGD
AOCS-162-1-1	HLA-DQA1	5.73521	late_WGD
AOCS-162-1-1	HLA-DMA	6.07484	late_WGD
AOCS-162-1-1	IRF1	6.06895	late_WGD
AOCS-162-1-1	HLA-DMB	5.19982	late_WGD
AOCS-162-1-1	CIITA	3.83067	late_WGD
AOCS-163-1-4	HLA-DRA	8.75563	late_WGD
AOCS-163-1-4	HLA-DRB1	9.23421	late_WGD
AOCS-163-1-4	HLA-DPA1	7.85353	late_WGD
AOCS-163-1-4	HLA-DPB1	7.25283	late_WGD
AOCS-163-1-4	HLA-DRB5	6.83218	late_WGD
AOCS-163-1-4	HLA-DQA1	6.00671	late_WGD
AOCS-163-1-4	HLA-DMA	6.82492	late_WGD
AOCS-163-1-4	IRF1	7.61309	late_WGD
AOCS-163-1-4	HLA-DMB	5.65772	late_WGD
AOCS-163-1-4	CIITA	3.99833	late_WGD
AOCS-164-1-7	HLA-DRA	10.524	no_WGD
AOCS-164-1-7	HLA-DRB1	9.52324	no_WGD
AOCS-164-1-7	HLA-DPA1	9.33625	no_WGD
AOCS-164-1-7	HLA-DPB1	8.49071	no_WGD
AOCS-164-1-7	HLA-DRB5	7.75634	no_WGD
AOCS-164-1-7	HLA-DQA1	6.47807	no_WGD
AOCS-164-1-7	HLA-DMA	7.27085	no_WGD
AOCS-164-1-7	IRF1	7.67326	no_WGD
AOCS-164-1-7	HLA-DMB	6.15923	no_WGD
AOCS-164-1-7	CIITA	5.22418	no_WGD
AOCS-165-1-X	HLA-DRA	6.26726	early_WGD
AOCS-165-1-X	HLA-DRB1	3.88018	early_WGD
AOCS-165-1-X	HLA-DPA1	4.89665	early_WGD
AOCS-165-1-X	HLA-DPB1	4.37608	early_WGD
AOCS-165-1-X	HLA-DRB5	2.45053	early_WGD
AOCS-165-1-X	HLA-DQA1	1.99092	early_WGD
AOCS-165-1-X	HLA-DMA	4.53274	early_WGD
AOCS-165-1-X	IRF1	4.14278	early_WGD
AOCS-165-1-X	HLA-DMB	6.19896	early_WGD
AOCS-165-1-X	CIITA	1.0833	early_WGD
AOCS-166-1-2	HLA-DRA	9.04696	late_WGD
AOCS-166-1-2	HLA-DRB1	8.72173	late_WGD
AOCS-166-1-2	HLA-DPA1	8.242	late_WGD
AOCS-166-1-2	HLA-DPB1	7.9831	late_WGD
AOCS-166-1-2	HLA-DRB5	5.32774	late_WGD
AOCS-166-1-2	HLA-DQA1	6.13575	late_WGD
AOCS-166-1-2	HLA-DMA	6.86767	late_WGD
AOCS-166-1-2	IRF1	6.91055	late_WGD
AOCS-166-1-2	HLA-DMB	6.71777	late_WGD
AOCS-166-1-2	CIITA	4.73367	late_WGD
AOCS-168-1-8	HLA-DRA	8.95004	late_WGD
AOCS-168-1-8	HLA-DRB1	7.62465	late_WGD
AOCS-168-1-8	HLA-DPA1	6.94125	late_WGD
AOCS-168-1-8	HLA-DPB1	6.90447	late_WGD
AOCS-168-1-8	HLA-DRB5	4.42078	late_WGD
AOCS-168-1-8	HLA-DQA1	5.19347	late_WGD
AOCS-168-1-8	HLA-DMA	6.04373	late_WGD
AOCS-168-1-8	IRF1	5.89334	late_WGD
AOCS-168-1-8	HLA-DMB	4.62919	late_WGD
AOCS-168-1-8	CIITA	6.64529	late_WGD
AOCS-169-1-0	HLA-DRA	10.2513	no_WGD
AOCS-169-1-0	HLA-DRB1	9.44993	no_WGD
AOCS-169-1-0	HLA-DPA1	8.30385	no_WGD
AOCS-169-1-0	HLA-DPB1	8.00043	no_WGD
AOCS-169-1-0	HLA-DRB5	5.88281	no_WGD
AOCS-169-1-0	HLA-DQA1	5.74017	no_WGD
AOCS-169-1-0	HLA-DMA	7.2144	no_WGD
AOCS-169-1-0	IRF1	7.04258	no_WGD
AOCS-169-1-0	HLA-DMB	6.49287	no_WGD
AOCS-169-1-0	CIITA	6.77415	no_WGD
AOCS-170-1-8	HLA-DRA	10.4631	late_WGD
AOCS-170-1-8	HLA-DRB1	9.69165	late_WGD
AOCS-170-1-8	HLA-DPA1	8.75649	late_WGD
AOCS-170-1-8	HLA-DPB1	7.91885	late_WGD
AOCS-170-1-8	HLA-DRB5	6.62057	late_WGD
AOCS-170-1-8	HLA-DQA1	7.7474	late_WGD
AOCS-170-1-8	HLA-DMA	7.25247	late_WGD
AOCS-170-1-8	IRF1	6.63399	late_WGD
AOCS-170-1-8	HLA-DMB	6.61561	late_WGD
AOCS-170-1-8	CIITA	6.79001	late_WGD

## Sheet: Supplementary_figure_2c
Supplementary figure 2c
SampleID	Dewhurst_timing	Gerstung_timing
AOCS-163-1-4	late	0.273423
AOCS-170-1-8	late	0.811557
AOCS-091-1-3	late	0.586834
AOCS-168-1-8	late	0.714041
AOCS-096-1-7	early	0.146839
AOCS-159-1-9	late	0.670358
AOCS-113-1-5	early	0.145185
AOCS-090-1-0	late	0.157098
AOCS-109-1-X	late	0.32241
AOCS-162-1-1	late	0.460628
AOCS-092-1-6	late	0.167265
AOCS-081-1-1	early	0.146895
AOCS-080-1-9	early	0.152959
AOCS-111-1-X	late	0.339242
AOCS-059-1-8	late	0.275146
AOCS-078-1-9	late	0.248723
AOCS-116-1-3	late	0.188126
AOCS-083-1-7	late	0.730792
AOCS-064-1-6	late	0.290258
AOCS-004-1-5	late	0.302247
AOCS-112-1-2	early	0.0820745
AOCS-165-1-X	early	0.150072
AOCS-061-1-8	early	0.168876
AOCS-166-1-2	late	0.562109
AOCS-094-1-1	late	0.254972
AOCS-084-1-X	early	0.242821
AOCS-106-1-1	early	0.158833
AOCS-107-1-4	late	0.826228
AOCS-077-1-6	late	0.783401
AOCS-108-1-7	early	0.107933
AOCS-139-1-5	late	0.287885
AOCS-005-1-8	late	0.239058
AOCS-055-1-7	early	0.088178
AOCS-060-1-5	late	0.431692
AOCS-161-1-9	late	0.4284
AOCS-128-1-0	early	0.222237
